# Supplementary material for: Functional characterization of the PI3K/AKT/MTOR signaling pathway for targeted therapy in B-precursor acute lymphoblastic leukemia
Source: Cancer Gene Ther. 2022 Jul 6;29(11):1751–60. doi: 10.1038/s41417-022-00491-0 (PMC9663301; doi:10.1038/s41417-022-00491-0)
Supplement: Supplementary file 2 — Supplementary Tables [file 41417_2022_491_MOESM2_ESM.xlsx]

## Sheet: Suppl. Table 1
Supplementary Table S1. Single p values by Mann-Whitney U (MWU) test and effects (pZ) from two shRNA library screens. Each row refers to a human gene, the columns list the official Gene symbol,
effect on cell growth in replicate 1 (pZ_Phe_Rep1), MWU p-value in replicate 1 (MWU p-value Rep1), frequency of single shRNA of replicate 1 (shRNA pZPhe Rep1), effect on cell growth in replicate 2 (pZ_Phe_Rep2), MWU p-value in replicate 2 (MWU p-value Rep2),
frequency of single shRNA of replicate 2 (shRNA pZPhe Rep2), and the combined effect on cell proliferation (pZ_Phe_combined), the MWU p-value combined in the 2 replicates (MWU p-value_combined) and frequency of single shRNA of both replicates (shRNA pZPhe combined),
and if the combined shRNA effect on each gene has a positive (P), negative (N) or no effect (-) on cell proliferation.
Gene	pZ_Phe_Rep1	MWU P-value Rep1	shRNA pZPhe Rep1	pZ_Phe_Rep2	MWU P-value Rep2	shRNA pZPhe Rep2	pZ_Phe_combined	MWU P-value_combined	shRNA pZPhe combined	Effect on cell proliferation (P) positive, (N) negative and (-) no effect
MTOR	-1.75647	2.91658e-12	-1.73:-2.07:-1.23:0.696:-4.22:-3.10:-2.16:-2.34:-1.93:-0.27:-2.42:-3.37:0.235:-2.08:-2.43:-3.77:-6.41:-2.42:-1.37:1.080:-0.54:-1.72:-2.56:-2.39:-0.13:-1.71:0.060:-3.96:-3.98:0.370:-5.68:0.112:-0.37:-0.34:-0.72:-0.27:-1.93:-3.80:-0.93:-0.09:-1.75	-2.10048	2.22252e-17	-5.53:-0.10:-2.68:-5.44:-5.31:-1.56:-3.01:-2.55:-1.79:-4.74:-1.15:0.918:-3.43:-1.79:-1.79:-2.55:-2.98:-0.24:-0.84:-1.19:-3.45:-1.72:-2.66:-6.62:-4.74:-1.40:-0.63:-2.10:-2.87:-4.93:-3.09:0.403:-4.20:-0.81:-1.55:-1.07:-2.32:-1.30:-2.15:-0.18:-0.21	-1.86375	9.94295e-28	-1.73:-2.07:-1.23:0.696:-4.22:-3.10:-2.16:-2.34:-1.93:-0.27:-2.42:-3.37:0.235:-2.08:-2.43:-3.77:-6.41:-2.42:-1.37:1.080:-0.54:-1.72:-2.56:-2.39:-0.13:-1.71:0.060:-3.96:-3.98:0.370:-5.68:0.112:-0.37:-0.34:-0.72:-0.27:-1.93:-3.80:-0.93:-0.09:-1.75:-5.53:-0.	N
SMC3	-1.76885	6.07471e-09	-2.64:-0.78:-2.04:-1.46:-5.55:3.098:0.164:-6.63:-0.51:-4.28:-1.69:-1.35:-7.50:-3.73:-0.97:-6.39:-1.84:-0.56:-1.86:-1.35:-0.78:-5.92	-3.32359	7.82564e-14	-1.82:-1.66:-7.56:-7.69:-0.92:-8.93:-8.26:-6.39:-3.34:-0.48:-2.57:-3.29:-0.75:-2.98:-9.27:-2.83:-4.23:-5.01:-1.66:-3.34:-2.40:-4.24	-2.61246	4.62065e-21	-2.64:-0.78:-2.04:-1.46:-5.55:3.098:0.164:-6.63:-0.51:-4.28:-1.69:-1.35:-7.50:-3.73:-0.97:-6.39:-1.84:-0.56:-1.86:-1.35:-0.78:-5.92:-1.82:-1.66:-7.56:-7.69:-0.92:-8.93:-8.26:-6.39:-3.34:-0.48:-2.57:-3.29:-0.75:-2.98:-9.27:-2.83:-4.23:-5.01:-1.66:-3.34:-2.	N
PSMD1	-1.97121	1.88478e-07	2.210:-0.14:-1.17:-3.78:-1.99:-2.28:-0.69:-1.45:-0.14:-2.12:-0.83:-0.63:-4.83:-0.17:-1.95:-2.14:-3.22:-3.78:-3.22:-2.28	-2.57052	7.04842e-11	-1.53:-4.47:-0.69:-1.24:-2.61:-0.25:-3.88:-3.88:-2.98:-1.65:-0.14:-1.65:-0.88:-2.98:-3.42:-2.52:-2.61:-1.77:-2.76:-5.22	-2.05715	1.07681e-16	2.210:-0.14:-1.17:-3.78:-1.99:-2.28:-0.69:-1.45:-0.14:-2.12:-0.83:-0.63:-4.83:-0.17:-1.95:-2.14:-3.22:-3.78:-3.22:-2.28:-1.53:-4.47:-0.69:-1.24:-2.61:-0.25:-3.88:-3.88:-2.98:-1.65:-0.14:-1.65:-0.88:-2.98:-3.42:-2.52:-2.61:-1.77:-2.76:-5.22	N
RAD21	-0.986708	2.08182e-06	2.086:-1.01:-1.12:-0.66:-0.70:-2.15:0.532:-1.96:-0.88:-2.25:-2.25:-0.96:-3.35:-0.09:-0.41:-0.96:-0.86:-0.00:0.152:-1.37:-3.37:-2.65:-1.59:-1.46	-1.81335	1.31881e-10	-1.40:-1.02:-1.81:-1.19:-4.10:-0.74:-0.40:-4.42:-2.10:-1.89:-1.89:-1.95:-3.33:-1.51:-0.53:-1.95:-0.20:-0.37:-1.70:-0.18:-2.66:-2.10:-2.71	-1.40093	3.22468e-15	2.086:-1.01:-1.12:-0.66:-0.70:-2.15:0.532:-1.96:-0.88:-2.25:-2.25:-0.96:-3.35:-0.09:-0.41:-0.96:-0.86:-0.00:0.152:-1.37:-3.37:-2.65:-1.59:-1.46:-1.40:-1.02:-1.81:-1.19:-4.10:-0.74:-0.40:-4.42:-2.10:-1.89:-1.89:-1.95:-3.33:-1.51:-0.53:-1.95:-0.20:-0.37:-1.70:-0.18:-2.66:-2.10:-2.71	N
RPA3	-1.42763	2.01791e-08	-0.04:-1.45:-1.75:-0.89:-1.36:-1.36:-0.69:0.195:-1.72:-0.06:-2.21:-1.70:-1.48:-1.67:0.515:-1.39:-1.42:-1.56:-1.59:-1.13:-3.16:-1.27:-1.59	-0.924296	2.76614e-08	-2.55:-0.63:-0.03:-0.84:-1.05:-0.83:-1.44:-0.93:-0.91:-0.73:-1.25:-0.80:-4.71:-0.86:-1.09:-0.63:0.013:-4.38:-2.73:-2.56:-2.58:-1.95:-0.76:0.660	-1.27539	3.34861e-15	-0.04:-1.45:-1.75:-0.89:-1.36:-1.36:-0.69:0.195:-1.72:-0.06:-2.21:-1.70:-1.48:-1.67:0.515:-1.39:-1.42:-1.56:-1.59:-1.13:-3.16:-1.27:-1.59:-2.55:-0.63:-0.03:-0.84:-1.05:-0.83:-1.44:-0.93:-0.91:-0.73:-1.25:-0.80:-4.71:-0.86:-1.09:-0.63:0.013:-4.38:-2.73:-2.	N
EIF2S3	-1.38118	7.81987e-06	-0.59:0.694:-1.09:0.911:0.636:-1.38:0.661:-0.39:-0.42:-2.52:-1.44:-3.72:-2.04:-1.35:-1.97:-2.79:-0.02:-0.77:-3.33:-1.41:-4.28:-3.47:-1.89	-1.94482	3.30458e-11	0.123:-2.50:-1.56:-2.82:-0.93:-6.70:-2.71:-1.68:-5.40:-1.40:-1.65:-7.39:-3.66:-3.29:-1.40:-0.63:0.015:-0.59:-1.94:-2.61:-2.62:-0.81:-2.41	-1.60716	5.09365e-15	-0.59:0.694:-1.09:0.911:0.636:-1.38:0.661:-0.39:-0.42:-2.52:-1.44:-3.72:-2.04:-1.35:-1.97:-2.79:-0.02:-0.77:-3.33:-1.41:-4.28:-3.47:-1.89:0.123:-2.50:-1.56:-2.82:-0.93:-6.70:-2.71:-1.68:-5.40:-1.40:-1.65:-7.39:-3.66:-3.29:-1.40:-0.63:0.015:-0.59:-1.94:-2.	N
CBFB	-1.14881	4.34089e-07	-4.77:-0.77:-0.24:-1.91:-0.53:-1.61:-2.42:-0.66:-0.76:-1.58:0.586:-0.73:-6.15:-0.24:0.009:-3.00:-2.23:-1.58:-1.38:-0.25:-4.15:-1.14:-3.46:-0.33:0.937	-1.79309	1.53245e-08	-1.49:-3.27:-2.40:1.251:-1.89:-5.05:-2.01:0.670:-0.09:-12.0:-2.05:-3.31:-2.74:0.312:0.120:-4.44:-1.12:-1.79:-1.52:-2.54:-1.47:-1.67:-0.99:-3.35:-0.59	-1.55224	3.0374e-14	-4.77:-0.77:-0.24:-1.91:-0.53:-1.61:-2.42:-0.66:-0.76:-1.58:0.586:-0.73:-6.15:-0.24:0.009:-3.00:-2.23:-1.58:-1.38:-0.25:-4.15:-1.14:-3.46:-0.33:0.937:-1.49:-3.27:-2.40:1.251:-1.89:-5.05:-2.01:0.670:-0.09:-12.0:-2.05:-3.31:-2.74:0.312:0.120:-4.44:-1.12:-1.	N
PSMA4	-1.31404	6.44426e-07	-2.08:0.394:-0.66:-1.33:-2.53:-1.99:-1.29:-1.96:-0.27:-0.06:-0.16:-1.66:-0.45:-2.82:-2.28:-0.98:-1.72:-0.19:-2.37:0.416:-1.07:-1.92:0.226:-1.36	-1.63961	1.11909e-08	-0.02:-1.89:-2.00:-1.19:-2.65:-0.14:-1.59:-3.08:-0.26:0.253:-0.66:-3.16:-1.76:-1.68:-2.41:-2.14:-3.79:-0.78:-0.02:-1.51:-0.39:-0.41:-4.28:-2.54	-1.43757	4.34518e-14	-2.08:0.394:-0.66:-1.33:-2.53:-1.99:-1.29:-1.96:-0.27:-0.06:-0.16:-1.66:-0.45:-2.82:-2.28:-0.98:-1.72:-0.19:-2.37:0.416:-1.07:-1.92:0.226:-1.36:-0.02:-1.89:-2.00:-1.19:-2.65:-0.14:-1.59:-3.08:-0.26:0.253:-0.66:-3.16:-1.76:-1.68:-2.41:-2.14:-3.79:-0.78:-0.	N
NACA	-1.55674	1.27924e-07	-2.18:-2.18:-1.26:-2.53:-0.42:-0.88:-2.95:-2.60:-2.53:-1.12:-1.91:-0.42:-1.58:0.036:-2.50:-3.06:-1.74:0.116:1.020:-0.98:-1.52:-0.17	-1.67048	4.84228e-07	-2.26:-1.12:-2.26:-1.83:-1.75:-2.75:-1.67:-3.53:-2.31:6.717:-0.53:-0.06:-0.07:-0.19:-1.12:-0.41:-0.56:-2.75:-6.57:-7.45:-2.23:-0.35:0.084	-1.5841	2.97888e-13	-2.18:-2.18:-1.26:-2.53:-0.42:-0.88:-2.95:-2.60:-2.53:-1.12:-1.91:-0.42:-1.58:0.036:-2.50:-3.06:-1.74:0.116:1.020:-0.98:-1.52:-0.17:-2.26:-1.12:-2.26:-1.83:-1.75:-2.75:-1.67:-3.53:-2.31:6.717:-0.53:-0.06:-0.07:-0.19:-1.12:-0.41:-0.56:-2.75:-6.57:-7.45:-2.	N
EP400	-1.84128	2.82603e-09	-5.11:-3.68:-0.08:-0.96:-0.20:-1.14:3.548:-1.75:-1.37:-2.88:-2.84:-3.94:-2.08:-3.80:-0.46:-4.60:-2.39:-1.86:-1.84:-0.09:-3.29:-1.78:-1.61	-1.18917	1.40313e-05	-1.01:-0.31:0.034:-0.27:-1.41:-0.17:-0.39:-3.12:-2.63:-3.96:-1.99:-1.18:-1.45:-7.24:-2.74:-2.45:-3.98:0.673:-0.87:-1.30:0.205:-0.19:3.940	-1.53149	3.37623e-13	-5.11:-3.68:-0.08:-0.96:-0.20:-1.14:3.548:-1.75:-1.37:-2.88:-2.84:-3.94:-2.08:-3.80:-0.46:-4.60:-2.39:-1.86:-1.84:-0.09:-3.29:-1.78:-1.61:-1.01:-0.31:0.034:-0.27:-1.41:-0.17:-0.39:-3.12:-2.63:-3.96:-1.99:-1.18:-1.45:-7.24:-2.74:-2.45:-3.98:0.673:-0.87:-1.	N
VCP	-1.17026	3.72711e-05	-0.50:-4.26:0.787:-1.43:-2.37:-0.28:-3.27:-1.73:-1.17:0.068:-0.90:-2.37:-0.28:-1.73:-0.50:-1.64:0.787:-1.43:-0.60	-1.94162	2.29915e-09	-0.67:-0.51:-1.94:-2.33:-2.33:-8.84:-0.78:-2.33:-4.76:-0.78:-2.04:-1.71:-1.52:-0.51:-1.94:-2.04:0.044:-6.78:-1.94	-1.58745	1.07706e-12	-0.50:-4.26:0.787:-1.43:-2.37:-0.28:-3.27:-1.73:-1.17:0.068:-0.90:-2.37:-0.28:-1.73:-0.50:-1.64:0.787:-1.43:-0.60:-0.67:-0.51:-1.94:-2.33:-2.33:-8.84:-0.78:-2.33:-4.76:-0.78:-2.04:-1.71:-1.52:-0.51:-1.94:-2.04:0.044:-6.78:-1.94	N
RPS27A	-0.979631	5.30502e-05	-1.13:-0.07:0.071:0.055:-2.52:-3.55:-0.35:0.202:0.327:-0.60:-0.01:-3.68:0.034:-1.87:-3.41:-3.44:-4.46:-3.65:-1.22:-0.82	-1.56752	2.45583e-09	-0.60:-3.09:-0.56:-0.78:-1.44:-2.35:-0.29:-2.96:-1.16:-0.72:0.101:-4.58:-1.27:-2.42:-3.63:-1.49:-3.68:-1.63:-1.68:-2.98	-1.36115	2.04395e-12	-1.13:-0.07:0.071:0.055:-2.52:-3.55:-0.35:0.202:0.327:-0.60:-0.01:-3.68:0.034:-1.87:-3.41:-3.44:-4.46:-3.65:-1.22:-0.82:-0.60:-3.09:-0.56:-0.78:-1.44:-2.35:-0.29:-2.96:-1.16:-0.72:0.101:-4.58:-1.27:-2.42:-3.63:-1.49:-3.68:-1.63:-1.68:-2.98	N
STAG2	-1.25093	9.71309e-06	-0.45:-2.72:-1.27:-2.17:-2.21:-1.50:-0.27:-1.27:-1.80:-2.66:-2.44:0.520:0.453:-0.31:-0.29:-1.25:-3.96:1.807:-0.46:-0.73:-1.50:-0.65:-0.58	-1.15397	5.83347e-08	-0.83:-2.13:-3.98:0.123:-0.97:-0.10:-1.15:-1.10:-2.55:-2.83:-3.04:-3.41:-1.15:-0.50:-2.75:-3.10:-2.80:-1.93:-0.90:-2.75:0.737:0.463:-0.74	-1.20245	2.85655e-12	-0.45:-2.72:-1.27:-2.17:-2.21:-1.50:-0.27:-1.27:-1.80:-2.66:-2.44:0.520:0.453:-0.31:-0.29:-1.25:-3.96:1.807:-0.46:-0.73:-1.50:-0.65:-0.58:-0.83:-2.13:-3.98:0.123:-0.97:-0.10:-1.15:-1.10:-2.55:-2.83:-3.04:-3.41:-1.15:-0.50:-2.75:-3.10:-2.80:-1.93:-0.90:-2.	N
EIF5A	-1.81934	6.16794e-07	0.381:-0.55:-0.68:-4.00:-1.81:-2.65:-3.55:-1.46:0.036:-0.96:-2.74:-3.19:0.381:-0.00:-2.37:-1.46:-2.65:-5.04:-5.04	-2.56153	1.28307e-06	-1.12:0.134:-1.94:-4.90:-4.39:0.845:-0.44:-3.08:-2.58:-0.93:-2.58:-2.67:-4.96:-3.08:0.845:-2.56:-0.50:-0.83:-3.19	-2.16447	3.63626e-12	0.381:-0.55:-0.68:-4.00:-1.81:-2.65:-3.55:-1.46:0.036:-0.96:-2.74:-3.19:0.381:-0.00:-2.37:-1.46:-2.65:-5.04:-5.04:-1.12:0.134:-1.94:-4.90:-4.39:0.845:-0.44:-3.08:-2.58:-0.93:-2.58:-2.67:-4.96:-3.08:0.845:-2.56:-0.50:-0.83:-3.19	N
NIPBL	-1.11099	7.92552e-06	0.219:-0.90:-2.11:-0.18:-1.87:0.029:-1.46:-1.61:-1.41:-1.22:-0.87:-1.67:-2.10:-2.69:-0.46:0.448:-0.17:-1.37:0.019:-1.11:-1.01	-1.24939	1.60107e-07	-0.23:-0.88:-1.76:-3.20:-4.25:-2.28:-7.45:-0.68:-1.04:-1.66:-1.24:-3.16:-2.44:-2.37:-0.57:-1.01:-0.38:0.305:0.203:-0.15:-2.01	-1.16627	6.39789e-12	0.219:-0.90:-2.11:-0.18:-1.87:0.029:-1.46:-1.61:-1.41:-1.22:-0.87:-1.67:-2.10:-2.69:-0.46:0.448:-0.17:-1.37:0.019:-1.11:-1.01:-0.23:-0.88:-1.76:-3.20:-4.25:-2.28:-7.45:-0.68:-1.04:-1.66:-1.24:-3.16:-2.44:-2.37:-0.57:-1.01:-0.38:0.305:0.203:-0.15:-2.01	N
RRM1	-0.875542	0.000475034	-4.77:-2.09:-0.76:-1.22:-0.69:-3.12:-0.46:-2.84:0.410:-0.65:-1.07:-0.10:1.425:0.803:0.881:-0.97:-4.44:-1.81:-0.78:-1.07:0.329:-1.08	-1.90326	8.10449e-10	-6.62:-3.98:-1.85:-0.85:-3.58:-0.16:-2.99:-1.85:-1.42:-1.39:-1.94:-2.20:-2.42:-6.00:-2.78:-2.95:-6.14:-0.29:0.030:-1.85:0.508:-1.18	-1.30708	9.62943e-12	-4.77:-2.09:-0.76:-1.22:-0.69:-3.12:-0.46:-2.84:0.410:-0.65:-1.07:-0.10:1.425:0.803:0.881:-0.97:-4.44:-1.81:-0.78:-1.07:0.329:-1.08:-6.62:-3.98:-1.85:-0.85:-3.58:-0.16:-2.99:-1.85:-1.42:-1.39:-1.94:-2.20:-2.42:-6.00:-2.78:-2.95:-6.14:-0.29:0.030:-1.85:0.5	N
BCL7A	-1.08889	5.80227e-07	-1.91:-0.45:-2.52:-1.08:-0.22:-0.93:0.871:-1.58:-0.89:-1.92:0.119:-0.52:-4.71:-0.53:-1.30:-3.55:-0.67:-4.65:-1.16:-2.69:-0.92	-1.06383	7.67907e-06	-1.79:-0.10:-2.06:-2.67:-2.01:-1.55:-1.14:-1.66:-0.40:-0.59:0.561:-0.70:-1.67:-0.31:-1.00:-0.63:-1.05:-1.07:0.464:-1.80:0.876:-5.05	-1.07262	1.85553e-11	-1.91:-0.45:-2.52:-1.08:-0.22:-0.93:0.871:-1.58:-0.89:-1.92:0.119:-0.52:-4.71:-0.53:-1.30:-3.55:-0.67:-4.65:-1.16:-2.69:-0.92:-1.79:-0.10:-2.06:-2.67:-2.01:-1.55:-1.14:-1.66:-0.40:-0.59:0.561:-0.70:-1.67:-0.31:-1.00:-0.63:-1.05:-1.07:0.464:-1.80:0.876:-5.	N
NUP98	-1.04699	2.56441e-05	-1.24:-0.71:-1.28:0.150:-1.24:0.205:-2.48:-2.76:-1.83:0.209:0.512:-3.75:-3.03:-1.17:-0.17:-1.10:-2.17:-0.42:-0.98:0.457:-0.70:-0.78	-1.04032	1.18838e-07	-0.05:-1.17:-0.54:-0.89:0.204:-4.82:-0.29:-2.00:-2.26:-0.55:-5.77:-2.06:-0.12:-0.82:-2.62:-2.17:-0.26:-3.66:-0.90:-1.20:-0.63:-4.76	-1.04699	2.09482e-11	-1.24:-0.71:-1.28:0.150:-1.24:0.205:-2.48:-2.76:-1.83:0.209:0.512:-3.75:-3.03:-1.17:-0.17:-1.10:-2.17:-0.42:-0.98:0.457:-0.70:-0.78:-0.05:-1.17:-0.54:-0.89:0.204:-4.82:-0.29:-2.00:-2.26:-0.55:-5.77:-2.06:-0.12:-0.82:-2.62:-2.17:-0.26:-3.66:-0.90:-1.20:-0.	N
RPS4X	-1.19576	5.83879e-06	-0.94:-2.33:-0.87:-1.08:-3.80:-0.92:-0.65:-1.32:-1.30:-0.39:3.313:-0.36:-1.30:-1.61:-0.15:-1.33:-2.14:-4.65	-1.70465	2.1943e-06	-3.06:-2.37:-4.71:0.011:-1.41:-2.39:-3.12:-1.81:-1.59:2.492:-1.95:-1.32:-1.18:-0.47:-6.44:-2.10:-0.86:0.630	-1.32413	4.57853e-11	-0.94:-2.33:-0.87:-1.08:-3.80:-0.92:-0.65:-1.32:-1.30:-0.39:3.313:-0.36:-1.30:-1.61:-0.15:-1.33:-2.14:-4.65:-3.06:-2.37:-4.71:0.011:-1.41:-2.39:-3.12:-1.81:-1.59:2.492:-1.95:-1.32:-1.18:-0.47:-6.44:-2.10:-0.86:0.630	N
PSMA7	-1.43635	5.48841e-06	-1.97:-1.13:-2.46:-2.26:-0.05:-1.74:-2.19:-1.01:-0.50:-1.13:-2.26:-1.97:-0.43:0.708:-2.71:-0.92:-2.46:0.987:-1.79:0.309	-1.29341	2.17601e-06	-0.30:-0.56:-1.34:-0.30:-2.33:-4.06:-2.11:-0.43:-3.83:-1.75:-1.34:-0.30:-0.43:-0.56:-0.37:-2.05:1.709:-4.19:-1.88:-1.24	-1.29341	6.94709e-11	-1.97:-1.13:-2.46:-2.26:-0.05:-1.74:-2.19:-1.01:-0.50:-1.13:-2.26:-1.97:-0.43:0.708:-2.71:-0.92:-2.46:0.987:-1.79:0.309:-0.30:-0.56:-1.34:-0.30:-2.33:-4.06:-2.11:-0.43:-3.83:-1.75:-1.34:-0.30:-0.43:-0.56:-0.37:-2.05:1.709:-4.19:-1.88:-1.24	N
PIK3CD	-0.964334	6.49753e-07	-2.37:-1.75:-2.37:0.574:-1.76:0.485:-0.93:-0.05:1.321:-2.51:-2.07:-1.19:-0.59:-1.74:-0.36:-1.12:-0.96:-0.22:-0.61:-1.63:-1.47:-3.01:-1.95:-0.75:-0.46:-2.37:2.847:-1.22:1.939:-0.95:0.160:0.316:-0.72:-2.82:-1.18:-0.21:-1.98	-0.975721	2.5468e-05	0.160:-0.59:-1.88:-1.42:-1.39:-2.95:-3.40:-0.30:0.233:2.743:-0.12:3.095:-0.17:-0.68:-4.16:0.123:0.766:-0.68:-1.39:-0.99:-0.74:0.642:-2.97:-2.10:-2.23:-0.93:-1.31:-0.97:1.981:-1.19:-1.08:0.964:-1.32:-2.88:-2.73:0.111:-1.66	-0.970028	7.48321e-11	-2.37:-1.75:-2.37:0.574:-1.76:0.485:-0.93:-0.05:1.321:-2.51:-2.07:-1.19:-0.59:-1.74:-0.36:-1.12:-0.96:-0.22:-0.61:-1.63:-1.47:-3.01:-1.95:-0.75:-0.46:-2.37:2.847:-1.22:1.939:-0.95:0.160:0.316:-0.72:-2.82:-1.18:-0.21:-1.98:0.160:-0.59:-1.88:-1.42:-1.39:-2.	N
SYK	-0.495162	0.000225929	0.184:-1.47:0.295:-1.18:-1.70:0.388:-1.45:-1.40:-1.60:-0.60:-0.78:-2.94:-1.40:-1.30:-0.45:-1.25:0.281:0.252:-0.41:0.249:0.035:-0.01:-0.85:0.455:0.530:-1.62:-0.03:-0.76:-0.57:-0.14:-2.11:-1.22:-0.49:0.928:-1.84:-1.74:0.383:0.278:-0.09:0.502:-0.15	-0.945749	4.13735e-08	0.159:-0.28:-0.99:-0.81:-0.02:-1.39:-0.88:-0.67:0.396:-0.83:0.852:-2.19:-0.53:0.457:-2.76:-1.77:0.616:-1.13:-2.10:-1.55:-0.18:-1.84:0.627:-0.38:-0.36:-1.34:-2.91:-0.25:-1.53:-2.58:-1.09:-1.22:-0.94:-0.53:-0.42:-1.09:0.329:-0.99:-2.21:-2.48:-1.48	-0.772696	1.11139e-10	0.184:-1.47:0.295:-1.18:-1.70:0.388:-1.45:-1.40:-1.60:-0.60:-0.78:-2.94:-1.40:-1.30:-0.45:-1.25:0.281:0.252:-0.41:0.249:0.035:-0.01:-0.85:0.455:0.530:-1.62:-0.03:-0.76:-0.57:-0.14:-2.11:-1.22:-0.49:0.928:-1.84:-1.74:0.383:0.278:-0.09:0.502:-0.15:0.159:-0.28:-0.99:-0.81:-0.02:-1.39:-0.88:-0.67:0.396:-0.83:0.852:-2.19:-0.53:0.457:-2.76:-1.77:0.616:-1.13:-2.10:-1.55:-0.18:-1.84:0.627:-0.38:-0.36:-1.…	N
USP7	-0.961984	3.00722e-05	-1.06:-0.26:-1.58:-0.99:-1.16:-1.87:-0.83:-1.05:-1.10:-0.99:-0.93:-0.29:-0.18:-1.43:-2.37:-0.37:0.570:-1.10:-1.03:-0.44:-0.77:0.694:0.210:-0.33	-1.53349	1.24158e-06	-1.09:-0.11:-2.62:-2.78:-1.44:0.111:-2.61:-1.98:-0.44:-0.44:-4.81:-1.95:-1.95:-0.59:-1.62:-1.30:-2.62:-1.63:-1.95:-1.98:1.592:-0.66:0.080:3.197	-1.04826	1.56073e-10	-1.06:-0.26:-1.58:-0.99:-1.16:-1.87:-0.83:-1.05:-1.10:-0.99:-0.93:-0.29:-0.18:-1.43:-2.37:-0.37:0.570:-1.10:-1.03:-0.44:-0.77:0.694:0.210:-0.33:-1.09:-0.11:-2.62:-2.78:-1.44:0.111:-2.61:-1.98:-0.44:-0.44:-4.81:-1.95:-1.95:-0.59:-1.62:-1.30:-2.62:-1.63:-1.	N
TAF2	-1.09832	1.62253e-06	-1.33:-0.53:-0.58:-1.86:-1.27:0.482:-0.74:-0.57:-5.95:-0.75:-1.08:-1.44:-2.22:-0.99:-1.89:-1.11:-1.24:-0.04:-0.05:-1.31:-1.83:0.278	-1.08203	2.68445e-05	1.096:-0.50:-1.48:0.077:-1.13:0.099:-0.68:-2.40:-0.08:-1.38:-0.45:-0.60:-1.01:-5.34:-2.29:-1.41:-1.67:-1.19:1.451:-1.09:-3.14:-1.07	-1.08817	2.0081e-10	-1.33:-0.53:-0.58:-1.86:-1.27:0.482:-0.74:-0.57:-5.95:-0.75:-1.08:-1.44:-2.22:-0.99:-1.89:-1.11:-1.24:-0.04:-0.05:-1.31:-1.83:0.278:1.096:-0.50:-1.48:0.077:-1.13:0.099:-0.68:-2.40:-0.08:-1.38:-0.45:-0.60:-1.01:-5.34:-2.29:-1.41:-1.67:-1.19:1.451:-1.09:-3.	N
HCFC1	-1.71453	1.87494e-05	-0.38:-1.85:-3.91:-0.31:-1.73:-1.69:0.481:-1.99:-0.38:-0.25:-2.56:-1.19:-5.58:-6.84	-1.42458	3.0477e-06	-1.41:-1.43:0.874:-6.62:-1.17:-1.41:-0.53:-3.99:-0.18:-1.34:-5.22:-2.77:-2.67:-4.05	-1.56387	2.62411e-10	-0.38:-1.85:-3.91:-0.31:-1.73:-1.69:0.481:-1.99:-0.38:-0.25:-2.56:-1.19:-5.58:-6.84:-1.41:-1.43:0.874:-6.62:-1.17:-1.41:-0.53:-3.99:-0.18:-1.34:-5.22:-2.77:-2.67:-4.05	N
SKP1	-0.377799	6.32582e-05	-0.22:-0.16:0.321:-1.50:-0.68:0.752:-0.20:-1.44:0.110:-2.13:-2.56:-1.73:-0.00:-0.07:0.038:-4.46:0.044:0.651:-0.56:0.494:-1.46:0.313:-2.21:-1.41:0.441:-1.36:0.297:0.269:-0.07:-1.74:-0.98:-0.78:-0.69:0.053:-1.60:-1.17:-0.37:0.867:-0.92:-0.84:-0.26:-0.30:-1.	-0.735053	1.40272e-06	-3.33:-1.69:-1.53:-0.37:-1.43:-1.84:0.187:-0.07:-0.11:-1.45:0.703:-1.20:-0.07:-1.19:-4.38:0.542:-2.71:-0.88:-4.37:-0.07:-0.32:-1.32:-1.06:-4.69:0.876:-0.78:-0.12:-0.64:0.385:-0.11:-2.59:-2.25:0.087:-0.94:-0.24:-0.19:1.195:-3.14:-2.48:-0.49:1.190:-2.28:-2.	-0.604909	4.48241e-10	-0.22:-0.16:0.321:-1.50:-0.68:0.752:-0.20:-1.44:0.110:-2.13:-2.56:-1.73:-0.00:-0.07:0.038:-4.46:0.044:0.651:-0.56:0.494:-1.46:0.313:-2.21:-1.41:0.441:-1.36:0.297:0.269:-0.07:-1.74:-0.98:-0.78:-0.69:0.053:-1.60:-1.17:-0.37:0.867:-0.92:-0.84:-0.26:-0.30:-1.	N
PRKDC	-0.463315	0.000835342	-2.65:-0.02:0.362:-1.07:1.829:-1.05:-0.32:0.659:-0.73:0.250:-2.42:0.297:-0.53:-0.45:0.094:0.024:-0.32:-0.46:-1.33:-0.01:0.188:-0.37:-0.46:0.462:-0.85:-1.14:0.508:-0.54:-1.15:-1.30:-0.96:0.249:0.543:-0.67:-0.77:0.498:-0.11:-0.80:-0.05:0.558:-0.69:0.287:-1.	-0.639348	2.72966e-08	-2.82:6.000:-0.51:0.171:-0.53:0.612:-0.73:-1.24:-0.86:-0.63:-1.52:-4.74:-1.70:0.156:-0.59:-1.13:-0.50:0.017:-1.24:-0.63:0.143:-0.94:0.211:-0.53:-0.66:-0.21:0.171:-1.29:-0.76:-0.74:-1.26:-0.61:-0.05:-2.08:-0.64:-1.35:-0.50:-0.45:-0.84:-1.01:-0.80:-0.36:-0.	-0.599676	4.78739e-10	-2.65:-0.02:0.362:-1.07:1.829:-1.05:-0.32:0.659:-0.73:0.250:-2.42:0.297:-0.53:-0.45:0.094:0.024:-0.32:-0.46:-1.33:-0.01:0.188:-0.37:-0.46:0.462:-0.85:-1.14:0.508:-0.54:-1.15:-1.30:-0.96:0.249:0.543:-0.67:-0.77:0.498:-0.11:-0.80:-0.05:0.558:-0.69:0.287:-1.	N
PSMD2	-1.2536	3.4025e-05	-1.27:-2.08:-1.15:-1.82:-1.25:-1.01:-0.10:-0.05:-1.27:-2.08:-1.41:0.002:-1.25:-0.06:-1.01	-1.48265	3.13915e-06	1.130:-2.18:-2.93:-0.93:-0.70:-2.18:-2.93:-2.99:-2.22:-1.48:-0.97:-0.42:-1.48:-0.72:-0.97	-1.2536	4.85322e-10	-1.27:-2.08:-1.15:-1.82:-1.25:-1.01:-0.10:-0.05:-1.27:-2.08:-1.41:0.002:-1.25:-0.06:-1.01:1.130:-2.18:-2.93:-0.93:-0.70:-2.18:-2.93:-2.99:-2.22:-1.48:-0.97:-0.42:-1.48:-0.72:-0.97	N
IKZF1	-0.844861	0.000183337	-2.54:-4.60:-0.48:-0.95:-0.15:-2.04:0.199:0.663:-1.09:-0.00:-0.52:-1.89:-0.84:-1.74:-1.55:0.073:-0.30:1.053:-0.05:-1.70:-0.37:-1.21:-1.20	-1.56323	4.719e-07	-2.24:0.055:-0.98:0.313:-3.39:0.322:-1.48:-2.18:1.618:-2.40:-5.36:3.713:-2.34:-1.25:-0.95:-0.96:-3.01:-1.53:-2.99:-1.59:-3.42:-2.12:-0.77:-1.71	-1.20376	5.01028e-10	-2.54:-4.60:-0.48:-0.95:-0.15:-2.04:0.199:0.663:-1.09:-0.00:-0.52:-1.89:-0.84:-1.74:-1.55:0.073:-0.30:1.053:-0.05:-1.70:-0.37:-1.21:-1.20:-2.24:0.055:-0.98:0.313:-3.39:0.322:-1.48:-2.18:1.618:-2.40:-5.36:3.713:-2.34:-1.25:-0.95:-0.96:-3.01:-1.53:-2.99:-1.	N
DYNC1H1	-1.28375	4.02271e-06	-0.46:-0.40:-0.16:-1.14:-2.52:0.278:-1.52:-0.17:-1.23:-3.41:-1.32:-2.65:-1.42:0.141:0.004:-1.96:-1.03:-1.54:0.760:-2.10:-2.27:-1.46	-1.04623	3.59992e-05	0.702:-4.22:-1.57:-0.71:-1.31:-1.09:-3.33:-4.44:-5.98:0.451:-0.24:-0.89:0.593:0.101:-0.71:0.258:-2.53:-1.29:-1.74:-0.16:-6.62:-0.99	-1.18998	5.78308e-10	-0.46:-0.40:-0.16:-1.14:-2.52:0.278:-1.52:-0.17:-1.23:-3.41:-1.32:-2.65:-1.42:0.141:0.004:-1.96:-1.03:-1.54:0.760:-2.10:-2.27:-1.46:0.702:-4.22:-1.57:-0.71:-1.31:-1.09:-3.33:-4.44:-5.98:0.451:-0.24:-0.89:0.593:0.101:-0.71:0.258:-2.53:-1.29:-1.74:-0.16:-6.	N
EEF1A1	-1.02846	4.691e-07	-1.54:-2.48:-0.01:-4.20:-1.26:-0.85:-3.03:-0.70:-0.25:-1.07:0.074:-1.52:-1.22:-0.98:-5.19:-2.04:-0.03:-1.34:-0.53:-0.32:-0.66:-1.41:0.398:-0.80	-0.544788	0.000240346	-0.46:-0.22:-0.49:-0.61:-0.99:-0.17:-0.59:0.131:1.009:-1.65:-1.90:-0.37:-0.65:-0.45:0.233:0.218:-0.72:-7.21:-3.45:-0.82:-1.30:-3.24:-0.27:-0.31	-0.717642	6.76382e-10	-1.54:-2.48:-0.01:-4.20:-1.26:-0.85:-3.03:-0.70:-0.25:-1.07:0.074:-1.52:-1.22:-0.98:-5.19:-2.04:-0.03:-1.34:-0.53:-0.32:-0.66:-1.41:0.398:-0.80:-0.46:-0.22:-0.49:-0.61:-0.99:-0.17:-0.59:0.131:1.009:-1.65:-1.90:-0.37:-0.65:-0.45:0.233:0.218:-0.72:-7.21:-3.	N
CLTC	-0.965886	0.000403454	-1.00:0.881:-1.86:-1.21:-0.80:-0.13:-1.21:-1.30:0.369:-1.42:-0.56:-0.96:-1.30:-0.62:0.361:-1.59:-0.62:-1.12:-1.92:0.484:1.493:-5.75:-0.26	-1.53706	4.67436e-07	-1.42:-3.06:2.046:-1.77:-3.79:-1.96:-2.55:-2.92:-1.03:0.076:-1.42:-1.35:0.708:-1.65:-5.22:-1.15:-3.72:-0.92:-3.06:0.612:-3.72:-0.50	-1.21383	1.32751e-09	-1.00:0.881:-1.86:-1.21:-0.80:-0.13:-1.21:-1.30:0.369:-1.42:-0.56:-0.96:-1.30:-0.62:0.361:-1.59:-0.62:-1.12:-1.92:0.484:1.493:-5.75:-0.26:-1.42:-3.06:2.046:-1.77:-3.79:-1.96:-2.55:-2.92:-1.03:0.076:-1.42:-1.35:0.708:-1.65:-5.22:-1.15:-3.72:-0.92:-3.06:0.6	N
PAX5	-1.21706	3.58926e-06	-1.08:-1.28:-1.88:-2.49:-2.84:-0.95:-1.65:-0.61:-1.93:-1.21:-1.08:-3.88:-0.65:0.026:-1.34:1.335:-0.89	-1.34629	8.14045e-05	-1.78:-0.70:1.946:-1.00:-1.79:-1.57:-2.61:-1.50:-3.97:-0.91:-1.49:-2.97:-2.99:-0.68:-1.19:-0.58:1.664:0.940	-1.21706	1.35151e-09	-1.08:-1.28:-1.88:-2.49:-2.84:-0.95:-1.65:-0.61:-1.93:-1.21:-1.08:-3.88:-0.65:0.026:-1.34:1.335:-0.89:-1.78:-0.70:1.946:-1.00:-1.79:-1.57:-2.61:-1.50:-3.97:-0.91:-1.49:-2.97:-2.99:-0.68:-1.19:-0.58:1.664:0.940	N
CKAP5	-0.997378	6.28339e-05	-3.84:-1.77:-1.11:-0.96:-1.44:-0.66:0.459:-0.18:-3.07:0.106:-1.61:0.813:-1.37:0.543:-0.57:-1.02:-0.79:-0.74:-1.64:-4.06	-0.979246	4.648e-06	-0.40:-1.68:-0.43:-2.14:-1.47:-0.45:0.233:-1.76:-0.34:-0.28:-0.27:-3.08:-0.97:0.174:-1.14:-2.02:-0.98:-2.10:-0.52:-2.93	-0.979246	1.48439e-09	-3.84:-1.77:-1.11:-0.96:-1.44:-0.66:0.459:-0.18:-3.07:0.106:-1.61:0.813:-1.37:0.543:-0.57:-1.02:-0.79:-0.74:-1.64:-4.06:-0.40:-1.68:-0.43:-2.14:-1.47:-0.45:0.233:-1.76:-0.34:-0.28:-0.27:-3.08:-0.97:0.174:-1.14:-2.02:-0.98:-2.10:-0.52:-2.93	N
POLR2B	-0.661568	0.000151845	-0.00:-1.13:-0.66:-0.83:-1.93:-0.21:0.452:0.497:-1.51:-1.24:-0.54:-0.09:-0.42:-1.01:-4.58:0.090:-0.37:-1.06:-0.11:-0.31:-1.51:-1.81:-1.15	-1.15956	2.04839e-06	0.233:-1.16:-2.43:-1.46:-2.13:-0.48:-1.24:0.663:-2.77:-0.67:-0.14:-0.72:-2.27:-1.80:0.177:-0.21:-2.29:-0.53:-1.15:-4.01:-2.13:-0.54:-0.38	-0.781461	1.52827e-09	-0.00:-1.13:-0.66:-0.83:-1.93:-0.21:0.452:0.497:-1.51:-1.24:-0.54:-0.09:-0.42:-1.01:-4.58:0.090:-0.37:-1.06:-0.11:-0.31:-1.51:-1.81:-1.15:0.233:-1.16:-2.43:-1.46:-2.13:-0.48:-1.24:0.663:-2.77:-0.67:-0.14:-0.72:-2.27:-1.80:0.177:-0.21:-2.29:-0.53:-1.15:-4.	N
MSI2	-0.758003	0.000290844	-0.41:-1.42:-0.94:-2.22:-0.81:-0.64:1.803:1.114:-0.82:-0.53:-2.93:-2.22:-0.04:-0.42:-0.70:-0.84:-0.54:-2.22:-0.20:-2.20	-1.0187	8.6556e-07	-1.10:-1.90:-0.23:-1.66:-2.78:-0.76:-0.75:-1.16:-1.71:-1.01:-0.18:-3.12:-1.49:-0.66:-0.26:-0.49:-0.64:-0.18:-1.72	-0.810219	1.6284e-09	-0.41:-1.42:-0.94:-2.22:-0.81:-0.64:1.803:1.114:-0.82:-0.53:-2.93:-2.22:-0.04:-0.42:-0.70:-0.84:-0.54:-2.22:-0.20:-2.20:-1.10:-1.90:-0.23:-1.66:-2.78:-0.76:-0.75:-1.16:-1.71:-1.01:-0.18:-3.12:-1.49:-0.66:-0.26:-0.49:-0.64:-0.18:-1.72	N
PTEN	0.506748	0.000134712	0.888:0.155:0.814:1.277:1.089:0.328:0.360:2.099:0.019:-0.00:-0.46:-0.01:-0.21:0.674:0.101:1.274:1.063:-1.14:0.727:1.119:1.659:0.502:0.506:1.161:-0.13:0.650:1.031:-1.22:1.379:1.182:0.779:-1.01:-0.46:0.389:1.235:2.056:-1.20:0.072:1.016:0.403:1.174:-0.38:0.156:1.798:0.329	0.58655	2.66693e-06	0.199:1.064:0.864:0.373:-1.83:1.150:1.533:1.155:0.818:1.166:1.340:1.353:1.205:-0.10:1.285:0.257:1.096:0.125:0.532:-0.08:0.152:0.061:1.576:-0.37:0.368:1.695:-4.32:1.605:1.042:-0.45:0.586:1.346:-0.03:1.372:0.462:-0.10:0.758:2.698:1.425:-0.02:0.733:-0.34:0.136:1.276:0.004:-1.13:0.515	0.559333	1.75183e-09	0.888:0.155:0.814:1.277:1.089:0.328:0.360:2.099:0.019:-0.00:-0.46:-0.01:-0.21:0.674:0.101:1.274:1.063:-1.14:0.727:1.119:1.659:0.502:0.506:1.161:-0.13:0.650:1.031:-1.22:1.379:1.182:0.779:-1.01:-0.46:0.389:1.235:2.056:-1.20:0.072:1.016:0.403:1.174:-0.38:0.156:1.798:0.329:0.199:1.064:0.864:0.373:-1.83:1.150:1.533:1.155:0.818:1.166:1.340:1.353:1.205:-0.10:1.285:0.257:1.096:0.125:0.532:-0.08:0.152:0.0…	P
CREBBP	-1.06769	1.82816e-05	-0.69:-1.67:-1.78:-2.03:-1.25:-0.85:1.437:0.154:-2.42:-0.08:-0.35:-0.69:-2.03:-1.25:0.774:-0.14:-2.68:-4.40:-2.20:-1.17:-0.34:-0.96	-1.15205	2.22595e-05	-2.18:-1.45:-0.65:-0.00:-1.10:-3.91:-1.39:-0.25:1.543:-1.19:-1.57:-0.85:-0.61:-1.39:-0.85:-0.48:0.508:1.214:-1.57:-1.92:-1.62:-1.92	-1.13904	1.88008e-09	-0.69:-1.67:-1.78:-2.03:-1.25:-0.85:1.437:0.154:-2.42:-0.08:-0.35:-0.69:-2.03:-1.25:0.774:-0.14:-2.68:-4.40:-2.20:-1.17:-0.34:-0.96:-2.18:-1.45:-0.65:-0.00:-1.10:-3.91:-1.39:-0.25:1.543:-1.19:-1.57:-0.85:-0.61:-1.39:-0.85:-0.48:0.508:1.214:-1.57:-1.92:-1.	N
CTCF	-0.957622	4.21077e-05	-1.34:-0.97:0.205:-1.51:0.646:-1.91:-0.46:-1.49:0.673:-0.54:-0.88:-0.98:-2.41:-0.41:-0.17:-0.93:-2.36:-1.44:0.448:-0.91:-1.12:-1.84	-0.988696	1.09324e-05	-2.19:-1.16:-0.82:-0.45:-1.84:-0.32:0.330:-0.70:-0.65:-0.50:-3.29:1.458:-2.90:-2.07:-2.22:-0.50:-1.40:-1.01:1.685:-0.95:-1.71:-1.82	-0.968416	2.1768e-09	-1.34:-0.97:0.205:-1.51:0.646:-1.91:-0.46:-1.49:0.673:-0.54:-0.88:-0.98:-2.41:-0.41:-0.17:-0.93:-2.36:-1.44:0.448:-0.91:-1.12:-1.84:-2.19:-1.16:-0.82:-0.45:-1.84:-0.32:0.330:-0.70:-0.65:-0.50:-3.29:1.458:-2.90:-2.07:-2.22:-0.50:-1.40:-1.01:1.685:-0.95:-1.	N
XRCC5	-0.795697	0.000360875	-2.69:0.249:-0.83:-0.20:-0.92:-1.27:0.746:-5.23:-0.05:-0.79:-3.68:-0.28:-2.07:-0.02:0.073:-0.20:0.087:-5.62:-3.68:0.087:-3.75	-0.743699	1.31199e-06	-4.59:-0.49:-1.06:-1.32:-0.37:-0.56:-0.10:-1.80:-1.19:0.320:-1.43:-5.80:-0.15:-0.72:-0.64:-0.37:-0.74:-7.82:-1.80:-0.74:-1.41	-0.769698	3.82736e-09	-2.69:0.249:-0.83:-0.20:-0.92:-1.27:0.746:-5.23:-0.05:-0.79:-3.68:-0.28:-2.07:-0.02:0.073:-0.20:0.087:-5.62:-3.68:0.087:-3.75:-4.59:-0.49:-1.06:-1.32:-0.37:-0.56:-0.10:-1.80:-1.19:0.320:-1.43:-5.80:-0.15:-0.72:-0.64:-0.37:-0.74:-7.82:-1.80:-0.74:-1.41	N
NUP214	-1.09238	1.59483e-05	-2.37:-1.31:-1.11:-0.35:-1.75:-1.58:-1.43:-1.24:-0.44:-1.83:-2.94:-0.83:-1.68:0.315:-0.64:-1.09:-0.83:0.215:-1.56:1.956:-0.05:0.195:-0.82	-1.04636	0.000120492	0.824:1.031:-2.20:-3.99:1.933:0.716:-0.50:-1.40:-1.93:-0.73:-2.15:-4.67:-0.74:-1.49:-2.84:-1.93:0.092:-0.21:-1.04:-0.81:-1.12:-0.45:-1.51	-1.06937	7.19122e-09	-2.37:-1.31:-1.11:-0.35:-1.75:-1.58:-1.43:-1.24:-0.44:-1.83:-2.94:-0.83:-1.68:0.315:-0.64:-1.09:-0.83:0.215:-1.56:1.956:-0.05:0.195:-0.82:0.824:1.031:-2.20:-3.99:1.933:0.716:-0.50:-1.40:-1.93:-0.73:-2.15:-4.67:-0.74:-1.49:-2.84:-1.93:0.092:-0.21:-1.04:-0.	N
ANP32B	-0.525032	0.00282865	-0.61:-1.66:-1.40:-1.66:0.114:-1.40:-2.53:1.004:-0.12:0.081:-2.31:-0.09:0.661:-0.34:-0.61:-0.52:-0.49:-0.34:-0.69:-0.07:-0.70	-1.10148	1.46099e-07	-0.48:-1.78:-0.49:-0.80:-1.08:-1.24:-2.74:1.141:-0.74:-0.80:-1.34:-1.43:-1.34:-1.34:-0.48:-1.24:-2.29:-1.10:-0.69:-0.78:-2.36	-0.764004	7.96743e-09	-0.61:-1.66:-1.40:-1.66:0.114:-1.40:-2.53:1.004:-0.12:0.081:-2.31:-0.09:0.661:-0.34:-0.61:-0.52:-0.49:-0.34:-0.69:-0.07:-0.70:-0.48:-1.78:-0.49:-0.80:-1.08:-1.24:-2.74:1.141:-0.74:-0.80:-1.34:-1.43:-1.34:-1.34:-0.48:-1.24:-2.29:-1.10:-0.69:-0.78:-2.36	N
AQR	-0.995888	8.41799e-05	-0.38:-3.14:0.168:-0.93:-2.97:0.581:-2.63:-1.52:-1.67:-2.57:-1.05:-3.19:-0.61:-0.92:-2.55:0.001:0.682:-0.57:-1.14:2.064:-1.68:-0.03	-1.2596	2.07645e-05	-1.33:-2.22:-1.74:-1.90:-0.26:-1.64:-0.51:-3.61:-0.67:1.792:-1.64:-1.57:3.122:-1.24:-0.23:-0.41:-1.24:-2.40:-1.27:1.124:-1.46:-1.08	-1.1963	8.97847e-09	-0.38:-3.14:0.168:-0.93:-2.97:0.581:-2.63:-1.52:-1.67:-2.57:-1.05:-3.19:-0.61:-0.92:-2.55:0.001:0.682:-0.57:-1.14:2.064:-1.68:-0.03:-1.33:-2.22:-1.74:-1.90:-0.26:-1.64:-0.51:-3.61:-0.67:1.792:-1.64:-1.57:3.122:-1.24:-0.23:-0.41:-1.24:-2.40:-1.27:1.124:-1.	N
KIF23	-1.0749	4.86696e-05	-3.00:-0.24:-0.42:-3.57:-1.07:-0.48:-4.89:-0.39:-0.04:-1.76:-3.38:-1.55:1.489:-2.91:-1.47:-0.24:-2.10:-2.00:1.282:0.274:-0.18:-2.44:-0.21	-1.13939	5.63307e-05	-1.48:-0.47:-1.24:-1.44:0.640:-2.97:-3.76:1.520:0.851:-1.96:-0.75:-0.14:-2.68:-2.71:-0.68:-2.38:-1.53:0.178:-1.84:-0.01:-1.04:0.486:-1.11:-1.16	-1.11131	1.01031e-08	-3.00:-0.24:-0.42:-3.57:-1.07:-0.48:-4.89:-0.39:-0.04:-1.76:-3.38:-1.55:1.489:-2.91:-1.47:-0.24:-2.10:-2.00:1.282:0.274:-0.18:-2.44:-0.21:-1.48:-0.47:-1.24:-1.44:0.640:-2.97:-3.76:1.520:0.851:-1.96:-0.75:-0.14:-2.68:-2.71:-0.68:-2.38:-1.53:0.178:-1.84:-0.	N
PRPF19	-1.28498	0.00217179	-0.85:-1.28:-1.29:-0.62:0.182:-3.35:-3.10:0.901:-2.46:2.205:-2.53:-0.01:-1.31:-4.40:0.914:-0.44:-1.63	-2.56562	4.42744e-07	-2.87:-5.53:-1.92:-2.58:-2.56:-2.54:-2.56:-0.72:-3.53:-5.01:-3.84:0.646:-0.01:-2.88:-0.29:-0.80	-1.63589	1.03207e-08	-0.85:-1.28:-1.29:-0.62:0.182:-3.35:-3.10:0.901:-2.46:2.205:-2.53:-0.01:-1.31:-4.40:0.914:-0.44:-1.63:-2.87:-5.53:-1.92:-2.58:-2.56:-2.54:-2.56:-0.72:-3.53:-5.01:-3.84:0.646:-0.01:-2.88:-0.29:-0.80	N
CDK11A	-0.511906	0.000988603	0.027:-1.14:-0.23:1.628:0.565:-1.56:-0.47:-1.39:-2.87:1.258:1.173:-0.70:-0.54:0.990:-1.06:0.425:0.859:-3.16:-2.73:-0.22:-0.26:-2.77:-0.33:0.200:-0.93:-0.86:0.615:-0.54:-2.65:-0.30:-0.37:-0.66:-1.14:-0.30:-2.70:-0.95:-2.71:-4.06:0.653:0.143	-0.731954	1.88966e-06	-0.51:0.388:-0.88:-1.94:-0.26:-0.10:-0.67:-0.51:0.353:0.053:-0.70:-1.36:-0.25:-0.25:-0.75:0.257:-2.25:-5.38:-4.41:-0.76:-1.56:-2.39:-0.22:-1.59:0.375:0.429:0.542:0.549:-2.37:-2.22:-1.49:-1.84:0.307:0.233:-0.15:-1.12:-2.22:-1.36:-1.84:-2.49	-0.604659	1.11407e-08	0.027:-1.14:-0.23:1.628:0.565:-1.56:-0.47:-1.39:-2.87:1.258:1.173:-0.70:-0.54:0.990:-1.06:0.425:0.859:-3.16:-2.73:-0.22:-0.26:-2.77:-0.33:0.200:-0.93:-0.86:0.615:-0.54:-2.65:-0.30:-0.37:-0.66:-1.14:-0.30:-2.70:-0.95:-2.71:-4.06:0.653:0.143:-0.51:0.388:-0.88:-1.94:-0.26:-0.10:-0.67:-0.51:0.353:0.053:-0.70:-1.36:-0.25:-0.25:-0.75:0.257:-2.25:-5.38:-4.41:-0.76:-1.56:-2.39:-0.22:-1.59:0.375:0.429:0.5…	N
CDCA8	-0.653614	4.53767e-05	-0.06:-4.99:-2.08:-2.62:-0.20:-0.40:-0.04:0.032:0.189:-0.59:-2.48:-0.29:-0.71:-1.89:0.038:-1.08:-0.20:-2.88:-2.84:-2.71	-0.622834	7.37323e-05	0.172:-1.31:-2.08:-2.57:-0.16:-0.26:-0.38:-0.68:-0.17:0.768:-1.58:-1.61:-0.55:-0.41:0.062:-1.57:-1.96:-4.23:-3.28:-0.45	-0.641391	1.40747e-08	-0.06:-4.99:-2.08:-2.62:-0.20:-0.40:-0.04:0.032:0.189:-0.59:-2.48:-0.29:-0.71:-1.89:0.038:-1.08:-0.20:-2.88:-2.84:-2.71:0.172:-1.31:-2.08:-2.57:-0.16:-0.26:-0.38:-0.68:-0.17:0.768:-1.58:-1.61:-0.55:-0.41:0.062:-1.57:-1.96:-4.23:-3.28:-0.45	N
PTBP1	-1.02601	0.00149861	-1.64:0.241:1.053:-0.77:-0.54:0.632:0.431:-1.99:-0.33:-1.86:-2.56:0.558:-1.63:-2.56:-2.26:0.676:-1.54:0.295:-1.68:-1.02:-4.48	-1.53531	1.15484e-06	-2.43:-0.85:-0.13:1.879:-5.02:-0.66:0.418:-1.67:-1.44:-2.46:-1.20:0.138:-1.64:-1.91:-0.77:-2.32:-0.37:-1.61:-3.11:-1.53:-7.67	-1.49015	1.72693e-08	-1.64:0.241:1.053:-0.77:-0.54:0.632:0.431:-1.99:-0.33:-1.86:-2.56:0.558:-1.63:-2.56:-2.26:0.676:-1.54:0.295:-1.68:-1.02:-4.48:-2.43:-0.85:-0.13:1.879:-5.02:-0.66:0.418:-1.67:-1.44:-2.46:-1.20:0.138:-1.64:-1.91:-0.77:-2.32:-0.37:-1.61:-3.11:-1.53:-7.67	N
HSPA8	-0.825334	0.00170268	-1.41:-1.44:-1.44:-0.82:-1.32:-1.15:0.896:0.078:-0.19:-1.07:-2.54:0.283:-0.62:-0.78:-1.32:-0.93:-0.66:0.883:0.274	-1.24309	1.17245e-06	-1.99:-0.63:-1.27:-1.56:-1.44:0.949:-0.60:-3.56:-0.64:-1.22:-1.11:-0.39:-1.71:-1.27:-1.57:-0.09:-0.63:-1.24:-1.56	-1.09416	1.75121e-08	-1.41:-1.44:-1.44:-0.82:-1.32:-1.15:0.896:0.078:-0.19:-1.07:-2.54:0.283:-0.62:-0.78:-1.32:-0.93:-0.66:0.883:0.274:-1.99:-0.63:-1.27:-1.56:-1.44:0.949:-0.60:-3.56:-0.64:-1.22:-1.11:-0.39:-1.71:-1.27:-1.57:-0.09:-0.63:-1.24:-1.56	N
CREB1	-0.516978	0.000686887	-0.21:-2.27:-1.98:-2.14:-0.90:-0.23:-2.31:-0.40:-0.44:-1.61:-0.51:0.382:-0.28:-0.61:0.338:-0.67:-0.88:-2.20:0.143:-0.44:0.711:0.465:-1.23	-0.958696	9.43524e-06	-1.85:-2.45:-1.97:-0.95:-0.76:-3.25:-0.26:1.150:-0.63:0.020:-2.59:-1.85:-1.01:-0.60:-1.29:1.099:-0.79:-1.35:-0.55:-0.09:-2.21:-0.08:-2.31	-0.723497	3.54896e-08	-0.21:-2.27:-1.98:-2.14:-0.90:-0.23:-2.31:-0.40:-0.44:-1.61:-0.51:0.382:-0.28:-0.61:0.338:-0.67:-0.88:-2.20:0.143:-0.44:0.711:0.465:-1.23:-1.85:-2.45:-1.97:-0.95:-0.76:-3.25:-0.26:1.150:-0.63:0.020:-2.59:-1.85:-1.01:-0.60:-1.29:1.099:-0.79:-1.35:-0.55:-0.	N
PSMB4	-0.960903	7.34599e-05	1.314:-1.87:-3.41:-1.91:-0.96:-3.00:-3.03:-0.65:-0.04:-2.48:-0.33:-6.41:-0.47:-3.05:0.019:0.122:-0.90	-1.25385	0.000127039	0.631:-4.93:-0.08:-1.14:-0.85:-1.00:1.442:-0.76:-1.35:-1.83:-2.07:-2.92:-0.47:-4.16:0.949:-1.39:-1.66:-1.51	-1.14946	3.68029e-08	1.314:-1.87:-3.41:-1.91:-0.96:-3.00:-3.03:-0.65:-0.04:-2.48:-0.33:-6.41:-0.47:-3.05:0.019:0.122:-0.90:0.631:-4.93:-0.08:-1.14:-0.85:-1.00:1.442:-0.76:-1.35:-1.83:-2.07:-2.92:-0.47:-4.16:0.949:-1.39:-1.66:-1.51	N
XRCC6	-0.599958	0.00124608	-0.69:-0.40:-1.02:-0.59:-0.59:0.061:-1.22:-1.21:-0.95:-0.02:-0.17:-0.34:0.061:-1.08:0.532:-1.14:-1.35:-0.34:-1.47:-0.01	-1.36255	9.20493e-06	-0.13:-0.85:-2.65:-2.12:-1.36:-1.36:-2.35:-2.55:-2.24:-2.12:-4.96:-0.38:-2.31:-0.83:0.742:-2.35:-1.73:0.478:-0.57:3.300:-0.29	-0.854782	4.72445e-08	-0.69:-0.40:-1.02:-0.59:-0.59:0.061:-1.22:-1.21:-0.95:-0.02:-0.17:-0.34:0.061:-1.08:0.532:-1.14:-1.35:-0.34:-1.47:-0.01:-0.13:-0.85:-2.65:-2.12:-1.36:-1.36:-2.35:-2.55:-2.24:-2.12:-4.96:-0.38:-2.31:-0.83:0.742:-2.35:-1.73:0.478:-0.57:3.300:-0.29	N
TPR	-0.466855	0.000944482	-0.27:-2.75:-4.14:-2.61:-0.36:0.458:0.527:-0.72:0.102:-0.44:0.499:-0.28:-3.14:-0.46:-1.50:0.161:-0.75:-0.54:-2.32:-0.47:-0.05:-1.79	-0.733043	1.38088e-05	-1.00:-0.16:-0.65:-0.35:0.975:-1.94:-0.62:-0.21:-2.17:-0.10:-1.24:-1.10:-2.35:-0.81:-0.35:-0.50:-1.58:-0.14:-0.80:-2.13:-0.64:-2.25	-0.630674	7.55358e-08	-0.27:-2.75:-4.14:-2.61:-0.36:0.458:0.527:-0.72:0.102:-0.44:0.499:-0.28:-3.14:-0.46:-1.50:0.161:-0.75:-0.54:-2.32:-0.47:-0.05:-1.79:-1.00:-0.16:-0.65:-0.35:0.975:-1.94:-0.62:-0.21:-2.17:-0.10:-1.24:-1.10:-2.35:-0.81:-0.35:-0.50:-1.58:-0.14:-0.80:-2.13:-0.	N
FKBP1A	-0.664934	0.00013372	-0.28:0.068:-0.27:-0.87:-1.28:-2.74:-1.88:-4.80:-0.00:-0.77:-0.49:-0.55:0.197:-2.10:-0.38:-1.32:-0.77:-0.93:-0.03:-0.37	-0.712993	0.000172342	-0.26:-0.59:-0.45:-1.34:-0.13:-7.01:-0.66:0.716:-0.34:-0.01:-0.81:-1.11:-1.67:-0.75:-1.21:-2.04:-1.13:-0.82:-0.17:-0.03	-0.712993	8.32895e-08	-0.28:0.068:-0.27:-0.87:-1.28:-2.74:-1.88:-4.80:-0.00:-0.77:-0.49:-0.55:0.197:-2.10:-0.38:-1.32:-0.77:-0.93:-0.03:-0.37:-0.26:-0.59:-0.45:-1.34:-0.13:-7.01:-0.66:0.716:-0.34:-0.01:-0.81:-1.11:-1.67:-0.75:-1.21:-2.04:-1.13:-0.82:-0.17:-0.03	N
ELF1	-0.901332	0.00087531	-1.12:-0.37:1.234:-1.66:-1.17:-1.84:-1.83:-2.20:-2.65:-3.62:1.430:0.567:-2.84:-0.90:-0.37:1.047:-0.87:-0.24:-1.55:0.259:-0.25:-0.89	-1.15229	2.2183e-05	1.669:-1.31:-1.41:-3.31:0.583:-1.51:-1.97:-3.59:-1.17:-0.75:-0.44:-0.61:-1.46:-2.01:0.980:-0.11:-0.39:-1.29:-0.57:-5.92:-0.65:-1.13	-1.01407	9.69188e-08	-1.12:-0.37:1.234:-1.66:-1.17:-1.84:-1.83:-2.20:-2.65:-3.62:1.430:0.567:-2.84:-0.90:-0.37:1.047:-0.87:-0.24:-1.55:0.259:-0.25:-0.89:1.669:-1.31:-1.41:-3.31:0.583:-1.51:-1.97:-3.59:-1.17:-0.75:-0.44:-0.61:-1.46:-2.01:0.980:-0.11:-0.39:-1.29:-0.57:-5.92:-0.	N
RICTOR	-0.723801	0.000835942	0.019:-2.94:-1.69:-1.39:1.011:-0.61:-1.34:-0.36:-0.52:-0.88:0.115:-0.72:-0.68:1.752:-0.37:0.600:-1.49:-2.54:0.468:-1.40:-1.43:-1.88:-0.77	-0.958696	3.13776e-05	-1.35:-1.33:0.141:-0.84:-0.05:-1.06:-0.00:1.592:-1.85:0.551:-3.75:-1.68:-0.68:0.142:-0.83:-0.35:-1.73:-0.89:-1.08:-0.95:-1.49:-1.44:-1.61	-0.865768	1.16545e-07	0.019:-2.94:-1.69:-1.39:1.011:-0.61:-1.34:-0.36:-0.52:-0.88:0.115:-0.72:-0.68:1.752:-0.37:0.600:-1.49:-2.54:0.468:-1.40:-1.43:-1.88:-0.77:-1.35:-1.33:0.141:-0.84:-0.05:-1.06:-0.00:1.592:-1.85:0.551:-3.75:-1.68:-0.68:0.142:-0.83:-0.35:-1.73:-0.89:-1.08:-0.95:-1.49:-1.44:-1.61	N
CDC42	-1.02697	0.000889662	-1.03:-1.32:-1.74:0.902:0.465:-0.99:0.181:-2.68:-1.53:-0.27:-1.55:-2.54:0.079:0.231:-1.08:-0.08:-1.01:-1.85	-0.945738	2.68257e-05	-4.64:-1.84:-2.15:0.348:-1.67:-2.21:-0.09:-3.37:-0.51:-0.59:-1.30:-0.48:-0.40:-1.29:-0.43:-0.26:-1.55:0.134	-1.02697	1.17517e-07	-1.03:-1.32:-1.74:0.902:0.465:-0.99:0.181:-2.68:-1.53:-0.27:-1.55:-2.54:0.079:0.231:-1.08:-0.08:-1.01:-1.85:-4.64:-1.84:-2.15:0.348:-1.67:-2.21:-0.09:-3.37:-0.51:-0.59:-1.30:-0.48:-0.40:-1.29:-0.43:-0.26:-1.55:0.134	N
DDB1	-1.07338	0.000342521	0.217:0.593:0.593:-2.36:-2.41:-0.01:-2.53:-3.37:-0.54:-1.50:-1.18:-0.48:-1.39:-0.53:-4.08:-0.96	-1.13939	8.36213e-05	0.044:-3.36:-2.12:-0.63:-0.02:-0.86:1.605:-0.98:-2.10:-1.11:-1.63:-3.27:0.016:-1.16:-1.95:-1.45	-1.13939	1.2273e-07	0.217:0.593:0.593:-2.36:-2.41:-0.01:-2.53:-3.37:-0.54:-1.50:-1.18:-0.48:-1.39:-0.53:-4.08:-0.96:0.044:-3.36:-2.12:-0.63:-0.02:-0.86:1.605:-0.98:-2.10:-1.11:-1.63:-3.27:0.016:-1.16:-1.95:-1.45	N
RPA2	-0.546646	0.00746897	-3.13:-1.78:-0.43:5.231:-1.18:-0.80:-0.41:0.010:-0.38:-5.81:-0.74:-0.54:-0.74:-0.55:0.019:-0.32:1.482:-1.32	-1.24309	1.93266e-06	-2.31:-0.34:-2.74:-0.72:-0.16:-0.95:0.505:-3.66:-3.99:-1.24:-2.21:-2.71:-1.11:-2.46:-5.75:-0.03:-0.78	-0.787856	1.3526e-07	-3.13:-1.78:-0.43:5.231:-1.18:-0.80:-0.41:0.010:-0.38:-5.81:-0.74:-0.54:-0.74:-0.55:0.019:-0.32:1.482:-1.32:-2.31:-0.34:-2.74:-0.72:-0.16:-0.95:0.505:-3.66:-3.99:-1.24:-2.21:-2.71:-1.11:-2.46:-5.75:-0.03:-0.78	N
NUF2	-0.943868	0.000321753	-0.57:0.601:-1.21:-0.84:-1.25:-1.05:0.524:0.327:-1.51:-1.01:-1.01:-1.45:-1.63:-0.94:0.227:-0.35:-0.49:-0.79:-1.39:0.494:0.083:-1.22:-1.12	-0.767839	0.000136094	-0.15:-0.43:-0.52:0.692:-1.60:-3.56:-0.53:-0.83:0.957:-0.07:-1.06:-1.03:-0.12:-2.62:-2.17:-1.25:-0.60:-0.98:-0.06:-2.24:-0.76:0.167:-1.24	-0.842276	1.53098e-07	-0.57:0.601:-1.21:-0.84:-1.25:-1.05:0.524:0.327:-1.51:-1.01:-1.01:-1.45:-1.63:-0.94:0.227:-0.35:-0.49:-0.79:-1.39:0.494:0.083:-1.22:-1.12:-0.15:-0.43:-0.52:0.692:-1.60:-3.56:-0.53:-0.83:0.957:-0.07:-1.06:-1.03:-0.12:-2.62:-2.17:-1.25:-0.60:-0.98:-0.06:-2.	N
ATRX	-0.972592	0.000515128	0.120:-0.97:0.101:-2.86:-0.10:0.062:1.195:-0.58:-3.21:0.062:-0.97:-1.04:-3.21:-0.50:-1.59:0.526:-2.96:-1.69:-1.80:-0.13:-1.08	-1.1863	0.000115516	2.619:-1.37:-1.57:-0.98:0.413:-1.58:0.211:-4.74:-2.26:0.413:-1.41:-1.57:-3.15:-0.32:0.286:-1.18:-0.68:-2.52:-0.98:-2.58:-0.11	-0.989941	2.25521e-07	0.120:-0.97:0.101:-2.86:-0.10:0.062:1.195:-0.58:-3.21:0.062:-0.97:-1.04:-3.21:-0.50:-1.59:0.526:-2.96:-1.69:-1.80:-0.13:-1.08:2.619:-1.37:-1.57:-0.98:0.413:-1.58:0.211:-4.74:-2.26:0.413:-1.41:-1.57:-3.15:-0.32:0.286:-1.18:-0.68:-2.52:-0.98:-2.58:-0.11	N
CSNK2B	-0.552584	4.2938e-05	-0.47:-1.58:0.348:-0.05:-0.56:-0.96:-1.94:-0.54:-0.16:-0.27:-0.88:-1.08:-0.64:0.042:-0.88:-1.64:-1.84:-0.79:-2.45:-0.26:1.037:1.644:-0.80:-0.69:-4.51:-0.28:0.150:-1.61:-0.22:0.665:-0.14:-1.54:0.226:-1.27:-0.03:-0.40:-1.83:-0.27	-0.590194	0.00147405	-2.08:-4.16:-0.82:-1.60:0.080:-0.63:-0.87:-2.20:-1.61:0.594:-0.40:-0.73:0.768:0.171:-0.66:1.211:-1.37:0.089:-0.05:-0.54:-0.51:1.524:-0.72:-1.82:-0.18:-0.63:0.298:-0.53:-2.30:-1.57:-0.55:0.607:1.149:0.470:-0.68:0.768:-2.10:-2.20	-0.556038	2.33524e-07	-0.47:-1.58:0.348:-0.05:-0.56:-0.96:-1.94:-0.54:-0.16:-0.27:-0.88:-1.08:-0.64:0.042:-0.88:-1.64:-1.84:-0.79:-2.45:-0.26:1.037:1.644:-0.80:-0.69:-4.51:-0.28:0.150:-1.61:-0.22:0.665:-0.14:-1.54:0.226:-1.27:-0.03:-0.40:-1.83:-0.27:-2.08:-4.16:-0.82:-1.60:0.0	N
BMPR2	0.630854	8.67177e-05	-0.59:-2.25:1.502:1.303:0.807:-1.14:0.725:0.539:0.678:-1.01:-0.52:0.642:0.773:0.986:-0.45:1.812:0.136:0.691:0.230:1.724:0.257:0.667:1.836:1.334:-0.61:-0.42:2.111:-0.31:0.319:1.290:0.306:0.255:-0.15:-0.08:-0.05:0.001:0.758:1.148:1.510:0.093:0.774:0.619:1.4	0.397478	0.000627807	0.925:0.539:-2.43:-0.34:0.362:0.493:1.800:-0.07:0.141:0.211:0.036:-0.67:-0.87:1.220:1.192:1.748:-1.36:0.541:0.715:-0.31:-0.03:0.945:0.679:-0.15:0.910:0.322:0.216:-0.18:0.991:0.435:0.141:-0.06:-0.23:0.790:2.295:0.593:0.511:-0.64:1.162:0.432:0.653:0.208:0.218:1.186:1.661:-0.15:0.348:0.727:-0.13:0.531	0.502502	2.34401e-07	-0.59:-2.25:1.502:1.303:0.807:-1.14:0.725:0.539:0.678:-1.01:-0.52:0.642:0.773:0.986:-0.45:1.812:0.136:0.691:0.230:1.724:0.257:0.667:1.836:1.334:-0.61:-0.42:2.111:-0.31:0.319:1.290:0.306:0.255:-0.15:-0.08:-0.05:0.001:0.758:1.148:1.510:0.093:0.774:0.619:1.4	P
MAPKAP1	-0.253479	0.00728127	-1.33:-0.97:-0.07:0.498:-1.68:0.740:-0.74:-0.25:0.884:-0.19:0.715:-0.11:-1.35:0.882:0.396:-0.06:-0.35:-0.58:-0.13:-0.90:-0.04:-0.71:-0.81:-0.78:-0.20:-1.93:0.795:-0.79:-0.54:-0.02:0.117:-3.07:-1.37:-0.08:-0.06:0.782:-1.28:-0.29:-1.16:-0.48:0.085:0.482:1.5	-0.72506	3.19669e-06	-0.26:0.406:0.916:-0.68:-2.85:0.186:0.748:-1.25:-0.87:-1.21:-2.57:0.845:-0.13:-0.07:0.395:-1.16:-0.73:-0.58:-2.97:-0.72:-0.64:-1.59:0.092:-5.22:0.293:0.181:-0.61:-0.92:-0.06:-1.42:-0.90:-1.17:-0.02:-1.07:-1.06:-0.07:-2.55:-1.99:-2.28:-0.87:-0.72:-0.64:1.5	-0.584559	2.46541e-07	-1.33:-0.97:-0.07:0.498:-1.68:0.740:-0.74:-0.25:0.884:-0.19:0.715:-0.11:-1.35:0.882:0.396:-0.06:-0.35:-0.58:-0.13:-0.90:-0.04:-0.71:-0.81:-0.78:-0.20:-1.93:0.795:-0.79:-0.54:-0.02:0.117:-3.07:-1.37:-0.08:-0.06:0.782:-1.28:-0.29:-1.16:-0.48:0.085:0.482:1.5	N
ECT2	-0.864956	0.00149621	1.096:-0.30:-1.21:0.583:-1.95:0.186:-0.21:-1.89:-0.60:-0.39:-1.12:-1.23:-2.13:-0.96:-1.03:-0.76:1.344:-0.10:-2.41:-1.07:0.965:-1.61:0.079:-1.48	-1.00944	3.74501e-05	-1.01:-1.17:-1.51:-1.00:-1.25:-1.33:-0.17:-0.82:-0.73:1.355:-0.65:-1.62:0.829:-3.08:0.734:-1.98:2.443:-0.66:-2.10:-1.44:-2.02:-0.85:-0.50:-1.41	-0.985481	2.83663e-07	1.096:-0.30:-1.21:0.583:-1.95:0.186:-0.21:-1.89:-0.60:-0.39:-1.12:-1.23:-2.13:-0.96:-1.03:-0.76:1.344:-0.10:-2.41:-1.07:0.965:-1.61:0.079:-1.48:-1.01:-1.17:-1.51:-1.00:-1.25:-1.33:-0.17:-0.82:-0.73:1.355:-0.65:-1.62:0.829:-3.08:0.734:-1.98:2.443:-0.66:-2.10:-1.44:-2.02:-0.85:-0.50:-1.41	N
PBX1	-0.715809	0.000210526	-3.18:0.551:-0.66:-4.60:-1.03:-0.04:-0.08:-0.68:-1.61:-0.40:-0.32:-2.61:0.342:-2.77:-1.45:-0.38:0.077:-0.83:-0.75:-4.72:-0.75:0.691	-0.817203	0.000378494	-0.52:-1.21:-0.75:-0.66:-0.60:0.517:1.709:-2.71:-1.14:0.419:-0.37:-2.70:-9.79:0.439:-0.47:-1.53:-3.30:1.942:-2.84:-2.56:-1.74:-0.87	-0.751655	2.9842e-07	-3.18:0.551:-0.66:-4.60:-1.03:-0.04:-0.08:-0.68:-1.61:-0.40:-0.32:-2.61:0.342:-2.77:-1.45:-0.38:0.077:-0.83:-0.75:-4.72:-0.75:0.691:-0.52:-1.21:-0.75:-0.66:-0.60:0.517:1.709:-2.71:-1.14:0.419:-0.37:-2.70:-9.79:0.439:-0.47:-1.53:-3.30:1.942:-2.84:-2.56:-1.	N
RUVBL1	-1.39927	0.00427822	-1.60:-3.13:0.781:-1.19:0.436:-1.70:1.692:0.452:-2.26:-2.37:0.749:-0.80:-0.63:-1.73:-1.73:-4.83	-1.51535	8.0841e-06	-1.51:-1.07:0.299:-2.16:-2.64:-2.06:2.317:-2.61:-1.12:-4.23:-1.28:-3.27:-0.45:-1.97:-1.29	-1.51535	3.16212e-07	-1.60:-3.13:0.781:-1.19:0.436:-1.70:1.692:0.452:-2.26:-2.37:0.749:-0.80:-0.63:-1.73:-1.73:-4.83:-1.51:-1.07:0.299:-2.16:-2.64:-2.06:2.317:-2.61:-1.12:-4.23:-1.28:-3.27:-0.45:-1.97:-1.29	N
PPP1CA	-0.543304	0.0032117	0.176:-0.43:-0.38:1.060:-0.75:0.299:1.547:0.285:-0.36:-0.82:0.232:1.601:1.760:-0.48:-0.61:-0.30:-0.60:-1.72:-0.22:-0.37:-2.20:-0.43:-4.65:0.681:-0.93:-0.70:-1.82:0.398:-1.72:0.232:0.155:-1.65:-0.65:-1.73:-0.64:-0.67:-0.63:-0.75:-0.84:-0.70	-0.542847	1.6728e-05	-0.54:-0.47:-0.34:-2.65:-0.07:0.094:-0.81:-3.19:-0.17:-1.48:-0.41:-2.03:1.649:-0.63:-0.85:-1.13:1.529:-1.24:1.926:0.992:-0.45:-0.53:-0.47:-0.42:-1.64:-0.76:0.546:-4.19:-2.03:-1.54:-0.38:0.281:-1.74:-0.36:-1.57:-2.62:-0.39:-0.82:-0.18:-0.55	-0.542847	3.22743e-07	0.176:-0.43:-0.38:1.060:-0.75:0.299:1.547:0.285:-0.36:-0.82:0.232:1.601:1.760:-0.48:-0.61:-0.30:-0.60:-1.72:-0.22:-0.37:-2.20:-0.43:-4.65:0.681:-0.93:-0.70:-1.82:0.398:-1.72:0.232:0.155:-1.65:-0.65:-1.73:-0.64:-0.67:-0.63:-0.75:-0.84:-0.70:-0.54:-0.47:-0.34:-2.65:-0.07:0.094:-0.81:-3.19:-0.17:-1.48:-0.41:-2.03:1.649:-0.63:-0.85:-1.13:1.529:-1.24:1.926:0.992:-0.45:-0.53:-0.47:-0.42:-1.64:-0.76:0.5…	N
PHC2	-0.873051	8.41631e-06	-0.99:1.385:-1.81:-1.45:-0.81:-0.36:-4.44:-0.45:-0.49:-1.66:-0.13:-0.87:-2.80:-0.68:-5.58:-1.47:-1.14:-0.63:-0.82	-0.372222	0.0081754	-1.27:0.883:-0.85:-1.63:-2.10:-0.16:-2.33:0.451:0.003:-0.03:0.487:-2.17:-3.19:-0.37:-0.13:-3.34:1.174:-0.28:-3.02	-0.84026	3.34172e-07	-0.99:1.385:-1.81:-1.45:-0.81:-0.36:-4.44:-0.45:-0.49:-1.66:-0.13:-0.87:-2.80:-0.68:-5.58:-1.47:-1.14:-0.63:-0.82:-1.27:0.883:-0.85:-1.63:-2.10:-0.16:-2.33:0.451:0.003:-0.03:0.487:-2.17:-3.19:-0.37:-0.13:-3.34:1.174:-0.28:-3.02	N
NCL	-1.06473	1.11755e-05	-2.30:-3.11:-0.47:-1.08:-1.14:-2.47:0.227:-0.95:-6.10:-1.83:-1.29:-0.42:0.624:0.180:-0.31:-1.91:-1.01:0.379:-3.07:-1.04:-1.73:0.118	-1.03167	0.00574906	0.688:-0.85:-1.65:0.698:-1.05:-3.41:-3.91:-1.30:-2.26:-2.88:0.986:0.255:1.450:-1.66:-1.51:0.073:0.526:-1.68:-1.01:0.466:-0.23:-1.63	-1.04747	3.49186e-07	-2.30:-3.11:-0.47:-1.08:-1.14:-2.47:0.227:-0.95:-6.10:-1.83:-1.29:-0.42:0.624:0.180:-0.31:-1.91:-1.01:0.379:-3.07:-1.04:-1.73:0.118:0.688:-0.85:-1.65:0.698:-1.05:-3.41:-3.91:-1.30:-2.26:-2.88:0.986:0.255:1.450:-1.66:-1.51:0.073:0.526:-1.68:-1.01:0.466:-0.	N
PSMC1	-0.822313	4.69383e-05	-0.40:-0.19:-0.20:-0.87:-2.04:-0.93:-1.21:-0.83:-0.87:-1.74:-0.14:-0.15:0.473:-1.68:-1.16:-2.43:-0.83:-0.72:-1.21:0.187:-0.17:0.185:-0.81:-0.75	-0.576571	0.00197084	0.338:-0.59:-0.61:-0.85:-2.60:-0.35:-1.13:-1.09:-0.85:-2.97:0.317:0.192:-0.02:-0.45:-1.09:0.100:-1.13:0.295:0.114:-0.45:-1.46:-2.02:1.156:-0.55	-0.739618	3.63486e-07	-0.40:-0.19:-0.20:-0.87:-2.04:-0.93:-1.21:-0.83:-0.87:-1.74:-0.14:-0.15:0.473:-1.68:-1.16:-2.43:-0.83:-0.72:-1.21:0.187:-0.17:0.185:-0.81:-0.75:0.338:-0.59:-0.61:-0.85:-2.60:-0.35:-1.13:-1.09:-0.85:-2.97:0.317:0.192:-0.02:-0.45:-1.09:0.100:-1.13:0.295:0.1	N
RANGAP1	-1.47503	3.05812e-05	-1.52:-1.34:-0.98:-1.76:-2.58:0.534:-5.09:-3.07:-1.03:-0.05:-1.64:-1.42	-1.33739	0.00260831	-2.10:-1.46:-1.20:-0.43:0.952:-0.77:-6.44:-1.78:-0.36:-3.10:-1.59:5.696	-1.44808	4.02252e-07	-1.52:-1.34:-0.98:-1.76:-2.58:0.534:-5.09:-3.07:-1.03:-0.05:-1.64:-1.42:-2.10:-1.46:-1.20:-0.43:0.952:-0.77:-6.44:-1.78:-0.36:-3.10:-1.59:5.696	N
PPP2CA	-0.562629	0.00156144	0.569:-0.77:-0.43:-1.23:-0.28:-0.56:-2.73:0.389:0.445:1.130:-0.37:-1.21:0.008:1.385:-3.22:-0.33:0.591:-0.38:0.046:0.074:-1.83:0.487:-1.29:-2.37:-0.63:1.060:-1.25:-2.35:-0.00:-0.56:-0.75:-0.30:-1.31:-0.90:-1.72:-0.51:-0.86:1.185:-0.62:-0.61:-0.66:1.223:-0.98	-0.617744	6.72484e-05	-0.28:-1.80:1.182:-1.05:0.315:1.771:-0.57:-0.61:0.638:-0.10:-1.37:-1.07:-0.59:-2.06:-0.81:-1.00:-1.30:-1.99:-0.11:1.682:-2.47:-0.07:0.233:0.017:-0.70:-0.73:-0.88:0.233:-1.73:0.142:-2.09:-1.10:-0.74:-1.18:0.352:-0.36:-2.45:-0.08:-1.09:0.872:-4.07:-0.61:-0.	-0.602315	4.26735e-07	0.569:-0.77:-0.43:-1.23:-0.28:-0.56:-2.73:0.389:0.445:1.130:-0.37:-1.21:0.008:1.385:-3.22:-0.33:0.591:-0.38:0.046:0.074:-1.83:0.487:-1.29:-2.37:-0.63:1.060:-1.25:-2.35:-0.00:-0.56:-0.75:-0.30:-1.31:-0.90:-1.72:-0.51:-0.86:1.185:-0.62:-0.61:-0.66:1.223:-0.98:-0.28:-1.80:1.182:-1.05:0.315:1.771:-0.57:-0.61:0.638:-0.10:-1.37:-1.07:-0.59:-2.06:-0.81:-1.00:-1.30:-1.99:-0.11:1.682:-2.47:-0.07:0.233:0.0…	N
TCF3	-1.35114	0.00514424	0.763:0.033:-2.88:-1.56:-1.29:-1.81:0.597:-2.37:-1.16:-1.40	-1.65382	9.53224e-06	-1.98:-1.65:-0.78:-0.92:-0.63:-1.82:-1.88:-1.65:-2.99:-0.80	-1.48282	4.30044e-07	0.763:0.033:-2.88:-1.56:-1.29:-1.81:0.597:-2.37:-1.16:-1.40:-1.98:-1.65:-0.78:-0.92:-0.63:-1.82:-1.88:-1.65:-2.99:-0.80	N
EZH2	-0.697607	0.00249377	-1.72:-0.22:-0.04:-1.50:-0.16:-0.05:-0.69:0.838:0.638:-0.92:-0.70:0.007:-1.00:-1.44:-2.05:-0.57:-0.85:0.500:-1.74:-1.26	-0.936135	3.74821e-05	-3.03:-2.33:-0.95:-0.33:-2.47:0.449:-0.57:-1.61:-0.04:-0.32:-3.35:-1.76:-1.06:-3.02:-0.73:-0.91:0.288:-1.16:0.722:-0.75	-0.805151	4.39388e-07	-1.72:-0.22:-0.04:-1.50:-0.16:-0.05:-0.69:0.838:0.638:-0.92:-0.70:0.007:-1.00:-1.44:-2.05:-0.57:-0.85:0.500:-1.74:-1.26:-3.03:-2.33:-0.95:-0.33:-2.47:0.449:-0.57:-1.61:-0.04:-0.32:-3.35:-1.76:-1.06:-3.02:-0.73:-0.91:0.288:-1.16:0.722:-0.75	N
NUP54	-0.515048	0.0114099	0.422:-0.95:-1.24:0.638:-1.04:-0.78:-4.85:-0.66:0.849:-0.31:-0.37:-0.34:-0.51:0.612:-4.44:-1.21:-1.85:0.255:0.074:-1.12:0.231	-1.34373	4.0793e-06	-0.82:-0.48:-0.80:-1.59:-5.68:-5.38:-3.96:-0.37:0.749:-5.16:-1.78:-0.50:-0.29:-1.34:0.212:0.233:-1.43:-0.24:-1.56:-7.62:-1.38	-0.79653	5.13096e-07	0.422:-0.95:-1.24:0.638:-1.04:-0.78:-4.85:-0.66:0.849:-0.31:-0.37:-0.34:-0.51:0.612:-4.44:-1.21:-1.85:0.255:0.074:-1.12:0.231:-0.82:-0.48:-0.80:-1.59:-5.68:-5.38:-3.96:-0.37:0.749:-5.16:-1.78:-0.50:-0.29:-1.34:0.212:0.233:-1.43:-0.24:-1.56:-7.62:-1.38	N
MCM3AP	-0.737114	0.00140177	-0.39:-2.78:-0.15:-0.91:-0.73:-1.61:-1.39:0.676:-1.26:-0.56:-1.36:0.170:-2.42:0.524:-0.64:0.889:-0.16:-1.46:-1.17	-0.868716	7.52424e-05	-0.86:-0.62:-0.19:-1.06:-0.24:-1.01:-2.06:-0.76:-0.86:-1.77:-1.24:-0.81:-1.46:-1.69:-0.44:0.153:1.264:-1.01:-0.33	-0.841513	5.44025e-07	-0.39:-2.78:-0.15:-0.91:-0.73:-1.61:-1.39:0.676:-1.26:-0.56:-1.36:0.170:-2.42:0.524:-0.64:0.889:-0.16:-1.46:-1.17:-0.86:-0.62:-0.19:-1.06:-0.24:-1.01:-2.06:-0.76:-0.86:-1.77:-1.24:-0.81:-1.46:-1.69:-0.44:0.153:1.264:-1.01:-0.33	N
RAD23A	-1.11986	0.00162934	0.645:1.395:-0.25:-0.49:-1.61:-2.09:-0.08:-2.71:-1.20:-1.17:-1.20:-0.28:-0.01:-2.42:0.471:-1.35:-1.06:-1.22	-0.846229	9.47625e-05	0.233:-0.92:-2.62:-0.76:-1.64:-5.92:-2.93:-0.25:-0.43:-0.72:-0.65:0.530:-1.42:0.187:-3.68:-6.93:-1.52:0.213	-0.994181	5.98374e-07	0.645:1.395:-0.25:-0.49:-1.61:-2.09:-0.08:-2.71:-1.20:-1.17:-1.20:-0.28:-0.01:-2.42:0.471:-1.35:-1.06:-1.22:0.233:-0.92:-2.62:-0.76:-1.64:-5.92:-2.93:-0.25:-0.43:-0.72:-0.65:0.530:-1.42:0.187:-3.68:-6.93:-1.52:0.213	N
NUP153	-0.697116	0.0012768	-3.91:-0.30:3.046:-1.34:-0.78:-4.54:-2.49:-0.60:-1.14:-1.15:0.678:-0.94:-1.37:-1.63:0.199:0.154:0.138:-1.81:-0.42:-0.11:1.375:-1.88:-0.01:-0.56	-0.690027	0.000139892	-1.50:-0.68:-4.52:0.385:-7.56:-0.14:-2.00:-3.94:-1.34:-1.71:-2.23:-0.83:-0.65:0.213:0.807:-0.44:-1.06:-0.69:-3.32:-0.49:-0.27:0.116:-0.02:0.864	-0.690027	6.27868e-07	-3.91:-0.30:3.046:-1.34:-0.78:-4.54:-2.49:-0.60:-1.14:-1.15:0.678:-0.94:-1.37:-1.63:0.199:0.154:0.138:-1.81:-0.42:-0.11:1.375:-1.88:-0.01:-0.56:-1.50:-0.68:-4.52:0.385:-7.56:-0.14:-2.00:-3.94:-1.34:-1.71:-2.23:-0.83:-0.65:0.213:0.807:-0.44:-1.06:-0.69:-3.	N
TCF12	-0.483834	0.00390307	-1.99:0.263:-2.22:-1.30:0.521:-0.74:0.155:-2.25:0.170:-0.60:-0.42:0.959:0.399:-0.25:-0.54:-0.63:0.110:-2.93:-1.37:-0.32:-1.88:-1.39:-0.17:0.252	-0.995286	2.88721e-05	1.026:-0.37:-0.26:-2.48:-0.84:-2.06:-1.87:-2.58:-0.96:0.630:-1.02:-1.76:0.664:-0.55:-2.35:-1.60:-0.04:-0.93:-1.26:-2.79:-1.24:0.539:-0.25:-1.57	-0.689201	6.42744e-07	-1.99:0.263:-2.22:-1.30:0.521:-0.74:0.155:-2.25:0.170:-0.60:-0.42:0.959:0.399:-0.25:-0.54:-0.63:0.110:-2.93:-1.37:-0.32:-1.88:-1.39:-0.17:0.252:1.026:-0.37:-0.26:-2.48:-0.84:-2.06:-1.87:-2.58:-0.96:0.630:-1.02:-1.76:0.664:-0.55:-2.35:-1.60:-0.04:-0.93:-1.	N
RAD23B	-0.389937	0.00129789	-0.38:0.014:-0.18:-0.72:-2.88:0.212:-2.52:0.080:-1.63:-1.13:-1.13:-0.41:0.313:-1.65:0.040:-0.31:-0.34:0.119:-0.81:-3.07:0.289:-0.15:-0.87	-1.04111	0.000131117	0.111:-1.09:0.194:0.416:-0.16:-1.27:0.254:-0.53:-0.72:-1.66:-1.84:-1.27:-0.42:0.868:-5.38:-1.04:-1.21:-1.06:-0.74:-1.27:-3.06:-1.71:0.212	-0.725663	6.79365e-07	-0.38:0.014:-0.18:-0.72:-2.88:0.212:-2.52:0.080:-1.63:-1.13:-1.13:-0.41:0.313:-1.65:0.040:-0.31:-0.34:0.119:-0.81:-3.07:0.289:-0.15:-0.87:0.111:-1.09:0.194:0.416:-0.16:-1.27:0.254:-0.53:-0.72:-1.66:-1.84:-1.27:-0.42:0.868:-5.38:-1.04:-1.21:-1.06:-0.74:-1.	N
TIMELESS	-0.931123	0.000103949	-0.77:-0.42:-1.34:-2.82:-2.55:-1.45:-0.90:-2.96:0.144:0.752:-0.96:-0.68:-0.30:-3.96:-0.01:-1.72	-1.1573	0.00173458	-1.83:-1.60:-1.67:0.233:-1.77:-1.91:-0.95:-1.05:-1.26:-0.60:-0.03:0.913:-2.24:1.709:0.144:-1.60	-1.0067	6.86447e-07	-0.77:-0.42:-1.34:-2.82:-2.55:-1.45:-0.90:-2.96:0.144:0.752:-0.96:-0.68:-0.30:-3.96:-0.01:-1.72:-1.83:-1.60:-1.67:0.233:-1.77:-1.91:-0.95:-1.05:-1.26:-0.60:-0.03:0.913:-2.24:1.709:0.144:-1.60	N
CIDEB	-0.58439	0.00194424	-0.66:0.206:0.430:-1.14:-0.04:-1.98:-2.18:-1.67:1.053:-0.16:-1.66:0.742:-1.09:-1.19:-1.56:-0.49:-0.58:-0.10:-0.31:-0.30:-1.47	-1.02632	8.98554e-05	-1.28:-1.45:-0.92:-1.56:0.233:-1.52:0.149:-1.02:-0.31:-0.44:0.320:-0.78:-1.63:-6.44:-1.06:-2.30:2.359:-0.63:0.006:-1.23:-1.31	-0.85642	8.39728e-07	-0.66:0.206:0.430:-1.14:-0.04:-1.98:-2.18:-1.67:1.053:-0.16:-1.66:0.742:-1.09:-1.19:-1.56:-0.49:-0.58:-0.10:-0.31:-0.30:-1.47:-1.28:-1.45:-0.92:-1.56:0.233:-1.52:0.149:-1.02:-0.31:-0.44:0.320:-0.78:-1.63:-6.44:-1.06:-2.30:2.359:-0.63:0.006:-1.23:-1.31	N
TXNL4A	-0.698232	0.00274386	-0.69:-0.07:-1.61:-0.69:-4.51:0.784:-2.09:0.551:-1.41:1.363:-0.78:-2.24:-0.41:-0.55:-1.55:-0.54:-0.76:0.221:-0.14:-0.31:0.872:-0.95:-1.27	-0.943875	7.01089e-05	-1.11:-0.62:-1.36:-1.12:-0.95:-0.86:-2.36:-2.45:-0.38:-0.52:0.845:-0.61:-1.14:-0.94:-1.56:1.551:-2.60:-1.83:0.515:-1.70:0.040:-0.78:0.199	-0.774829	9.03713e-07	-0.69:-0.07:-1.61:-0.69:-4.51:0.784:-2.09:0.551:-1.41:1.363:-0.78:-2.24:-0.41:-0.55:-1.55:-0.54:-0.76:0.221:-0.14:-0.31:0.872:-0.95:-1.27:-1.11:-0.62:-1.36:-1.12:-0.95:-0.86:-2.36:-2.45:-0.38:-0.52:0.845:-0.61:-1.14:-0.94:-1.56:1.551:-2.60:-1.83:0.515:-1.	N
CALM2	0.567433	0.00054158	0.745:0.019:0.729:1.806:0.211:-0.52:-1.34:0.325:0.962:0.575:0.791:0.038:-0.94:-1.19:-0.78:0.901:0.846:2.419:0.878:1.862:0.782:0.266:-0.12:2.561:0.270:-1.05:0.699:1.018:0.926:0.052:0.985:-0.95:0.980:0.148:0.760:-0.84:0.434:1.076:0.291:0.311:2.066:1.180:0.822:0.193:0.559:0.426	0.365144	0.000553202	0.487:0.490:1.271:0.198:-0.04:0.017:-0.35:-1.62:1.462:0.865:-0.22:0.419:-0.17:0.817:0.673:0.436:-0.63:0.762:0.160:0.209:0.637:0.610:-0.09:2.547:0.569:-0.56:-0.32:0.189:0.225:1.942:1.356:0.302:0.587:0.454:0.697:0.147:1.982:0.152:0.563:0.310:0.158:-0.14:0.169:0.936:-0.49:0.737	0.43553	1.1012e-06	0.745:0.019:0.729:1.806:0.211:-0.52:-1.34:0.325:0.962:0.575:0.791:0.038:-0.94:-1.19:-0.78:0.901:0.846:2.419:0.878:1.862:0.782:0.266:-0.12:2.561:0.270:-1.05:0.699:1.018:0.926:0.052:0.985:-0.95:0.980:0.148:0.760:-0.84:0.434:1.076:0.291:0.311:2.066:1.180:0.822:0.193:0.559:0.426:0.487:0.490:1.271:0.198:-0.04:0.017:-0.35:-1.62:1.462:0.865:-0.22:0.419:-0.17:0.817:0.673:0.436:-0.63:0.762:0.160:0.209:0.6…	P
MBD2	-0.99446	0.00030872	-1.88:0.784:-1.97:0.115:-1.01:-0.05:-2.79:-1.67:-0.99:-1.70:-0.43:-0.53:0.888:-0.08:-0.24:-0.61:-1.89:-1.56:-1.53	-0.696768	0.00088232	-0.22:-0.98:-0.67:-1.94:-0.87:-0.31:-1.64:1.572:-1.54:-1.55:-0.85:0.465:-0.33:0.556:-0.26:-0.64:-1.51:-0.60:-0.78:-0.71	-0.715072	1.11689e-06	-1.88:0.784:-1.97:0.115:-1.01:-0.05:-2.79:-1.67:-0.99:-1.70:-0.43:-0.53:0.888:-0.08:-0.24:-0.61:-1.89:-1.56:-1.53:-0.22:-0.98:-0.67:-1.94:-0.87:-0.31:-1.64:1.572:-1.54:-1.55:-0.85:0.465:-0.33:0.556:-0.26:-0.64:-1.51:-0.60:-0.78:-0.71	N
MEN1	-0.82603	0.0007207	-0.16:-0.71:-1.61:-2.44:-0.75:-1.05:-0.23:-0.89:0.019:-1.05:0.534:-1.37:0.329:-1.33:-1.43:-0.67	-0.997219	0.00046196	-0.59:-0.23:-3.58:-1.69:0.026:2.119:-1.58:-1.09:0.403:-3.52:-0.89:-0.28:-1.94:-1.31:-1.50:-0.73	-0.895862	1.12578e-06	-0.16:-0.71:-1.61:-2.44:-0.75:-1.05:-0.23:-0.89:0.019:-1.05:0.534:-1.37:0.329:-1.33:-1.43:-0.67:-0.59:-0.23:-3.58:-1.69:0.026:2.119:-1.58:-1.09:0.403:-3.52:-0.89:-0.28:-1.94:-1.31:-1.50:-0.73	N
POLA1	-0.77507	0.0439962	0.255:0.796:-0.37:-0.80:1.068:0.984:-2.34:-0.74:-1.07:-0.98:-1.20:-0.88:0.432:0.513:-1.49:1.138:-1.96:-0.15:-1.41:-1.80	-1.06266	8.28426e-07	-1.35:-0.57:-0.18:-0.40:-0.37:-0.01:-0.96:-1.20:-0.22:-2.20:-1.44:-0.53:-7.96:-0.33:-4.93:-0.55:-2.41:-3.42:-1.15:-2.05	-0.84652	1.15789e-06	0.255:0.796:-0.37:-0.80:1.068:0.984:-2.34:-0.74:-1.07:-0.98:-1.20:-0.88:0.432:0.513:-1.49:1.138:-1.96:-0.15:-1.41:-1.80:-1.35:-0.57:-0.18:-0.40:-0.37:-0.01:-0.96:-1.20:-0.22:-2.20:-1.44:-0.53:-7.96:-0.33:-4.93:-0.55:-2.41:-3.42:-1.15:-2.05	N
PPP4C	-0.569918	0.00122078	-0.01:-0.79:-0.21:-1.63:-0.43:0.720:0.346:-0.46:3.452:0.257:-2.41:-1.88:0.464:-0.71:0.806:-0.29:-2.04:-1.31:-1.29:2.603:-0.53:-0.56:-0.66:-1.34:-1.68:-1.56:-2.31:-0.72:-1.57:-2.94:-0.46:0.752:-0.63:-0.13:0.750	-0.918127	0.000272107	-0.55:-0.66:-0.91:-6.44:0.725:0.359:1.681:5.503:0.984:-0.99:-3.39:-4.07:-0.79:-0.27:-1.54:-1.09:-0.58:-1.21:-0.58:-3.21:-2.03:1.118:-1.22:1.326:-0.28:-1.87:0.155:-1.57:-2.44:-1.54:0.486:-1.26:0.591:-1.05:-1.98	-0.665171	1.24513e-06	-0.01:-0.79:-0.21:-1.63:-0.43:0.720:0.346:-0.46:3.452:0.257:-2.41:-1.88:0.464:-0.71:0.806:-0.29:-2.04:-1.31:-1.29:2.603:-0.53:-0.56:-0.66:-1.34:-1.68:-1.56:-2.31:-0.72:-1.57:-2.94:-0.46:0.752:-0.63:-0.13:0.750:-0.55:-0.66:-0.91:-6.44:0.725:0.359:1.681:5.5	N
NBL1	-1.01321	6.15658e-05	-0.70:-1.35:-1.17:-0.68:0.738:-2.28:0.437:0.473:-2.77:-2.60:-2.45:-1.01:-2.33:-0.94:-1.92:-0.54:-0.72	-0.976067	0.00424247	1.655:-0.69:1.709:-0.20:-1.10:-0.97:-0.97:-2.56:0.000:-1.83:-1.02:0.440:-1.15:-0.09:-2.00:-2.86:-0.98	-0.979595	1.3047e-06	-0.70:-1.35:-1.17:-0.68:0.738:-2.28:0.437:0.473:-2.77:-2.60:-2.45:-1.01:-2.33:-0.94:-1.92:-0.54:-0.72:1.655:-0.69:1.709:-0.20:-1.10:-0.97:-0.97:-2.56:0.000:-1.83:-1.02:0.440:-1.15:-0.09:-2.00:-2.86:-0.98	N
PLEKHM2	-1.08256	0.000139246	-2.00:-0.80:-0.71:-1.97:-1.50:-1.37:-0.12:0.226:-0.02:-1.86:-0.11:-1.06:-1.09:-2.84	-1.06794	0.0022792	-2.30:-1.34:-1.51:2.007:-1.76:-0.99:-1.06:0.374:-0.20:1.051:-2.69:-1.20:-0.91:-1.33:-0.36	-1.06809	1.33582e-06	-2.00:-0.80:-0.71:-1.97:-1.50:-1.37:-0.12:0.226:-0.02:-1.86:-0.11:-1.06:-1.09:-2.84:-2.30:-1.34:-1.51:2.007:-1.76:-0.99:-1.06:0.374:-0.20:1.051:-2.69:-1.20:-0.91:-1.33:-0.36	N
NUPL1	-0.364324	0.00953148	-2.90:0.057:-0.16:-1.19:-1.27:-0.07:-0.54:-0.14:-0.54:0.438:0.340:-2.80:0.001:-1.20:-0.36:1.129:-1.25:0.342:-0.66:-0.32:-5.84	-0.936739	2.16297e-05	-4.19:-1.07:-1.62:-1.24:-2.17:0.034:-0.39:-0.80:0.233:-2.86:-0.83:-1.38:-0.85:-1.36:-0.39:-1.17:-1.01:0.086:-0.67:1.594:-0.01:-1.65	-0.674299	1.56331e-06	-2.90:0.057:-0.16:-1.19:-1.27:-0.07:-0.54:-0.14:-0.54:0.438:0.340:-2.80:0.001:-1.20:-0.36:1.129:-1.25:0.342:-0.66:-0.32:-5.84:-4.19:-1.07:-1.62:-1.24:-2.17:0.034:-0.39:-0.80:0.233:-2.86:-0.83:-1.38:-0.85:-1.36:-0.39:-1.17:-1.01:0.086:-0.67:1.594:-0.01:-1.	N
MDH2	-0.938618	0.000220641	-0.30:0.556:-1.02:-2.10:-0.26:-1.08:-0.86:-5.36:0.448:-1.63:-0.29:-2.10:-1.67:-0.55:-0.31:0.195:-1.01:-2.77	-0.587156	0.00191613	-2.19:-1.24:-0.39:-1.83:-0.46:0.067:-0.15:-1.28:-0.79:-0.44:-0.94:-0.18:-0.70:0.380:1.205:-1.32:-0.37:-1.08	-0.752528	1.70144e-06	-0.30:0.556:-1.02:-2.10:-0.26:-1.08:-0.86:-5.36:0.448:-1.63:-0.29:-2.10:-1.67:-0.55:-0.31:0.195:-1.01:-2.77:-2.19:-1.24:-0.39:-1.83:-0.46:0.067:-0.15:-1.28:-0.79:-0.44:-0.94:-0.18:-0.70:0.380:1.205:-1.32:-0.37:-1.08	N
PSMB6	-0.85616	0.000908475	-2.37:-1.84:-0.32:-0.32:-0.72:-0.85:-0.54:-1.36:-1.41:-1.46:-1.61:0.985:-1.41:-1.22:-0.85:0.456:0.055:0.673	-1.09444	0.000510431	-1.69:-1.09:-0.85:-1.09:-3.83:-1.82:-3.35:1.655:-3.25:1.055:-1.12:-1.39:1.683:-0.85:-0.40:-0.39:-1.30:-0.35	-0.975301	1.7255e-06	-2.37:-1.84:-0.32:-0.32:-0.72:-0.85:-0.54:-1.36:-1.41:-1.46:-1.61:0.985:-1.41:-1.22:-0.85:0.456:0.055:0.673:-1.69:-1.09:-0.85:-1.09:-3.83:-1.82:-3.35:1.655:-3.25:1.055:-1.12:-1.39:1.683:-0.85:-0.40:-0.39:-1.30:-0.35	N
PTPRG	0.433836	0.003594	0.376:0.485:0.201:1.125:1.471:1.880:-2.74:-1.07:0.291:0.815:0.687:-3.05:0.433:0.637:-1.96:-0.34:0.823:0.820:1.380:0.953:-1.07:0.382:0.106:0.159:0.003:0.174:0.530:1.078:-0.46:1.626:1.209:0.058:0.182:0.340:-0.12:0.452:0.389:1.373:1.144:1.329:1.385:-1.05:2.068:0.662:-1.11	0.537601	9.67888e-05	0.949:0.689:0.734:-2.04:0.452:0.603:-0.73:0.513:0.853:1.121:0.551:1.352:-0.39:0.520:-0.17:1.008:0.543:0.776:0.532:-1.98:1.068:1.134:0.118:0.214:0.293:-0.79:0.674:0.975:-0.59:-0.20:-0.24:0.049:0.245:1.511:0.449:0.487:0.683:0.424:1.066:1.066:2.805:-0.56:1.229:0.879	0.513607	1.74202e-06	0.376:0.485:0.201:1.125:1.471:1.880:-2.74:-1.07:0.291:0.815:0.687:-3.05:0.433:0.637:-1.96:-0.34:0.823:0.820:1.380:0.953:-1.07:0.382:0.106:0.159:0.003:0.174:0.530:1.078:-0.46:1.626:1.209:0.058:0.182:0.340:-0.12:0.452:0.389:1.373:1.144:1.329:1.385:-1.05:2.068:0.662:-1.11:0.949:0.689:0.734:-2.04:0.452:0.603:-0.73:0.513:0.853:1.121:0.551:1.352:-0.39:0.520:-0.17:1.008:0.543:0.776:0.532:-1.98:1.068:1.1…	P
RHOA	-0.601229	0.00231446	-0.01:-0.93:-1.31:-0.02:-1.84:-2.96:-0.58:-0.63:0.159:-0.59:-0.90:-0.36:-0.82:0.286:-1.91:-0.60:-0.13:0.346	-0.826754	0.000362155	-0.98:0.772:-1.68:-1.39:-0.20:-2.92:0.563:-2.21:-1.02:-3.03:-0.65:-1.62:-1.31:0.129:-0.37:-0.66:-0.38:-0.20	-0.641794	2.81952e-06	-0.01:-0.93:-1.31:-0.02:-1.84:-2.96:-0.58:-0.63:0.159:-0.59:-0.90:-0.36:-0.82:0.286:-1.91:-0.60:-0.13:0.346:-0.98:0.772:-1.68:-1.39:-0.20:-2.92:0.563:-2.21:-1.02:-3.03:-0.65:-1.62:-1.31:0.129:-0.37:-0.66:-0.38:-0.20	N
MYC	-0.69099	0.00645434	0.526:-1.51:-1.36:-0.74:-0.27:-0.12:-0.87:-0.40:-1.45:-0.63:1.215:-1.48:-1.93:0.084:-0.00:-2.88:-5.47:1.200	-1.04749	0.000116528	0.233:0.607:-2.38:-3.59:-2.01:-1.04:-0.56:-1.39:-1.21:-0.94:0.708:-0.83:-0.73:-2.71:0.129:-2.50:-2.71:0.403:-2.14	-0.876509	2.87254e-06	0.526:-1.51:-1.36:-0.74:-0.27:-0.12:-0.87:-0.40:-1.45:-0.63:1.215:-1.48:-1.93:0.084:-0.00:-2.88:-5.47:1.200:0.233:0.607:-2.38:-3.59:-2.01:-1.04:-0.56:-1.39:-1.21:-0.94:0.708:-0.83:-0.73:-2.71:0.129:-2.50:-2.71:0.403:-2.14	N
PSMA1	-0.292613	0.00954517	-0.15:0.149:-0.54:-1.92:0.057:-0.27:-0.62:-2.12:-0.67:0.023:-1.89:0.260:-1.27:0.812:-0.50:-1.40:-1.11:-0.21:-0.18:-0.02:0.551:-0.41:-0.29:0.419:-0.88	-0.476355	5.10805e-05	0.128:-0.63:-3.72:-1.38:-0.05:-0.47:-4.59:0.047:-0.42:-0.26:-0.40:-0.63:-0.26:-1.27:-5.07:-1.49:-2.11:-0.47:-0.39:-0.75:-1.67:-0.17:0.715:0.225:-3.00	-0.447716	2.96944e-06	-0.15:0.149:-0.54:-1.92:0.057:-0.27:-0.62:-2.12:-0.67:0.023:-1.89:0.260:-1.27:0.812:-0.50:-1.40:-1.11:-0.21:-0.18:-0.02:0.551:-0.41:-0.29:0.419:-0.88:0.128:-0.63:-3.72:-1.38:-0.05:-0.47:-4.59:0.047:-0.42:-0.26:-0.40:-0.63:-0.26:-1.27:-5.07:-1.49:-2.11:-0.	N
NUP62	-0.312621	0.0366214	0.517:0.019:-1.54:0.525:0.606:-0.70:-0.31:0.497:-1.36:-1.84:-1.77:-2.06:-1.37:-1.13:0.032:-0.70:-0.01:0.062:-1.01:0.550:0.562	-1.24309	4.44851e-06	-0.32:0.067:-2.00:-0.61:-1.24:-1.24:-2.08:-0.45:-3.91:-1.42:-1.56:-0.80:-0.47:-0.95:0.123:0.163:-1.80:0.652:-5.22:-1.54:-3.27	-0.758762	3.16263e-06	0.517:0.019:-1.54:0.525:0.606:-0.70:-0.31:0.497:-1.36:-1.84:-1.77:-2.06:-1.37:-1.13:0.032:-0.70:-0.01:0.062:-1.01:0.550:0.562:-0.32:0.067:-2.00:-0.61:-1.24:-1.24:-2.08:-0.45:-3.91:-1.42:-1.56:-0.80:-0.47:-0.95:0.123:0.163:-1.80:0.652:-5.22:-1.54:-3.27	N
TPD52L3	-0.497611	9.34396e-05	-0.82:-0.32:-0.68:-0.47:0.125:0.300:-0.73:0.036:-0.78:-0.18:-0.21:-0.01:-1.45:-0.53:-1.93:0.048:-2.10:3.023:-0.37:-0.65:0.342:-0.35:-0.52:-1.50:0.361:-1.17:-0.80:-0.01:0.802:-1.93:-0.71:-1.76:-0.01:-0.19:-0.37:-1.14:-0.64:-0.66:-0.09:-1.61:-0.10:-1.72:-1.	-0.449793	0.00777342	0.886:1.299:-0.76:-0.94:-1.62:-1.13:0.423:0.002:1.046:-1.01:-1.19:-0.07:0.260:-1.10:-1.69:0.207:-1.49:1.321:-0.17:-0.13:0.403:0.308:0.229:-1.44:-0.26:-0.03:0.144:-1.01:0.102:-0.55:-0.65:-0.35:-0.14:-0.54:-1.82:-0.70:-0.56:-1.30:-1.21:1.818:0.646:-0.56:-1.34:-1.04	-0.497611	3.20741e-06	-0.82:-0.32:-0.68:-0.47:0.125:0.300:-0.73:0.036:-0.78:-0.18:-0.21:-0.01:-1.45:-0.53:-1.93:0.048:-2.10:3.023:-0.37:-0.65:0.342:-0.35:-0.52:-1.50:0.361:-1.17:-0.80:-0.01:0.802:-1.93:-0.71:-1.76:-0.01:-0.19:-0.37:-1.14:-0.64:-0.66:-0.09:-1.61:-0.10:-1.72:-1.	N
RECQL4	-0.914893	0.000965309	-1.87:-1.16:-2.14:-3.74:0.356:-0.86:-0.70:-0.65:-0.91	-1.08756	0.00111906	-0.12:-1.14:-3.50:-0.79:-0.03:-1.08:-0.67:-5.14:-1.17	-1.00123	3.44193e-06	-1.87:-1.16:-2.14:-3.74:0.356:-0.86:-0.70:-0.65:-0.91:-0.12:-1.14:-3.50:-0.79:-0.03:-1.08:-0.67:-5.14:-1.17	N
PDPK1	-0.416791	0.0268428	-0.87:-1.71:-1.87:0.457:-0.24:-0.11:-0.69:4.105:1.083:-2.26:-0.06:1.185:1.135:-1.01:-0.23:-0.43:-1.89:0.062:-0.43:-0.60:-0.05:0.578:-0.87:-0.57:-0.52:-0.18:-0.39:-1.75:-0.57:-0.85:0.710:-0.02:0.682:0.821:-1.84:-0.87:1.678:-1.12:-1.01:-0.23	-0.895198	1.20671e-05	0.021:-2.39:-1.25:-1.07:-0.78:-0.96:-0.46:-1.03:-1.39:-0.59:-0.71:-1.03:0.719:-1.84:-2.11:-2.40:-2.04:-1.46:-1.21:0.476:-0.26:-1.20:0.155:-0.96:0.436:-2.16:-0.46:0.782:-0.40:0.097:-0.96:-1.16:0.318:-0.82:-3.21:1.519:1.548:-0.74:0.554:-0.96	-0.585032	3.49339e-06	-0.87:-1.71:-1.87:0.457:-0.24:-0.11:-0.69:4.105:1.083:-2.26:-0.06:1.185:1.135:-1.01:-0.23:-0.43:-1.89:0.062:-0.43:-0.60:-0.05:0.578:-0.87:-0.57:-0.52:-0.18:-0.39:-1.75:-0.57:-0.85:0.710:-0.02:0.682:0.821:-1.84:-0.87:1.678:-1.12:-1.01:-0.23:0.021:-2.39:-1.	N
TBP	-0.433449	0.00658797	-1.45:0.127:-2.16:0.608:-2.14:0.207:-1.71:-2.16:-1.19:1.139:0.281:-0.31:-0.79:-1.49:-0.09:-0.30:-0.24:-0.87:0.144:-0.55	-0.685028	0.000112679	-0.71:-1.74:-0.56:0.595:-0.09:-2.58:-0.63:-1.86:-1.35:-1.62:-2.93:-1.99:0.559:-3.33:-0.51:0.841:-0.65:-0.55:-0.89:-0.46	-0.643261	3.52409e-06	-1.45:0.127:-2.16:0.608:-2.14:0.207:-1.71:-2.16:-1.19:1.139:0.281:-0.31:-0.79:-1.49:-0.09:-0.30:-0.24:-0.87:0.144:-0.55:-0.71:-1.74:-0.56:0.595:-0.09:-2.58:-0.63:-1.86:-1.35:-1.62:-2.93:-1.99:0.559:-3.33:-0.51:0.841:-0.65:-0.55:-0.89:-0.46	N
PPP2R1A	-0.42734	0.0101212	0.781:0.182:-0.67:0.989:0.043:-0.26:0.501:0.362:-0.55:0.360:0.361:-1.18:0.126:-1.33:0.096:-0.42:-0.87:-0.76:-1.71:-1.47:1.096:-0.83:-0.90:-1.63:-0.61:1.279:-1.47:-0.87:-0.67:0.420:0.545:-0.25:-1.73:0.403:1.039:-1.92:-1.86:-1.13:-0.09:-1.33:-0.32	-0.630384	5.13393e-05	1.524:-1.48:-0.75:-0.12:0.151:-0.43:-2.10:-1.78:-1.83:0.607:-0.72:-0.63:-0.86:-1.20:-0.31:-0.62:-0.75:0.387:-0.80:-0.02:-3.54:-0.97:-0.25:-0.93:0.736:0.392:-0.56:-1.29:-0.31:1.075:-0.51:-1.10:-1.29:-1.24:0.756:0.578:-1.38:-0.31:-1.44:-0.46:-2.24	-0.588836	3.53034e-06	0.781:0.182:-0.67:0.989:0.043:-0.26:0.501:0.362:-0.55:0.360:0.361:-1.18:0.126:-1.33:0.096:-0.42:-0.87:-0.76:-1.71:-1.47:1.096:-0.83:-0.90:-1.63:-0.61:1.279:-1.47:-0.87:-0.67:0.420:0.545:-0.25:-1.73:0.403:1.039:-1.92:-1.86:-1.13:-0.09:-1.33:-0.32:1.524:-1.48:-0.75:-0.12:0.151:-0.43:-2.10:-1.78:-1.83:0.607:-0.72:-0.63:-0.86:-1.20:-0.31:-0.62:-0.75:0.387:-0.80:-0.02:-3.54:-0.97:-0.25:-0.93:0.736:0.3…	N
PLCB2	-1.25812	3.72376e-06	0.911:-0.72:-0.36:-4.01:-1.56:-1.01:-1.25:-1.41:-0.93:-1.44:-1.06:-1.15:-2.37:-1.67:0.599:-1.52:-0.16:-1.73:-1.80	-0.483442	0.0663348	2.145:-1.65:-0.20:-0.03:-1.71:-1.83:-3.31:-1.94:-0.48:0.588:0.730:-2.02:0.233:0.753:0.654:0.233:-0.74:-0.89:-1.59	-1.03687	3.60871e-06	0.911:-0.72:-0.36:-4.01:-1.56:-1.01:-1.25:-1.41:-0.93:-1.44:-1.06:-1.15:-2.37:-1.67:0.599:-1.52:-0.16:-1.73:-1.80:2.145:-1.65:-0.20:-0.03:-1.71:-1.83:-3.31:-1.94:-0.48:0.588:0.730:-2.02:0.233:0.753:0.654:0.233:-0.74:-0.89:-1.59	N
PSMD4	-0.833173	0.000143682	-0.83:-0.69:-1.70:-1.51:-1.68:-0.64:0.216:-2.34:-0.71:0.162:-0.38:-0.43:-2.34:-0.85:-1.23:-3.01:0.775	-0.854782	0.00669193	-0.95:-2.27:0.122:-0.63:-1.15:-1.59:-0.48:-1.13:-1.00:0.310:0.473:0.471:-1.01:-0.20:-0.85:-1.09:0.448	-0.843978	3.72624e-06	-0.83:-0.69:-1.70:-1.51:-1.68:-0.64:0.216:-2.34:-0.71:0.162:-0.38:-0.43:-2.34:-0.85:-1.23:-3.01:0.775:-0.95:-2.27:0.122:-0.63:-1.15:-1.59:-0.48:-1.13:-1.00:0.310:0.473:0.471:-1.01:-0.20:-0.85:-1.09:0.448	N
PIK3C3	0.727876	6.77266e-06	0.792:1.198:1.114:1.578:1.026:1.178:-0.98:1.657:1.092:1.619:-0.91:-1.44:1.368:0.532:1.145:-0.14:-0.65:1.439:0.571:1.270:1.887:0.129:1.470:1.624:0.977:0.539:0.015:1.249:1.204:0.689:0.727:-0.72:-0.39:0.666:0.177:0.252:-0.13:0.082:0.019:0.169:0.952:1.612:0.125	0.247769	0.0392913	0.577:-0.55:0.664:-0.60:2.439:0.079:0.694:-0.43:0.482:-0.21:1.137:0.247:0.759:0.507:-0.88:0.971:0.473:-0.70:-0.00:-0.09:1.136:1.294:-0.38:-0.42:0.774:0.561:0.506:0.942:0.224:0.836:0.378:-0.17:-0.15:-1.18:-0.24:-0.31:0.629:0.463:0.182:1.280:-0.30:-0.39:-0.23	0.506861	3.82905e-06	0.792:1.198:1.114:1.578:1.026:1.178:-0.98:1.657:1.092:1.619:-0.91:-1.44:1.368:0.532:1.145:-0.14:-0.65:1.439:0.571:1.270:1.887:0.129:1.470:1.624:0.977:0.539:0.015:1.249:1.204:0.689:0.727:-0.72:-0.39:0.666:0.177:0.252:-0.13:0.082:0.019:0.169:0.952:1.612:0.125:0.577:-0.55:0.664:-0.60:2.439:0.079:0.694:-0.43:0.482:-0.21:1.137:0.247:0.759:0.507:-0.88:0.971:0.473:-0.70:-0.00:-0.09:1.136:1.294:-0.38:-0.…	P
MCM5	-1.69819	5.15866e-05	-3.07:-1.62:-2.04:-0.45:-1.81:-1.43:-0.24:-1.74:-1.69	-0.876524	0.0146707	-2.38:-0.17:-2.24:-1.57:-0.17:0.579:0.013:-4.95:0.123:-3.36	-1.62967	4.00621e-06	-3.07:-1.62:-2.04:-0.45:-1.81:-1.43:-0.24:-1.74:-1.69:-2.38:-0.17:-2.24:-1.57:-0.17:0.579:0.013:-4.95:0.123:-3.36	N
MTHFD1	-0.542399	0.00676638	-2.09:-0.35:0.854:-1.99:0.464:-1.12:-1.85:-2.15:-0.15:-1.88:-0.76:1.105:-0.28:-0.54:-3.76:-0.29:0.347:1.092:-1.92:-0.63:-0.06	-0.691004	0.000126092	-2.37:-0.63:-0.25:-0.69:-2.39:-1.43:0.138:-2.82:-1.06:-1.32:-0.33:-0.07:-2.88:0.928:-0.32:-3.28:-1.15:-1.35:-0.35:0.699:-0.36	-0.635141	4.04109e-06	-2.09:-0.35:0.854:-1.99:0.464:-1.12:-1.85:-2.15:-0.15:-1.88:-0.76:1.105:-0.28:-0.54:-3.76:-0.29:0.347:1.092:-1.92:-0.63:-0.06:-2.37:-0.63:-0.25:-0.69:-2.39:-1.43:0.138:-2.82:-1.06:-1.32:-0.33:-0.07:-2.88:0.928:-0.32:-3.28:-1.15:-1.35:-0.35:0.699:-0.36	N
CPT1B	-0.517974	0.00117249	-0.46:-1.54:-0.36:-1.54:-1.21:-1.06:-0.01:-0.42:0.347:-0.58:-1.56:-0.45:-1.47:-0.36:-0.57:-0.06:-2.33:0.723	-0.879978	0.00105351	-1.35:-1.50:0.571:-1.29:-0.80:-1.16:-1.28:-0.37:-0.60:-0.81:-1.22:0.264:-0.19:-1.34:1.520:-5.32:0.138:-0.94	-0.702393	4.17031e-06	-0.46:-1.54:-0.36:-1.54:-1.21:-1.06:-0.01:-0.42:0.347:-0.58:-1.56:-0.45:-1.47:-0.36:-0.57:-0.06:-2.33:0.723:-1.35:-1.50:0.571:-1.29:-0.80:-1.16:-1.28:-0.37:-0.60:-0.81:-1.22:0.264:-0.19:-1.34:1.520:-5.32:0.138:-0.94	N
SPAG5	-0.9138	0.000303484	-0.60:-0.91:-0.06:-0.95:-0.31:-0.18:-1.34:-1.57:-1.09:0.019:-0.99:-0.43:-0.52:-0.97:-1.32:-1.02:1.301:-0.64:-1.94	-0.870073	0.00423258	-1.08:-1.98:-2.59:-0.20:-1.61:0.536:0.488:0.517:-0.48:-1.24:-2.38:1.867:-0.73:-1.00:-0.56:-1.06:1.393:-1.02:-0.72:-1.20	-0.9138	4.1871e-06	-0.60:-0.91:-0.06:-0.95:-0.31:-0.18:-1.34:-1.57:-1.09:0.019:-0.99:-0.43:-0.52:-0.97:-1.32:-1.02:1.301:-0.64:-1.94:-1.08:-1.98:-2.59:-0.20:-1.61:0.536:0.488:0.517:-0.48:-1.24:-2.38:1.867:-0.73:-1.00:-0.56:-1.06:1.393:-1.02:-0.72:-1.20	N
PSMD12	-0.428831	0.0179665	-3.19:0.125:1.653:-1.29:0.351:-1.50:0.467:0.479:-2.24:1.314:-1.88:-3.28:-0.24:-0.45:-2.20:-1.59:0.241:-0.98:-0.30:-0.42:0.192:-1.11:0.344	-1.08878	2.78591e-05	-0.94:2.141:-0.91:-2.38:0.029:-1.17:0.264:-2.49:-2.61:-1.41:0.568:-1.35:-0.19:0.290:-1.08:-1.00:-1.58:-1.93:-6.03:-1.37:-0.70:-1.71:-0.01	-0.960728	4.25603e-06	-3.19:0.125:1.653:-1.29:0.351:-1.50:0.467:0.479:-2.24:1.314:-1.88:-3.28:-0.24:-0.45:-2.20:-1.59:0.241:-0.98:-0.30:-0.42:0.192:-1.11:0.344:-0.94:2.141:-0.91:-2.38:0.029:-1.17:0.264:-2.49:-2.61:-1.41:0.568:-1.35:-0.19:0.290:-1.08:-1.00:-1.58:-1.93:-6.03:-1.	N
CYP27B1	-0.883511	0.000423624	-1.84:-0.23:-0.92:-0.15:-1.94:-0.88:-1.07:-2.73:-1.64:-0.89:0.481:-0.41:0.058:-0.25:-0.20:-1.06:-0.57	-0.389551	0.00327419	-0.38:-1.96:-1.20:-2.00:0.901:-1.67:0.270:-0.35:0.316:-1.35:-3.22:-0.27:-0.02:-0.65:-1.05:-0.33:-0.30	-0.616794	4.45194e-06	-1.84:-0.23:-0.92:-0.15:-1.94:-0.88:-1.07:-2.73:-1.64:-0.89:0.481:-0.41:0.058:-0.25:-0.20:-1.06:-0.57:-0.38:-1.96:-1.20:-2.00:0.901:-1.67:0.270:-0.35:0.316:-1.35:-3.22:-0.27:-0.02:-0.65:-1.05:-0.33:-0.30	N
RAN	-0.411037	0.0252169	-1.07:-2.73:-1.96:0.144:1.299:0.657:0.066:0.764:-0.24:-0.45:0.102:1.024:-1.72:-0.36:-0.50:-0.48:-4.03:0.235:-0.56:-0.00:-1.34:-3.07:-0.16:-0.83	-1.47614	2.03029e-05	-0.70:-3.22:-2.15:0.576:0.878:-0.89:-1.43:-0.71:-0.12:-0.05:-1.51:-2.08:-6.27:-0.36:-0.37:-3.53:1.838:-1.77:-2.04:-1.65:-1.68:-4.84:0.763:-2.41	-0.633528	4.47665e-06	-1.07:-2.73:-1.96:0.144:1.299:0.657:0.066:0.764:-0.24:-0.45:0.102:1.024:-1.72:-0.36:-0.50:-0.48:-4.03:0.235:-0.56:-0.00:-1.34:-3.07:-0.16:-0.83:-0.70:-3.22:-2.15:0.576:0.878:-0.89:-1.43:-0.71:-0.12:-0.05:-1.51:-2.08:-6.27:-0.36:-0.37:-3.53:1.838:-1.77:-2.	N
ITGA5	-0.91049	0.00012217	-0.21:-0.61:-1.29:0.153:-1.79:-2.55:-1.17:-1.13:-0.68:-0.62:-1.59:0.499:-3.91:-5.47:-0.66:-0.22:-1.28:0.571	-0.742174	0.00811651	-0.92:-2.71:-0.93:-3.86:-0.83:0.073:-0.27:0.233:-0.84:-0.37:0.191:1.181:-0.86:1.024:-0.26:-1.24:-5.28:-0.64	-0.761255	4.58318e-06	-0.21:-0.61:-1.29:0.153:-1.79:-2.55:-1.17:-1.13:-0.68:-0.62:-1.59:0.499:-3.91:-5.47:-0.66:-0.22:-1.28:0.571:-0.92:-2.71:-0.93:-3.86:-0.83:0.073:-0.27:0.233:-0.84:-0.37:0.191:1.181:-0.86:1.024:-0.26:-1.24:-5.28:-0.64	N
ACTB	-0.970146	0.0012611	-1.05:-0.88:-0.43:0.870:-0.47:0.630:0.339:-0.29:-4.58:0.153:-1.36:-1.39:-1.36:-1.52:-1.84:-1.29:-0.14:-1.30	-1.65281	0.0011373	-2.83:-2.82:-1.65:-1.67:-1.20:-2.40:2.460:-0.70:5.776:0.621:-1.39:-2.01:-4.01:2.338:1.155:-1.87:-3.68:-2.22:-1.05	-1.29996	4.63372e-06	-1.05:-0.88:-0.43:0.870:-0.47:0.630:0.339:-0.29:-4.58:0.153:-1.36:-1.39:-1.36:-1.52:-1.84:-1.29:-0.14:-1.30:-2.83:-2.82:-1.65:-1.67:-1.20:-2.40:2.460:-0.70:5.776:0.621:-1.39:-2.01:-4.01:2.338:1.155:-1.87:-3.68:-2.22:-1.05	N
CCL3	-0.716578	0.0028909	-0.75:-0.45:-0.88:-1.44:-1.89:-0.71:-1.89:-1.14:2.069:-1.45:1.844:0.394:-0.25:-5.19:-0.61:-0.50:-0.65:-3.12:0.448	-0.891504	0.000560018	-2.16:-3.21:-1.60:-2.50:2.348:-0.18:-0.68:-0.54:-3.06:0.233:0.309:-0.89:-1.11:-0.64:-4.26:-1.15:-0.88:2.184:-0.91	-0.819221	5.26562e-06	-0.75:-0.45:-0.88:-1.44:-1.89:-0.71:-1.89:-1.14:2.069:-1.45:1.844:0.394:-0.25:-5.19:-0.61:-0.50:-0.65:-3.12:0.448:-2.16:-3.21:-1.60:-2.50:2.348:-0.18:-0.68:-0.54:-3.06:0.233:0.309:-0.89:-1.11:-0.64:-4.26:-1.15:-0.88:2.184:-0.91	N
TUBGCP6	-0.64524	0.000349257	-0.31:-0.23:-1.34:-2.27:-0.09:0.768:-0.43:-0.64:-2.12:0.183:-1.24:-0.96:-1.01:-2.07:-0.00:-0.58:0.079:0.448:-1.61:-1.81:-1.86	-0.552523	0.00404091	-1.86:-0.05:-0.76:-0.82:-0.08:-0.98:-0.62:-0.35:-0.34:-0.71:-1.26:-1.52:0.337:-0.90:-0.55:-0.80:-0.35:0.992:-0.21:0.354:-0.21	-0.608082	5.73331e-06	-0.31:-0.23:-1.34:-2.27:-0.09:0.768:-0.43:-0.64:-2.12:0.183:-1.24:-0.96:-1.01:-2.07:-0.00:-0.58:0.079:0.448:-1.61:-1.81:-1.86:-1.86:-0.05:-0.76:-0.82:-0.08:-0.98:-0.62:-0.35:-0.34:-0.71:-1.26:-1.52:0.337:-0.90:-0.55:-0.80:-0.35:0.992:-0.21:0.354:-0.21	N
TACC3	-0.916044	0.000767228	0.427:-1.28:-0.71:-1.97:-0.91:-1.78:-1.80:-0.78:-1.21:1.237:-0.37:-1.99:0.946:-0.61:-0.40:-1.29:-1.34	-0.789609	0.0028438	-0.86:0.284:-1.45:-1.00:-1.95:-1.46:0.484:-2.51:-0.31:-0.78:0.527:-1.00:-0.30:0.279:-1.21:-0.20:-0.68	-0.826816	6.68096e-06	0.427:-1.28:-0.71:-1.97:-0.91:-1.78:-1.80:-0.78:-1.21:1.237:-0.37:-1.99:0.946:-0.61:-0.40:-1.29:-1.34:-0.86:0.284:-1.45:-1.00:-1.95:-1.46:0.484:-2.51:-0.31:-0.78:0.527:-1.00:-0.30:0.279:-1.21:-0.20:-0.68	N
NAV3	-0.228025	0.0118133	-0.24:0.047:-0.44:-1.47:0.198:-0.49:0.189:-0.13:0.314:0.078:-1.25:0.198:-1.37:-0.96:-1.45:-0.77:-1.38:-0.22:-0.22:0.019:0.267:-1.01:-0.20	-0.717327	0.000103491	-0.82:0.875:0.020:-1.54:-0.98:-1.47:-0.04:-0.01:-1.06:-0.71:-2.82:-2.53:-0.35:-0.67:-1.71:-0.95:-2.04:-0.49:-3.35:-0.56:1.007:-0.59:0.073	-0.534327	6.69512e-06	-0.24:0.047:-0.44:-1.47:0.198:-0.49:0.189:-0.13:0.314:0.078:-1.25:0.198:-1.37:-0.96:-1.45:-0.77:-1.38:-0.22:-0.22:0.019:0.267:-1.01:-0.20:-0.82:0.875:0.020:-1.54:-0.98:-1.47:-0.04:-0.01:-1.06:-0.71:-2.82:-2.53:-0.35:-0.67:-1.71:-0.95:-2.04:-0.49:-3.35:-0.	N
IDUA	-1.31233	0.00572699	-3.88:-0.48:0.295:2.847:0.106:-4.65:-1.90:-1.31:0.624:-1.75:-0.96:-1.32:-4.55	-0.981973	0.00028668	-4.15:-1.63:-0.98:-4.96:-0.87:-0.94:0.342:-0.83:-0.26:0.968:-1.28:-2.04:-2.31	-1.13362	6.73005e-06	-3.88:-0.48:0.295:2.847:0.106:-4.65:-1.90:-1.31:0.624:-1.75:-0.96:-1.32:-4.55:-4.15:-1.63:-0.98:-4.96:-0.87:-0.94:0.342:-0.83:-0.26:0.968:-1.28:-2.04:-2.31	N
RIOK1	0.523325	0.000160465	-1.05:0.678:1.168:1.649:1.216:0.988:-0.00:0.577:1.824:1.107:-0.15:0.311:0.470:-0.23:0.107:0.512:0.901:0.559:0.434:1.505:-0.34:-0.77:-0.48:0.439:1.542:1.163:0.708:0.998:1.141:0.523:-0.14:-1.03:1.047:-0.50:1.207:-0.38:0.621:-0.34:0.172:0.626:0.731:-0.25:0.4	0.370636	0.00945571	-0.45:0.514:1.000:1.420:-0.60:0.380:0.719:2.086:-0.19:-0.11:0.371:-0.09:0.105:0.687:-0.23:1.158:-0.14:0.057:0.874:-1.24:0.432:-0.76:0.237:0.443:-0.45:-0.47:2.534:0.826:0.613:0.164:1.217:1.045:0.370:-1.17:0.097:0.039:0.451:0.503:0.377:-0.03:-0.13:-0.16:-0.	0.441452	6.96888e-06	-1.05:0.678:1.168:1.649:1.216:0.988:-0.00:0.577:1.824:1.107:-0.15:0.311:0.470:-0.23:0.107:0.512:0.901:0.559:0.434:1.505:-0.34:-0.77:-0.48:0.439:1.542:1.163:0.708:0.998:1.141:0.523:-0.14:-1.03:1.047:-0.50:1.207:-0.38:0.621:-0.34:0.172:0.626:0.731:-0.25:0.4	P
SMARCB1	-0.396153	0.0107476	-1.73:-2.57:1.258:-1.65:-1.70:0.093:-0.37:0.321:-0.16:-0.41:0.334:1.324:-0.83:-0.16:-4.44:-2.24:-2.34:-0.29	-1.46139	0.000125212	-1.20:0.183:-2.46:-2.01:0.045:-1.90:-1.20:-1.50:-1.94:2.426:-1.41:1.078:-1.50:-2.71:-1.59:-2.16:-1.24:0.287	-1.22158	7.03397e-06	-1.73:-2.57:1.258:-1.65:-1.70:0.093:-0.37:0.321:-0.16:-0.41:0.334:1.324:-0.83:-0.16:-4.44:-2.24:-2.34:-0.29:-1.20:0.183:-2.46:-2.01:0.045:-1.90:-1.20:-1.50:-1.94:2.426:-1.41:1.078:-1.50:-2.71:-1.59:-2.16:-1.24:0.287	N
DYNC1LI1	-0.847417	0.00140546	-0.84:-1.65:-0.26:0.353:-0.96:0.294:0.149:-1.55:-1.57:-1.65:-2.77:1.610:0.489:-0.56:-1.10:0.819:-2.08:-0.14:-2.34:-0.41:-0.20:-1.03:-1.17	-0.715092	0.00150704	-0.55:-1.06:0.311:2.288:-0.27:-2.18:-0.72:-0.90:0.533:-2.20:0.291:-1.47:-1.15:-0.43:-0.22:-1.01:-0.71:-0.50:0.157:0.625:-1.11:-2.06:-0.81:-0.81	-0.720074	7.60823e-06	-0.84:-1.65:-0.26:0.353:-0.96:0.294:0.149:-1.55:-1.57:-1.65:-2.77:1.610:0.489:-0.56:-1.10:0.819:-2.08:-0.14:-2.34:-0.41:-0.20:-1.03:-1.17:-0.55:-1.06:0.311:2.288:-0.27:-2.18:-0.72:-0.90:0.533:-2.20:0.291:-1.47:-1.15:-0.43:-0.22:-1.01:-0.71:-0.50:0.157:0.6	N
CCNG1	-0.478336	0.00287383	-0.33:-1.54:-1.68:0.110:-2.45:-0.61:0.095:-0.69:0.058:-1.00:-2.53:-1.02:-0.04:0.070:-0.13:0.301:-0.85:0.933:-3.84:-0.56:0.053:0.853:-0.47:-1.93:-0.38	-0.885875	0.000765656	-1.43:-0.70:-1.03:-1.42:-1.24:-0.99:-0.22:-1.18:-0.11:1.034:-0.71:-1.95:0.282:0.955:-0.29:0.669:-1.46:-1.27:-2.49:-0.71:1.115:-3.91:-0.88:0.362:-1.35	-0.701348	7.94958e-06	-0.33:-1.54:-1.68:0.110:-2.45:-0.61:0.095:-0.69:0.058:-1.00:-2.53:-1.02:-0.04:0.070:-0.13:0.301:-0.85:0.933:-3.84:-0.56:0.053:0.853:-0.47:-1.93:-0.38:-1.43:-0.70:-1.03:-1.42:-1.24:-0.99:-0.22:-1.18:-0.11:1.034:-0.71:-1.95:0.282:0.955:-0.29:0.669:-1.46:-1.	N
BTK	-0.456741	0.0172659	-0.68:0.269:-0.13:-0.38:0.563:-0.61:0.993:0.158:0.315:-1.29:-1.13:-0.54:-1.37:-1.17:0.969:0.432:-2.22:-1.01:-5.36:-1.10:0.085:-0.52:-0.80:-0.20:0.270:-0.67:-1.87:-0.93:-0.09:-3.72:-1.07:0.668:-0.56:-0.56:1.785:0.928:0.598:0.699:1.004:-0.06:1.239:0.398:-0.	-0.493786	6.62543e-05	-1.18:-0.15:0.016:-0.34:0.481:-0.82:0.139:-0.57:-0.50:-0.50:-0.39:-0.10:0.193:-0.24:-1.41:0.377:-1.91:-0.88:-2.55:-0.65:-0.51:-0.98:0.057:0.002:-0.16:-0.67:0.272:-1.77:-0.07:-0.63:-2.12:-0.81:-0.82:-1.96:-0.01:0.043:-0.50:-0.48:-0.21:-0.26:-0.24:-1.82:1.2	-0.493786	8.31254e-06	-0.68:0.269:-0.13:-0.38:0.563:-0.61:0.993:0.158:0.315:-1.29:-1.13:-0.54:-1.37:-1.17:0.969:0.432:-2.22:-1.01:-5.36:-1.10:0.085:-0.52:-0.80:-0.20:0.270:-0.67:-1.87:-0.93:-0.09:-3.72:-1.07:0.668:-0.56:-0.56:1.785:0.928:0.598:0.699:1.004:-0.06:1.239:0.398:-0.	N
P2RX7	-0.610315	0.00216513	-2.61:-0.52:-0.30:-0.87:-1.33:0.166:-0.12:-0.74:-0.01:0.356:-0.72:-1.54:0.730:-0.31:-0.61:-1.91:-0.22:-1.74:-0.69	-0.840771	0.00118768	0.654:-0.84:-0.97:-0.57:0.717:-0.58:0.012:-0.86:0.854:-1.55:-1.00:-1.92:-1.03:-2.50:-1.20:-0.99:-0.71:-0.29:-0.43	-0.706448	8.75495e-06	-2.61:-0.52:-0.30:-0.87:-1.33:0.166:-0.12:-0.74:-0.01:0.356:-0.72:-1.54:0.730:-0.31:-0.61:-1.91:-0.22:-1.74:-0.69:0.654:-0.84:-0.97:-0.57:0.717:-0.58:0.012:-0.86:0.854:-1.55:-1.00:-1.92:-1.03:-2.50:-1.20:-0.99:-0.71:-0.29:-0.43	N
EXT1	-0.71813	0.0441873	-0.77:-0.97:1.137:-0.17:-1.06:1.663:-1.46:0.482:-1.30:-1.96:-1.28:-0.40:0.489:-0.96:1.385:-0.83:-0.51:-0.20:-0.73:0.290:-0.71	-1.12343	1.86944e-05	-2.21:-1.19:0.487:-0.53:0.072:-0.48:-2.17:-0.81:-1.12:-0.22:-1.36:-1.54:-1.13:-1.15:-0.01:-1.42:-0.53:0.233:-1.20:-0.71:-1.22	-0.752446	9.04342e-06	-0.77:-0.97:1.137:-0.17:-1.06:1.663:-1.46:0.482:-1.30:-1.96:-1.28:-0.40:0.489:-0.96:1.385:-0.83:-0.51:-0.20:-0.73:0.290:-0.71:-2.21:-1.19:0.487:-0.53:0.072:-0.48:-2.17:-0.81:-1.12:-0.22:-1.36:-1.54:-1.13:-1.15:-0.01:-1.42:-0.53:0.233:-1.20:-0.71:-1.22	N
PROK2	-0.49653	0.00606554	-0.18:-1.32:-0.72:-2.31:-3.74:0.198:-1.45:-1.38:0.076:-1.44:0.349:-0.49:0.136:-0.10:1.863:-2.97:-0.75:-0.94:0.284:0.158:0.424:-0.35:-0.98	-0.731638	0.000350766	-0.63:-0.92:-0.16:-1.07:-1.16:-0.17:0.133:-0.73:-0.93:-1.14:-1.78:-1.52:2.322:-0.97:0.043:-2.35:-0.29:-1.91:0.410:-0.48:0.095:-0.26:-4.28	-0.675386	9.04498e-06	-0.18:-1.32:-0.72:-2.31:-3.74:0.198:-1.45:-1.38:0.076:-1.44:0.349:-0.49:0.136:-0.10:1.863:-2.97:-0.75:-0.94:0.284:0.158:0.424:-0.35:-0.98:-0.63:-0.92:-0.16:-1.07:-1.16:-0.17:0.133:-0.73:-0.93:-1.14:-1.78:-1.52:2.322:-0.97:0.043:-2.35:-0.29:-1.91:0.410:-0.	N
SAC3D1	-1.34265	0.000325625	-1.34:-1.84:-2.54:-0.43:0.080:-1.33:-1.85:-0.34:-1.89:-1.34:-1.23:-0.13:1.975:-3.36	-0.661554	0.00789729	0.424:-0.51:-0.15:0.412:-1.83:-1.54:-1.00:-0.52:-3.52:2.857:-0.80:-2.94:-0.36:-3.98	-1.11974	9.20112e-06	-1.34:-1.84:-2.54:-0.43:0.080:-1.33:-1.85:-0.34:-1.89:-1.34:-1.23:-0.13:1.975:-3.36:0.424:-0.51:-0.15:0.412:-1.83:-1.54:-1.00:-0.52:-3.52:2.857:-0.80:-2.94:-0.36:-3.98	N
SSRP1	-0.946706	0.000377918	0.078:-0.23:-0.97:1.434:-0.32:-1.68:-4.38:-1.28:-1.11:-2.79:-1.78:-2.04:-0.70:-0.80:-2.11:-1.05:-0.91:1.901:-0.31:1.489:0.539:-1.77:-1.85:-0.24	-0.827992	0.00896267	0.145:-0.62:0.436:3.272:-1.82:-1.58:-4.25:-4.19:0.680:-0.83:-1.52:-2.33:0.537:-0.30:-1.14:-1.55:0.136:0.729:0.949:-0.10:-2.63:-1.74:-0.82	-0.833377	9.47584e-06	0.078:-0.23:-0.97:1.434:-0.32:-1.68:-4.38:-1.28:-1.11:-2.79:-1.78:-2.04:-0.70:-0.80:-2.11:-1.05:-0.91:1.901:-0.31:1.489:0.539:-1.77:-1.85:-0.24:0.145:-0.62:0.436:3.272:-1.82:-1.58:-4.25:-4.19:0.680:-0.83:-1.52:-2.33:0.537:-0.30:-1.14:-1.55:0.136:0.729:0.949:-0.10:-2.63:-1.74:-0.82	N
MOK	0.672668	1.18296e-06	1.012:0.075:5.186:1.990:-0.87:2.737:0.791:-0.02:0.361:0.233:0.756:0.483:0.663:1.119:0.723:-0.02:1.470:0.395:0.827:0.611:0.543:0.961:0.806:0.955:-0.15:0.649:-0.32:0.099:1.246:-0.35:2.463:1.833:0.621:1.956:0.155:0.866:0.672:-0.10:1.216	0.196815	0.210111	-0.47:-0.23:-0.96:-0.36:-1.73:1.493:-0.16:0.322:0.274:0.430:-0.25:-0.64:0.411:1.390:-0.03:2.097:0.773:0.546:0.160:-1.39:-0.30:2.328:-1.44:2.850:1.851:-0.08:0.437:-0.89:-0.09:0.233:1.326:0.463:0.303:2.850:-0.29:0.355:-0.98:-0.03	0.430097	9.52945e-06	1.012:0.075:5.186:1.990:-0.87:2.737:0.791:-0.02:0.361:0.233:0.756:0.483:0.663:1.119:0.723:-0.02:1.470:0.395:0.827:0.611:0.543:0.961:0.806:0.955:-0.15:0.649:-0.32:0.099:1.246:-0.35:2.463:1.833:0.621:1.956:0.155:0.866:0.672:-0.10:1.216:-0.47:-0.23:-0.96:-0.36:-1.73:1.493:-0.16:0.322:0.274:0.430:-0.25:-0.64:0.411:1.390:-0.03:2.097:0.773:0.546:0.160:-1.39:-0.30:2.328:-1.44:2.850:1.851:-0.08:0.437:-0.…	P
CD19	-0.707031	0.000256568	-0.71:-2.56:-1.73:-3.65:0.162:-1.19:-2.55:-1.35:-0.15:-0.33:-1.86:0.993:-3.03:-0.61:-0.69:0.338:-0.76:0.242:-0.24:-0.64	-1.02499	0.00969157	-1.42:-2.37:-2.02:-2.67:1.189:-1.39:-2.58:0.137:-0.98:0.866:-1.17:1.335:-1.66:-0.17:-0.33:-1.22:0.621:-0.66:-1.06:1.051	-0.738862	9.73907e-06	-0.71:-2.56:-1.73:-3.65:0.162:-1.19:-2.55:-1.35:-0.15:-0.33:-1.86:0.993:-3.03:-0.61:-0.69:0.338:-0.76:0.242:-0.24:-0.64:-1.42:-2.37:-2.02:-2.67:1.189:-1.39:-2.58:0.137:-0.98:0.866:-1.17:1.335:-1.66:-0.17:-0.33:-1.22:0.621:-0.66:-1.06:1.051	N
CASC5	-0.884071	0.00175874	-1.12:-1.33:-1.22:0.542:-1.30:-1.17:0.255:-1.01:-1.93:-0.04:0.162:-0.06:-1.07:-1.83:0.394:-1.61:-0.69:-2.51:-0.36:3.899:-0.75:0.313:0.602:-3.55	-0.752121	0.00184971	-0.39:0.387:-1.58:-0.08:-1.39:-2.26:0.062:0.868:-2.01:-5.69:-1.31:-0.49:-3.09:-2.95:-0.75:-0.48:0.845:-1.28:-4.87:-2.37:-0.00:1.226:1.081	-0.754931	9.84227e-06	-1.12:-1.33:-1.22:0.542:-1.30:-1.17:0.255:-1.01:-1.93:-0.04:0.162:-0.06:-1.07:-1.83:0.394:-1.61:-0.69:-2.51:-0.36:3.899:-0.75:0.313:0.602:-3.55:-0.39:0.387:-1.58:-0.08:-1.39:-2.26:0.062:0.868:-2.01:-5.69:-1.31:-0.49:-3.09:-2.95:-0.75:-0.48:0.845:-1.28:-4.	N
PIK3AP1	-0.213385	0.0766854	-0.21:0.816:-0.74:-0.13:0.410:2.459:0.447:1.636:-0.23:1.329:-2.47:-0.29:-0.29:-0.23:-0.11:0.039:-0.31:0.482:-0.48:-0.30:-2.86:0.460:0.067:0.387:-2.54:0.030:0.110:-0.16:0.094:-0.13:-0.68:0.079:-1.06:0.332:0.843:-0.71:-0.82:0.923:0.001:-3.67:-0.28:-1.99:-0.	-0.598595	4.87305e-06	0.702:-1.94:-1.71:-0.66:-1.64:0.505:-1.69:-0.09:-1.16:-1.79:-0.69:-1.79:0.012:-0.21:-0.31:-1.09:-0.74:0.959:-1.09:-2.15:-0.77:-0.34:-0.41:0.138:-0.64:0.587:-1.65:0.088:1.636:-0.36:-0.01:-2.74:-0.77:-0.90:-0.92:-0.56:-0.41:-2.56:0.563:-0.47:-0.01:-0.17:-0.59:-0.43:-1.21:-3.06:-0.24:0.442:-0.62	-0.308442	9.88012e-06	-0.21:0.816:-0.74:-0.13:0.410:2.459:0.447:1.636:-0.23:1.329:-2.47:-0.29:-0.29:-0.23:-0.11:0.039:-0.31:0.482:-0.48:-0.30:-2.86:0.460:0.067:0.387:-2.54:0.030:0.110:-0.16:0.094:-0.13:-0.68:0.079:-1.06:0.332:0.843:-0.71:-0.82:0.923:0.001:-3.67:-0.28:-1.99:-0.	N
UBE2I	-0.787993	0.00237453	-2.13:-1.01:-0.34:-1.19:0.093:-0.22:-0.67:-0.90:-0.36:0.317:-1.03:-1.26:0.448:-0.42:-1.03:-0.93	-0.944058	0.00138526	-1.37:-2.27:-0.13:0.117:0.530:-2.12:-0.56:-0.33:-1.04:1.112:-0.44:-1.42:-0.84:-1.34:-1.19:-1.19	-0.872726	9.90864e-06	-2.13:-1.01:-0.34:-1.19:0.093:-0.22:-0.67:-0.90:-0.36:0.317:-1.03:-1.26:0.448:-0.42:-1.03:-0.93:-1.37:-2.27:-0.13:0.117:0.530:-2.12:-0.56:-0.33:-1.04:1.112:-0.44:-1.42:-0.84:-1.34:-1.19:-1.19	N
MCM3	-0.549724	0.00724957	-0.32:2.334:0.064:0.118:-2.04:-2.41:-0.65:2.068:-0.11:-3.70:-0.43:-0.66:-0.54:0.224:-0.30:-0.88:-4.11:0.688:-0.66:-0.00:-3.91:-0.90:-1.73	-0.663925	0.000359991	-0.72:0.000:-0.28:-3.58:-0.96:-0.94:-1.19:-0.48:-0.78:0.116:-1.50:-0.53:-0.02:-0.81:-0.78:0.419:-0.45:-0.66:-2.60:0.499:-2.86:-0.12:-0.12	-0.601728	1.03019e-05	-0.32:2.334:0.064:0.118:-2.04:-2.41:-0.65:2.068:-0.11:-3.70:-0.43:-0.66:-0.54:0.224:-0.30:-0.88:-4.11:0.688:-0.66:-0.00:-3.91:-0.90:-1.73:-0.72:0.000:-0.28:-3.58:-0.96:-0.94:-1.19:-0.48:-0.78:0.116:-1.50:-0.53:-0.02:-0.81:-0.78:0.419:-0.45:-0.66:-2.60:0.4	N
CCND3	-0.650175	0.00130186	-0.24:-0.39:-0.69:-1.76:-1.31:-0.61:-1.50:-0.84:-1.73:-0.36:1.092:-1.87:-0.32:-1.66:-1.32:1.599:-0.16:-0.52	-0.938583	0.00332001	-1.42:-1.71:-2.02:0.020:-1.19:-0.30:0.300:-0.68:-0.42:-1.51:0.002:-1.36:-1.97:-1.83:0.470:-1.30:0.554:0.867	-0.686376	1.0932e-05	-0.24:-0.39:-0.69:-1.76:-1.31:-0.61:-1.50:-0.84:-1.73:-0.36:1.092:-1.87:-0.32:-1.66:-1.32:1.599:-0.16:-0.52:-1.42:-1.71:-2.02:0.020:-1.19:-0.30:0.300:-0.68:-0.42:-1.51:0.002:-1.36:-1.97:-1.83:0.470:-1.30:0.554:0.867	N
PES1	-1.16372	0.000185468	-0.82:0.425:-1.46:-2.19:-1.82:0.227:-0.85:-3.55:0.330:-1.56:0.422:-0.66:-0.74:-3.54:-1.97:-1.62	-1.48884	0.0121952	1.641:0.545:-1.67:-2.23:-1.84:1.816:-4.53:1.096:-1.79:-0.92:-2.56:-2.09:1.425:-0.40:-1.48:-6.35:-0.56	-1.46841	1.12785e-05	-0.82:0.425:-1.46:-2.19:-1.82:0.227:-0.85:-3.55:0.330:-1.56:0.422:-0.66:-0.74:-3.54:-1.97:-1.62:1.641:0.545:-1.67:-2.23:-1.84:1.816:-4.53:1.096:-1.79:-0.92:-2.56:-2.09:1.425:-0.40:-1.48:-6.35:-0.56	N
GRB2	-0.657117	0.000323603	1.252:-0.61:-0.07:-0.89:-0.46:0.019:-1.44:-0.09:-0.76:-1.67:-0.65:-0.59:0.463:-1.18:-1.47:-0.25:-1.66:-1.31:-0.31:-1.34:-3.64	-0.473904	0.00987929	-0.89:-0.03:-1.52:-1.66:2.507:0.636:0.331:-0.45:-0.27:-0.49:-0.77:-1.45:-0.63:0.517:-1.31:-0.25:-0.33:-1.31:-1.13:-0.40	-0.611249	1.17283e-05	1.252:-0.61:-0.07:-0.89:-0.46:0.019:-1.44:-0.09:-0.76:-1.67:-0.65:-0.59:0.463:-1.18:-1.47:-0.25:-1.66:-1.31:-0.31:-1.34:-3.64:-0.89:-0.03:-1.52:-1.66:2.507:0.636:0.331:-0.45:-0.27:-0.49:-0.77:-1.45:-0.63:0.517:-1.31:-0.25:-0.33:-1.31:-1.13:-0.40	N
MCM6	-0.768062	0.00120827	1.090:-0.74:-1.50:-1.03:-0.79:-2.71:-2.37:-0.94:-2.43:0.084:-0.80:-0.23:-2.00:-1.23:0.290:0.432:-1.78:0.084:-0.59:0.497:0.019:-2.62:1.017:-0.63	-0.645192	0.00291741	2.205:-0.11:-2.33:-0.55:-0.87:0.279:-0.27:-2.19:0.872:-0.45:-0.51:-0.83:-0.73:-1.61:-1.43:-1.15:-2.06:0.675:-1.24:1.347:-3.91:0.409:-2.42:-0.46	-0.739169	1.18278e-05	1.090:-0.74:-1.50:-1.03:-0.79:-2.71:-2.37:-0.94:-2.43:0.084:-0.80:-0.23:-2.00:-1.23:0.290:0.432:-1.78:0.084:-0.59:0.497:0.019:-2.62:1.017:-0.63:2.205:-0.11:-2.33:-0.55:-0.87:0.279:-0.27:-2.19:0.872:-0.45:-0.51:-0.83:-0.73:-1.61:-1.43:-1.15:-2.06:0.675:-1.24:1.347:-3.91:0.409:-2.42:-0.46	N
PTPRA	0.496727	0.00138524	-0.31:1.439:1.533:1.441:0.535:1.607:1.115:0.405:0.654:1.828:-0.13:0.750:-0.07:-1.29:1.575:1.000:1.078:0.496:3.673:-0.92:-0.30:1.498:1.413:0.019:0.968:-0.44:-2.91:-1.11:0.055:-0.37:0.069:2.419:-0.37:0.352:0.428:-0.82:-0.16:0.998:0.834:0.949:1.118:0.274:-0.	0.40121	0.00236518	0.415:1.275:0.085:1.101:0.793:-0.43:1.348:0.131:0.441:-0.08:0.455:-1.15:-0.94:0.401:-0.15:0.924:0.326:-0.72:2.236:0.862:0.406:0.821:0.126:-0.09:0.233:-1.15:-0.10:-0.14:-0.16:-0.44:5.220:0.358:0.419:0.588:0.091:0.197:2.816:1.407:1.086:1.203:2.297:0.426:-1.22	0.410948	1.2111e-05	-0.31:1.439:1.533:1.441:0.535:1.607:1.115:0.405:0.654:1.828:-0.13:0.750:-0.07:-1.29:1.575:1.000:1.078:0.496:3.673:-0.92:-0.30:1.498:1.413:0.019:0.968:-0.44:-2.91:-1.11:0.055:-0.37:0.069:2.419:-0.37:0.352:0.428:-0.82:-0.16:0.998:0.834:0.949:1.118:0.274:-0.	P
MYB	-0.46113	0.0346772	-0.38:0.230:-0.48:-0.75:-1.15:-0.20:0.455:-0.03:1.558:-2.25:0.280:0.994:1.778:-0.19:-0.46:-2.14:-2.77:-1.39:-1.17:-1.01:-1.47	-1.0439	4.7066e-05	-1.71:-1.04:0.062:-0.42:2.207:-0.96:-3.11:-3.41:-0.48:-1.83:-0.32:-0.49:-2.01:0.338:-1.80:-0.46:-2.15:-1.86:-1.91:0.884:-1.80	-0.628294	1.2945e-05	-0.38:0.230:-0.48:-0.75:-1.15:-0.20:0.455:-0.03:1.558:-2.25:0.280:0.994:1.778:-0.19:-0.46:-2.14:-2.77:-1.39:-1.17:-1.01:-1.47:-1.71:-1.04:0.062:-0.42:2.207:-0.96:-3.11:-3.41:-0.48:-1.83:-0.32:-0.49:-2.01:0.338:-1.80:-0.46:-2.15:-1.86:-1.91:0.884:-1.80	N
MEF2C	-0.51988	0.0150181	-0.03:1.098:0.602:0.454:-2.46:0.693:-0.69:-0.54:1.234:-1.44:-0.09:-1.93:-0.49:-1.12:-0.05:-1.70:-1.18:-0.74:-0.44:-4.77:-2.92:0.823:0.019:-1.09	-1.21861	0.000215552	-4.96:0.385:0.218:-3.93:0.426:-2.95:0.383:-0.33:0.697:0.127:-1.04:-2.19:-2.75:0.617:1.154:-1.99:-1.24:-6.17:-2.06:-2.76:-1.19:-0.90:-1.94:-1.57	-0.828425	1.35156e-05	-0.03:1.098:0.602:0.454:-2.46:0.693:-0.69:-0.54:1.234:-1.44:-0.09:-1.93:-0.49:-1.12:-0.05:-1.70:-1.18:-0.74:-0.44:-4.77:-2.92:0.823:0.019:-1.09:-4.96:0.385:0.218:-3.93:0.426:-2.95:0.383:-0.33:0.697:0.127:-1.04:-2.19:-2.75:0.617:1.154:-1.99:-1.24:-6.17:-2.	N
ATP5D	-1.10619	8.22227e-05	-1.36:-1.06:-1.14:-1.30:-0.13:-0.60:-2.05:-1.43:-1.28:-0.66:-0.45:-0.86	-0.35457	0.0381729	-0.41:-1.58:0.209:0.348:0.186:0.047:-0.29:-6.35:-2.24:0.595:-2.71:-2.79	-0.967971	1.43265e-05	-1.36:-1.06:-1.14:-1.30:-0.13:-0.60:-2.05:-1.43:-1.28:-0.66:-0.45:-0.86:-0.41:-1.58:0.209:0.348:0.186:0.047:-0.29:-6.35:-2.24:0.595:-2.71:-2.79	N
PIP5K1B	0.557273	0.00151372	-0.13:1.277:0.966:-4.44:0.055:1.406:1.185:1.382:0.026:-1.44:-1.73:0.199:0.034:0.294:-2.84:0.923:0.402:0.580:1.284:0.862:0.594:1.123:1.180:0.596:0.798:1.577:-0.07:-0.17:0.667:0.457:0.360:0.892:-1.15:-0.49:-0.15:0.564:1.840:0.464:-0.37:0.557:1.295:-0.31:0.3	0.46024	0.00336328	-1.24:-0.80:0.057:1.375:0.828:0.859:0.318:-0.09:0.101:1.428:0.928:0.650:0.636:0.460:-0.29:1.348:-0.60:0.829:2.342:-0.77:-0.06:0.250:0.827:-0.37:1.394:0.885:0.194:-0.60:1.096:-0.59:-0.47:1.092:-0.24:-0.03:0.544:-0.06:0.684:0.835:0.642:-1.67:-0.12:0.011:0.9	0.472958	1.45435e-05	-0.13:1.277:0.966:-4.44:0.055:1.406:1.185:1.382:0.026:-1.44:-1.73:0.199:0.034:0.294:-2.84:0.923:0.402:0.580:1.284:0.862:0.594:1.123:1.180:0.596:0.798:1.577:-0.07:-0.17:0.667:0.457:0.360:0.892:-1.15:-0.49:-0.15:0.564:1.840:0.464:-0.37:0.557:1.295:-0.31:0.3	P
TWF1	0.646562	3.58064e-05	-0.44:-0.98:0.653:1.488:0.825:2.469:0.608:-0.42:-0.75:0.019:0.482:1.776:-0.13:2.520:0.019:-0.11:1.190:0.639:0.820:0.939:0.380:0.732:0.846:0.382:0.520:2.167:0.056:0.952:0.667:-0.51:-0.68:1.026:0.914:1.190:0.945:-0.14:1.147:1.339:-0.45:0.678:0.324:-0.21:0.3	0.226877	0.0546313	-0.24:1.010:-0.86:1.341:0.947:-1.03:0.013:0.663:0.301:0.238:-0.30:0.534:-0.35:2.573:0.647:-0.38:0.310:2.075:-0.10:-1.55:-0.01:1.580:-0.65:-1.21:0.786:0.462:-0.63:0.708:0.294:1.080:0.388:-0.26:0.241:0.072:1.372:-0.00:2.026:-0.14:-0.34:1.045:0.067:-0.75:-0.	0.38122	1.47765e-05	-0.44:-0.98:0.653:1.488:0.825:2.469:0.608:-0.42:-0.75:0.019:0.482:1.776:-0.13:2.520:0.019:-0.11:1.190:0.639:0.820:0.939:0.380:0.732:0.846:0.382:0.520:2.167:0.056:0.952:0.667:-0.51:-0.68:1.026:0.914:1.190:0.945:-0.14:1.147:1.339:-0.45:0.678:0.324:-0.21:0.3	P
ANAPC2	-0.900659	0.00307112	-0.90:-0.56:2.419:-1.24:-1.13:-1.29:-1.98:0.431:-0.42:0.311:-2.74:4.485:0.029:-0.65:-2.42:-1.82:-1.66:-1.19:-0.21	-0.817741	0.00166627	-2.92:-0.22:-0.55:-0.82:-1.39:0.533:0.933:-0.81:-0.22:-0.63:0.782:-1.45:-0.57:-1.76:-0.94:-1.68:-1.63	-0.820939	1.59411e-05	-0.90:-0.56:2.419:-1.24:-1.13:-1.29:-1.98:0.431:-0.42:0.311:-2.74:4.485:0.029:-0.65:-2.42:-1.82:-1.66:-1.19:-0.21:-2.92:-0.22:-0.55:-0.82:-1.39:0.533:0.933:-0.81:-0.22:-0.63:0.782:-1.45:-0.57:-1.76:-0.94:-1.68:-1.63	N
SERPINF1	-0.900659	4.46926e-05	-0.24:-2.50:-1.77:0.241:-0.90:-3.19:-1.19:-0.70:-0.86:-0.84:-1.17:0.387:-2.00:-3.25:-0.79	-0.671741	0.0433571	-0.33:-0.67:1.425:-0.51:3.059:-1.84:0.275:-1.66:-0.85:-1.93:-0.03:-1.89:0.223:-2.33:0.824:-0.72:-0.72	-0.820368	1.82107e-05	-0.24:-2.50:-1.77:0.241:-0.90:-3.19:-1.19:-0.70:-0.86:-0.84:-1.17:0.387:-2.00:-3.25:-0.79:-0.33:-0.67:1.425:-0.51:3.059:-1.84:0.275:-1.66:-0.85:-1.93:-0.03:-1.89:0.223:-2.33:0.824:-0.72:-0.72	N
PAX3	-1.13647	0.000792893	-0.97:1.408:-2.04:-1.21:-1.15:-1.55:-0.48:-0.34:3.253:-1.71:-0.62:-2.52:-3.41:-1.33:-1.08:0.720:-1.13	-0.292585	0.00893701	-0.02:-1.24:-1.18:-0.12:-0.83:-3.29:0.771:-2.00:-0.27:0.020:-0.23:-1.89:-0.29:0.420:-1.70	-1.0316	1.91572e-05	-0.97:1.408:-2.04:-1.21:-1.15:-1.55:-0.48:-0.34:3.253:-1.71:-0.62:-2.52:-3.41:-1.33:-1.08:0.720:-1.13:-0.02:-1.24:-1.18:-0.12:-0.83:-3.29:0.771:-2.00:-0.27:0.020:-0.23:-1.89:-0.29:0.420:-1.70	N
CDK19	0.496233	0.00108871	1.402:0.061:0.155:0.585:1.291:0.936:1.348:0.137:0.790:-0.33:-0.07:0.955:0.150:0.658:-0.83:0.370:-1.38:0.824:0.542:0.782:0.593:1.253:0.994:-0.31:0.199:1.737:-1.34:-0.28:-0.68:-0.35:0.469:0.243:1.725:1.167:1.021:-0.64:0.916:0.042:0.112:-0.36:-0.37:0.086:1.085:0.700:-0.17:1.150:1.045:0.966:0.121:0.522	0.345044	0.00500157	0.319:0.293:0.853:0.488:-0.80:-0.66:0.107:0.967:0.517:-0.11:-0.78:0.488:0.410:-0.48:0.273:0.139:0.482:-0.19:1.242:1.338:-0.33:-0.16:-0.20:-0.12:0.297:0.370:1.333:0.387:-0.15:1.505:0.746:0.479:0.559:0.565:1.543:-0.23:0.700:-0.17:0.629:-0.20:0.898:0.304:-0.03:-4.23:-0.74:0.588:0.689:1.838:0.461:0.065	0.379427	1.91645e-05	1.402:0.061:0.155:0.585:1.291:0.936:1.348:0.137:0.790:-0.33:-0.07:0.955:0.150:0.658:-0.83:0.370:-1.38:0.824:0.542:0.782:0.593:1.253:0.994:-0.31:0.199:1.737:-1.34:-0.28:-0.68:-0.35:0.469:0.243:1.725:1.167:1.021:-0.64:0.916:0.042:0.112:-0.36:-0.37:0.086:1.085:0.700:-0.17:1.150:1.045:0.966:0.121:0.522:0.319:0.293:0.853:0.488:-0.80:-0.66:0.107:0.967:0.517:-0.11:-0.78:0.488:0.410:-0.48:0.273:0.139:0.4…	P
BRD4	-0.145278	0.252572	0.405:-4.77:0.177:0.481:-0.73:-4.01:-0.04:-0.14:1.504:7.508:2.223:0.662:-0.22:0.094:-1.91:2.942:-1.66:-0.36:-1.65:0.048:-0.66:-0.14:-3.76:0.114:-1.88:-1.43:4.056:-0.58:-4.89:-0.53:-1.35:0.443:-2.26:0.977:1.555:0.057:-0.87:0.877:-0.20:-0.93:1.876:0.492	-1.19735	5.26928e-07	-0.77:-4.28:-2.93:-0.88:-0.93:-4.44:0.069:-0.77:-2.59:0.864:-3.58:-3.12:1.112:0.494:-1.24:-2.17:-2.26:-0.04:0.177:-1.68:-1.31:-1.43:-0.77:-0.16:2.294:2.037:-1.32:-1.20:-1.39:-4.08:-1.18:-2.28:-0.37:0.926:-1.30:0.537:-0.84:-0.28:-1.36:-1.89	-0.699709	1.92315e-05	0.405:-4.77:0.177:0.481:-0.73:-4.01:-0.04:-0.14:1.504:7.508:2.223:0.662:-0.22:0.094:-1.91:2.942:-1.66:-0.36:-1.65:0.048:-0.66:-0.14:-3.76:0.114:-1.88:-1.43:4.056:-0.58:-4.89:-0.53:-1.35:0.443:-2.26:0.977:1.555:0.057:-0.87:0.877:-0.20:-0.93:1.876:0.492:-0.77:-4.28:-2.93:-0.88:-0.93:-4.44:0.069:-0.77:-2.59:0.864:-3.58:-3.12:1.112:0.494:-1.24:-2.17:-2.26:-0.04:0.177:-1.68:-1.31:-1.43:-0.77:-0.16:2.2…	N
POLR2K	-0.983693	0.00024576	-0.52:-1.85:0.233:-0.52:-2.56:-1.07:-1.43:0.355:-1.01:0.862:-1.43:-0.98:-2.98:-1.01:0.846:-0.91:-0.05:0.671:-2.14:-1.41:-1.46:-0.90:-0.12	-0.377107	0.019887	0.895:-3.99:0.166:-0.61:-0.55:-0.58:-1.08:-2.41:-2.87:-0.33:0.134:-0.35:0.105:0.791:-1.24:-1.09:0.849:-0.37:2.037:-0.36:-2.50:-3.22:0.132	-0.600787	2.04306e-05	-0.52:-1.85:0.233:-0.52:-2.56:-1.07:-1.43:0.355:-1.01:0.862:-1.43:-0.98:-2.98:-1.01:0.846:-0.91:-0.05:0.671:-2.14:-1.41:-1.46:-0.90:-0.12:0.895:-3.99:0.166:-0.61:-0.55:-0.58:-1.08:-2.41:-2.87:-0.33:0.134:-0.35:0.105:0.791:-1.24:-1.09:0.849:-0.37:2.037:-0.	N
TSC1	-0.477662	0.00387413	-1.64:-0.10:-0.46:-0.48:-2.29:-2.43:-0.75:-0.47:-0.27:-0.31:-1.44:0.762:-0.72:-1.22:-0.49:-2.27:0.471:-0.29:0.657:-0.63:-0.64:-0.22:0.647:0.221	-0.841926	0.00185536	-1.13:-0.88:-1.92:-0.80:0.650:-1.76:-1.42:0.251:-1.42:0.019:-0.73:-0.00:-1.47:1.321:0.318:-1.00:-0.17:-2.15:-0.18:0.537:-3.37:-6.44:-2.31:1.014	-0.562641	2.1218e-05	-1.64:-0.10:-0.46:-0.48:-2.29:-2.43:-0.75:-0.47:-0.27:-0.31:-1.44:0.762:-0.72:-1.22:-0.49:-2.27:0.471:-0.29:0.657:-0.63:-0.64:-0.22:0.647:0.221:-1.13:-0.88:-1.92:-0.80:0.650:-1.76:-1.42:0.251:-1.42:0.019:-0.73:-0.00:-1.47:1.321:0.318:-1.00:-0.17:-2.15:-0.	N
CYP11A1	-0.680592	0.00087215	-2.07:-0.68:-3.19:-0.55:0.426:0.045:-1.31:-0.84:-0.02:-2.69:-0.89:-0.57:-0.05:-1.31:-0.50	-0.881188	0.00794726	-1.74:0.195:0.135:1.010:1.789:-2.74:-1.54:-1.08:-1.05:-0.11:-1.74:-3.64:-0.70:0.206:-0.68:-1.82	-0.704601	2.20469e-05	-2.07:-0.68:-3.19:-0.55:0.426:0.045:-1.31:-0.84:-0.02:-2.69:-0.89:-0.57:-0.05:-1.31:-0.50:-1.74:0.195:0.135:1.010:1.789:-2.74:-1.54:-1.08:-1.05:-0.11:-1.74:-3.64:-0.70:0.206:-0.68:-1.82	N
RELB	-0.865085	0.0119992	0.474:-0.96:-1.01:1.589:-1.01:-0.39:-0.86:0.019:-0.67:-1.49:-0.66:-1.70:-0.97	-0.986148	0.000531955	-1.01:-7.08:-0.70:-2.00:0.043:-2.67:-0.20:-1.52:0.233:-1.88:-0.26:-0.95	-0.958696	2.22322e-05	0.474:-0.96:-1.01:1.589:-1.01:-0.39:-0.86:0.019:-0.67:-1.49:-0.66:-1.70:-0.97:-1.01:-7.08:-0.70:-2.00:0.043:-2.67:-0.20:-1.52:0.233:-1.88:-0.26:-0.95	N
VRK3	0.536158	0.00298535	1.690:0.207:-0.86:-0.01:-1.86:0.848:0.421:1.356:1.171:-0.65:1.016:-1.50:0.194:0.258:1.093:0.281:1.622:-0.24:-0.47:1.055:1.009:2.393:0.179:-0.40:0.781:-0.15:1.623:0.737:-0.73:1.014:0.450:0.691:1.373:0.536:-0.75:0.828:1.161:0.854:-0.42	0.216278	0.00257008	0.140:-1.03:0.322:-0.03:0.198:1.045:0.320:3.747:0.151:0.158:1.035:-0.35:1.179:1.629:1.048:0.275:1.327:0.036:0.196:-0.66:0.298:-0.43:-0.19:2.025:2.143:0.011:-1.44:2.236:0.066:-0.21:0.480:0.216:0.198:0.774:-0.66:5.696:0.201:1.256:0.279	0.29027	2.2312e-05	1.690:0.207:-0.86:-0.01:-1.86:0.848:0.421:1.356:1.171:-0.65:1.016:-1.50:0.194:0.258:1.093:0.281:1.622:-0.24:-0.47:1.055:1.009:2.393:0.179:-0.40:0.781:-0.15:1.623:0.737:-0.73:1.014:0.450:0.691:1.373:0.536:-0.75:0.828:1.161:0.854:-0.42:0.140:-1.03:0.322:-0.03:0.198:1.045:0.320:3.747:0.151:0.158:1.035:-0.35:1.179:1.629:1.048:0.275:1.327:0.036:0.196:-0.66:0.298:-0.43:-0.19:2.025:2.143:0.011:-1.44:2.2…	P
PPP1R15B	-0.0292752	0.226615	-1.39:0.173:0.493:0.031:0.391:0.154:-0.83:-0.02:-1.14:-0.46:0.746:0.464:0.348:0.201:-2.07:-2.78:-0.10:0.741:-1.05:1.786:-0.57:-0.32:1.011:0.713:0.458:-0.45:0.351:-0.79:-0.99:-0.00:0.876:0.620:-0.80:0.551:-1.01:-1.21:-0.79:0.781:-0.03:-1.17:-1.14:-0.25:1.5	-0.637531	1.02458e-06	0.002:-0.99:-1.57:-0.38:0.342:-0.21:-0.69:0.058:0.421:-0.79:-3.78:-0.14:0.200:-0.26:-0.75:-2.10:-0.88:-0.81:-0.22:-0.70:-0.06:-0.91:0.268:-0.47:-2.51:-0.67:-0.58:0.122:-0.20:0.587:-0.59:-1.35:-0.87:-0.18:-3.73:0.594:-1.01:-2.58:-0.08:-1.33:-0.55:-1.55:-0.71:-0.55:-0.85:-1.90	-0.457655	2.34116e-05	-1.39:0.173:0.493:0.031:0.391:0.154:-0.83:-0.02:-1.14:-0.46:0.746:0.464:0.348:0.201:-2.07:-2.78:-0.10:0.741:-1.05:1.786:-0.57:-0.32:1.011:0.713:0.458:-0.45:0.351:-0.79:-0.99:-0.00:0.876:0.620:-0.80:0.551:-1.01:-1.21:-0.79:0.781:-0.03:-1.17:-1.14:-0.25:1.5	N
PRMT2	-0.633832	0.00455639	-0.72:-0.89:0.320:-1.49:-0.92:-0.66:-0.18:0.211:-4.36:-0.37:0.304:-0.66:-2.01:-1.54:-0.33:-0.60:0.829:-0.96:-0.20:0.233	-0.702273	0.00164405	-0.69:-0.78:0.189:-0.92:-0.54:-1.86:0.441:-0.71:-2.22:-0.95:-0.20:-0.34:-1.29:0.752:-1.12:-0.16:0.692:-0.61:-2.18:-0.97	-0.665783	2.37985e-05	-0.72:-0.89:0.320:-1.49:-0.92:-0.66:-0.18:0.211:-4.36:-0.37:0.304:-0.66:-2.01:-1.54:-0.33:-0.60:0.829:-0.96:-0.20:0.233:-0.69:-0.78:0.189:-0.92:-0.54:-1.86:0.441:-0.71:-2.22:-0.95:-0.20:-0.34:-1.29:0.752:-1.12:-0.16:0.692:-0.61:-2.18:-0.97	N
GANAB	-0.598519	0.00128823	-0.27:-0.48:-1.96:0.398:-0.31:-0.55:-0.91:-1.74:-0.55:-0.50:-0.87:1.103:-0.80:-0.59:0.641:-1.21:0.718:-0.72:-2.02:-2.04:-1.99	-0.585544	0.00685059	-1.35:-2.04:-0.18:-0.24:-1.07:0.992:-0.71:-0.58:-1.20:-0.03:-0.45:-2.30:-2.30:-2.66:-2.04:0.573:0.963:0.594:-0.78:0.375:-0.42	-0.592032	2.39595e-05	-0.27:-0.48:-1.96:0.398:-0.31:-0.55:-0.91:-1.74:-0.55:-0.50:-0.87:1.103:-0.80:-0.59:0.641:-1.21:0.718:-0.72:-2.02:-2.04:-1.99:-1.35:-2.04:-0.18:-0.24:-1.07:0.992:-0.71:-0.58:-1.20:-0.03:-0.45:-2.30:-2.30:-2.66:-2.04:0.573:0.963:0.594:-0.78:0.375:-0.42	N
SAE1	-0.657834	0.00148545	1.053:-0.82:-0.41:0.496:-0.83:-1.13:0.276:-1.05:-0.37:-2.01:0.006:-1.40:-0.65:0.146:-4.05:-4.83:-2.37:-0.42:-0.54	-0.979571	0.0058293	1.551:-0.96:-3.54:0.053:0.722:-1.98:-0.37:0.671:-1.37:-1.01:-1.41:-3.75:-4.30:-0.99:-1.65:0.313:3.764:-0.73:0.005:-6.14	-0.828297	2.52694e-05	1.053:-0.82:-0.41:0.496:-0.83:-1.13:0.276:-1.05:-0.37:-2.01:0.006:-1.40:-0.65:0.146:-4.05:-4.83:-2.37:-0.42:-0.54:1.551:-0.96:-3.54:0.053:0.722:-1.98:-0.37:0.671:-1.37:-1.01:-1.41:-3.75:-4.30:-0.99:-1.65:0.313:3.764:-0.73:0.005:-6.14	N
DDX6	-0.524034	0.0131653	0.267:0.267:-2.04:-0.52:-1.28:0.129:0.220:-1.90:-3.27:0.123:-1.96:-1.10:-0.13:-1.09:0.831:0.691:-1.20:1.305:0.135:-2.71:-2.71	-0.759995	0.000520257	-2.19:-0.28:-1.12:-0.99:0.345:-0.75:-2.87:-2.99:-0.20:-1.95:0.591:-0.24:-2.19:-0.25:-2.53:0.540:-0.36:0.593:-0.02:-2.42:-2.42	-0.642014	2.67344e-05	0.267:0.267:-2.04:-0.52:-1.28:0.129:0.220:-1.90:-3.27:0.123:-1.96:-1.10:-0.13:-1.09:0.831:0.691:-1.20:1.305:0.135:-2.71:-2.71:-2.19:-0.28:-1.12:-0.99:0.345:-0.75:-2.87:-2.99:-0.20:-1.95:0.591:-0.24:-2.19:-0.25:-2.53:0.540:-0.36:0.593:-0.02:-2.42:-2.42	N
PSMB5	-0.657327	0.00286049	-0.49:-1.14:-0.81:0.024:-0.81:-0.65:-1.10:-0.12:-0.58:0.024:0.743:-2.19:-2.80:0.238:0.344:-0.65:-1.03:-1.73	-0.690084	0.00316779	1.267:-2.06:-1.80:-1.66:-1.58:-0.67:-0.70:-1.04:-0.14:-1.04:-0.45:-1.11:0.525:0.556:-0.07:-0.14:-0.45:-1.53	-0.664534	2.76237e-05	-0.49:-1.14:-0.81:0.024:-0.81:-0.65:-1.10:-0.12:-0.58:0.024:0.743:-2.19:-2.80:0.238:0.344:-0.65:-1.03:-1.73:1.267:-2.06:-1.80:-1.66:-1.58:-0.67:-0.70:-1.04:-0.14:-1.04:-0.45:-1.11:0.525:0.556:-0.07:-0.14:-0.45:-1.53	N
GPX4	-0.92587	0.0125284	-4.51:-5.58:-2.15:0.073:2.252:-0.02:-1.01:-0.92:2.252:-0.90:-0.48:-1.32:-3.53	-1.38446	0.000602546	-9.25:-1.98:-1.12:2.988:-0.95:-0.53:3.056:-1.66:-1.38:-2.71:-0.72:-1.85:-2.90	-1.07159	2.82869e-05	-4.51:-5.58:-2.15:0.073:2.252:-0.02:-1.01:-0.92:2.252:-0.90:-0.48:-1.32:-3.53:-9.25:-1.98:-1.12:2.988:-0.95:-0.53:3.056:-1.66:-1.38:-2.71:-0.72:-1.85:-2.90	N
RPS6	-0.883511	0.0507233	-0.88:1.939:-3.68:-0.62:-1.25:-3.66:-1.15:-0.58:-0.88:1.240:-1.33:-1.55:-1.20:0.794:0.421:-0.60:-1.26:4.876:1.434	-1.31089	6.78603e-05	-2.00:-4.67:-5.70:-3.27:-0.94:-2.15:1.744:-2.06:-1.08:-3.25:-0.64:0.060:-0.70:-1.90:-1.53:-0.95:0.180:2.231	-0.951609	2.90901e-05	-0.88:1.939:-3.68:-0.62:-1.25:-3.66:-1.15:-0.58:-0.88:1.240:-1.33:-1.55:-1.20:0.794:0.421:-0.60:-1.26:4.876:1.434:-2.00:-4.67:-5.70:-3.27:-0.94:-2.15:1.744:-2.06:-1.08:-3.25:-0.64:0.060:-0.70:-1.90:-1.53:-0.95:0.180:2.231	N
AXIN1	-1.03869	0.00767332	-1.13:-2.03:-1.03:0.104:-0.61:-3.74:-1.43:-0.74:-1.30:0.665:-1.14:0.425:0.687:0.503:-2.14	-0.940723	0.000917923	-1.25:-0.94:1.081:-0.92:-3.19:-1.49:-0.86:-0.99:-1.00:0.014:-0.40:0.768:-1.18:-1.71:-0.71	-0.96648	2.93987e-05	-1.13:-2.03:-1.03:0.104:-0.61:-3.74:-1.43:-0.74:-1.30:0.665:-1.14:0.425:0.687:0.503:-2.14:-1.25:-0.94:1.081:-0.92:-3.19:-1.49:-0.86:-0.99:-1.00:0.014:-0.40:0.768:-1.18:-1.71:-0.71	N
HNRNPA2B1	-0.368474	0.00703918	1.368:-0.54:-0.36:-0.05:-0.31:1.092:0.189:-1.52:-0.73:-0.10:-0.63:-0.24:0.177:-0.74:-2.32:-1.03:-3.85:-1.49:-0.13:-0.26:-3.22:-0.36	-0.658376	0.00141105	0.364:0.404:-0.88:-0.03:-0.17:-0.55:-0.18:-1.06:0.828:0.530:0.027:-0.94:-1.19:-1.78:-0.42:-3.92:-1.56:-0.51:-2.06:-0.76:-0.79:-3.68	-0.529935	3.02451e-05	1.368:-0.54:-0.36:-0.05:-0.31:1.092:0.189:-1.52:-0.73:-0.10:-0.63:-0.24:0.177:-0.74:-2.32:-1.03:-3.85:-1.49:-0.13:-0.26:-3.22:-0.36:0.364:0.404:-0.88:-0.03:-0.17:-0.55:-0.18:-1.06:0.828:0.530:0.027:-0.94:-1.19:-1.78:-0.42:-3.92:-1.56:-0.51:-2.06:-0.76:-0.79:-3.68	N
HSPA4	-0.387375	0.00279988	0.733:0.776:0.836:-1.27:-2.18:-0.32:-0.24:-0.88:-0.24:-0.74:-0.38:-0.59:-0.26:-2.61:-0.87:-2.29:-0.34:-1.27:-0.07:-0.47:-0.18:-0.26:-0.88	-0.605684	0.00369028	0.116:0.928:-0.88:0.252:-2.04:-0.97:-0.76:-0.94:-0.51:2.487:-1.80:-0.25:-0.74:-0.10:0.077:-0.35:0.661:-2.04:-0.43:-3.58:-0.70:-0.74:-0.94:-0.51	-0.510516	3.32356e-05	0.733:0.776:0.836:-1.27:-2.18:-0.32:-0.24:-0.88:-0.24:-0.74:-0.38:-0.59:-0.26:-2.61:-0.87:-2.29:-0.34:-1.27:-0.07:-0.47:-0.18:-0.26:-0.88:0.116:0.928:-0.88:0.252:-2.04:-0.97:-0.76:-0.94:-0.51:2.487:-1.80:-0.25:-0.74:-0.10:0.077:-0.35:0.661:-2.04:-0.43:-3.58:-0.70:-0.74:-0.94:-0.51	N
GTF2H1	-0.332271	0.0734687	-0.86:-0.71:0.429:0.167:0.323:-0.45:-0.47:-0.30:0.749:-0.56:-0.54:-0.28:-1.01:-0.36:-0.12:0.291:-1.42:-0.90:-2.95:0.448:-0.12:0.607:-1.20:0.731	-0.973373	3.59562e-05	-1.20:-0.92:0.233:-1.43:0.194:-1.67:-1.15:-1.36:0.335:-1.23:-3.64:-2.10:-0.51:1.709:-0.52:-0.48:-0.75:-0.43:-1.56:-5.86:-0.77:-2.38:-1.01:1.224	-0.536071	3.69535e-05	-0.86:-0.71:0.429:0.167:0.323:-0.45:-0.47:-0.30:0.749:-0.56:-0.54:-0.28:-1.01:-0.36:-0.12:0.291:-1.42:-0.90:-2.95:0.448:-0.12:0.607:-1.20:0.731:-1.20:-0.92:0.233:-1.43:0.194:-1.67:-1.15:-1.36:0.335:-1.23:-3.64:-2.10:-0.51:1.709:-0.52:-0.48:-0.75:-0.43:-1.	N
NEURL1	-0.694856	0.00582238	-0.92:-2.41:-0.39:0.089:-0.21:-1.37:-0.69:0.368:-2.10:-0.01:-0.91:-1.51:5.660:-0.57:-3.12	-1.02827	0.00240355	-1.81:0.333:-1.52:-0.67:0.204:0.920:-1.74:0.397:-1.17:-2.82:-0.87:-0.66:-2.30:-2.10	-0.878317	3.81944e-05	-0.92:-2.41:-0.39:0.089:-0.21:-1.37:-0.69:0.368:-2.10:-0.01:-0.91:-1.51:5.660:-0.57:-3.12:-1.81:0.333:-1.52:-0.67:0.204:0.920:-1.74:0.397:-1.17:-2.82:-0.87:-0.66:-2.30:-2.10	N
PPP1R2	0.674771	6.74527e-05	0.899:-1.96:0.641:0.789:0.859:-0.39:0.773:2.025:-0.27:0.703:1.034:0.008:3.995:0.790:0.284:0.357:0.044:0.120:1.021:0.808:-1.01:0.983:1.237:0.786:1.074:1.013:0.616:0.041:1.111:0.378:0.854:-0.12:-0.04:-0.98:0.674:0.266:1.649:0.603:0.101:0.290:0.044:-1.02:-0.53:1.020:1.604:0.730:1.492	0.230399	0.0705559	-1.06:-1.81:0.282:0.544:-0.61:-0.07:4.662:0.632:-0.04:-0.67:0.255:-0.14:0.968:-0.46:-1.37:0.700:-0.38:0.965:1.131:-0.38:0.234:0.518:-0.01:-0.18:0.477:2.069:-1.55:0.693:0.020:0.738:-0.76:0.797:0.832:-0.07:0.740:-0.06:0.789:-1.39:0.226:0.215:0.067:1.119:-0.	0.378029	3.97104e-05	0.899:-1.96:0.641:0.789:0.859:-0.39:0.773:2.025:-0.27:0.703:1.034:0.008:3.995:0.790:0.284:0.357:0.044:0.120:1.021:0.808:-1.01:0.983:1.237:0.786:1.074:1.013:0.616:0.041:1.111:0.378:0.854:-0.12:-0.04:-0.98:0.674:0.266:1.649:0.603:0.101:0.290:0.044:-1.02:-0.53:1.020:1.604:0.730:1.492:-1.06:-1.81:0.282:0.544:-0.61:-0.07:4.662:0.632:-0.04:-0.67:0.255:-0.14:0.968:-0.46:-1.37:0.700:-0.38:0.965:1.131:-0.…	P
RFK	0.558013	3.67189e-05	0.552:0.877:0.343:-0.01:1.301:0.424:-0.57:0.684:0.985:1.601:1.377:-0.12:0.264:1.115:0.066:0.578:-0.33:0.537:0.031:0.666:-0.28:-0.01:0.314:1.041:0.565:0.967:1.304:2.086:-2.11:0.360:-0.83:-0.00:-0.35:-0.39:0.854:0.549:0.508:1.249:0.659:1.137:-0.10:1.133:1.219:0.643:1.047:0.911:0.563:0.488	0.119395	0.115433	0.147:-0.00:3.136:0.119:0.912:0.005:-0.01:0.147:-0.37:0.119:-2.87:0.191:1.253:2.310:0.370:-1.37:0.604:1.124:0.801:1.835:0.302:0.044:0.907:-0.58:0.878:0.146:-1.02:-0.15:0.911:0.941:-1.55:-2.82:0.042:-0.83:0.563:-0.75:0.655:-0.51:-0.37:1.592:0.117:1.081:-0.07:-0.11:0.006:1.189:-0.23:-0.78	0.365325	4.16632e-05	0.552:0.877:0.343:-0.01:1.301:0.424:-0.57:0.684:0.985:1.601:1.377:-0.12:0.264:1.115:0.066:0.578:-0.33:0.537:0.031:0.666:-0.28:-0.01:0.314:1.041:0.565:0.967:1.304:2.086:-2.11:0.360:-0.83:-0.00:-0.35:-0.39:0.854:0.549:0.508:1.249:0.659:1.137:-0.10:1.133:1.219:0.643:1.047:0.911:0.563:0.488:0.147:-0.00:3.136:0.119:0.912:0.005:-0.01:0.147:-0.37:0.119:-2.87:0.191:1.253:2.310:0.370:-1.37:0.604:1.124:0.8…	P
SAT2	-0.988495	0.000159973	0.721:-1.00:-0.23:-0.97:0.375:-0.17:-2.43:-0.09:-1.43:-1.36:-0.75:-3.01:-1.56:-1.18:-0.12:-1.84:-1.10:-0.75	-0.611536	0.0407588	0.913:-0.51:-0.75:0.760:-1.78:-1.15:-1.19:0.544:-0.46:-2.50:-1.15:-0.35:-0.73:-0.32:1.059:0.442:-0.86:-2.35:1.059:-0.70	-0.754388	4.24872e-05	0.721:-1.00:-0.23:-0.97:0.375:-0.17:-2.43:-0.09:-1.43:-1.36:-0.75:-3.01:-1.56:-1.18:-0.12:-1.84:-1.10:-0.75:0.913:-0.51:-0.75:0.760:-1.78:-1.15:-1.19:0.544:-0.46:-2.50:-1.15:-0.35:-0.73:-0.32:1.059:0.442:-0.86:-2.35:1.059:-0.70	N
WNT1	-0.802918	0.00041303	-1.21:-0.37:0.023:-1.25:-0.80:-2.49:-1.02:-1.84:-0.28:-0.44:0.799:-0.15:-0.07:-2.94:-1.20:-0.76:0.655:-1.04:-3.05	-0.592687	0.0246957	0.135:0.497:-0.59:-1.59:-0.73:-0.72:1.307:-0.47:-1.11:-0.78:-1.62:-0.11:-0.56:-0.21:1.224:-1.75:-1.57:1.307:-1.92	-0.731521	4.3837e-05	-1.21:-0.37:0.023:-1.25:-0.80:-2.49:-1.02:-1.84:-0.28:-0.44:0.799:-0.15:-0.07:-2.94:-1.20:-0.76:0.655:-1.04:-3.05:0.135:0.497:-0.59:-1.59:-0.73:-0.72:1.307:-0.47:-1.11:-0.78:-1.62:-0.11:-0.56:-0.21:1.224:-1.75:-1.57:1.307:-1.92	N
YWHAH	-0.42734	0.00780888	0.760:-0.42:-0.32:-0.70:0.419:-0.40:-0.94:-0.98:-1.61:-1.11:-1.76:-2.42:0.492:0.123:0.373:-0.32:1.099:-0.70:-0.94:-0.01:-1.05:-1.54:-0.29	-0.463722	0.00164972	-0.43:-1.15:-0.93:0.049:-0.02:-1.03:-0.88:-0.34:0.008:-0.46:-1.42:-0.30:-0.88:-0.94:-0.14:-0.89:-2.24:-0.20:0.346:0.045:-1.47:-0.70:1.239	-0.448249	4.52756e-05	0.760:-0.42:-0.32:-0.70:0.419:-0.40:-0.94:-0.98:-1.61:-1.11:-1.76:-2.42:0.492:0.123:0.373:-0.32:1.099:-0.70:-0.94:-0.01:-1.05:-1.54:-0.29:-0.43:-1.15:-0.93:0.049:-0.02:-1.03:-0.88:-0.34:0.008:-0.46:-1.42:-0.30:-0.88:-0.94:-0.14:-0.89:-2.24:-0.20:0.346:0.045:-1.47:-0.70:1.239	N
FDPS	-0.673882	0.00382078	-0.86:0.696:0.270:-1.09:0.080:-1.92:-0.07:-1.52:-1.28:-1.08:-0.56:-1.81:-0.67:-0.04:-1.92:-2.25:0.313:-0.66:1.354	-0.609401	0.00449145	-0.38:-0.02:-0.08:-1.00:0.611:0.233:-2.18:-0.97:-0.18:-2.10:-0.65:-0.02:0.051:-3.65:-2.29:-0.60:-0.72:0.233:-0.80	-0.661652	4.86226e-05	-0.86:0.696:0.270:-1.09:0.080:-1.92:-0.07:-1.52:-1.28:-1.08:-0.56:-1.81:-0.67:-0.04:-1.92:-2.25:0.313:-0.66:1.354:-0.38:-0.02:-0.08:-1.00:0.611:0.233:-2.18:-0.97:-0.18:-2.10:-0.65:-0.02:0.051:-3.65:-2.29:-0.60:-0.72:0.233:-0.80	N
ZFP64	-0.473218	0.000618506	-1.79:-0.76:-2.60:-1.99:-0.54:-0.95:-0.40:-1.26:-0.31:-0.31:-0.80:-0.31:-0.94:1.184:-0.08:0.475:-0.38:-0.02:-1.78:-1.42:-0.17:-0.31	-0.49402	0.0238964	-0.75:-1.67:-2.23:-0.75:-0.28:0.095:-0.58:-0.36:-2.75:-2.71:-0.57:-0.22:-1.25:-0.11:-0.04:1.278:0.719:0.864:-0.53:-0.91:-0.45:1.833	-0.49402	5.33382e-05	-1.79:-0.76:-2.60:-1.99:-0.54:-0.95:-0.40:-1.26:-0.31:-0.31:-0.80:-0.31:-0.94:1.184:-0.08:0.475:-0.38:-0.02:-1.78:-1.42:-0.17:-0.31:-0.75:-1.67:-2.23:-0.75:-0.28:0.095:-0.58:-0.36:-2.75:-2.71:-0.57:-0.22:-1.25:-0.11:-0.04:1.278:0.719:0.864:-0.53:-0.91:-0.	N
BRD2	-0.42734	0.00501069	-0.42:-0.44:0.206:0.714:-1.67:-0.25:-1.61:-1.25:-1.57:-2.14:-1.12:2.787:-1.01:-1.19:-2.63:-1.31:-0.36:-1.21:-1.48:0.707:-0.79:0.193:0.361:0.455:1.897:-1.09:-2.34:0.849:-0.24:0.055:-2.59:-1.37:-1.16:0.246:0.186:0.924:0.400:0.114:-0.28:1.331:-0.79	-0.56822	0.00335662	0.665:2.136:-1.01:-0.21:-0.75:2.619:1.709:-0.36:0.631:0.059:-0.85:-1.07:-0.42:-0.78:-4.11:0.352:1.605:-0.48:-0.19:-0.20:0.077:-1.44:-0.58:-0.79:-0.86:-0.25:-1.01:-0.85:-1.53:0.320:-0.57:-1.30:0.210:-0.78:0.169:-2.41:-2.43:-0.57:-1.11:-0.56:0.971:-1.99	-0.486284	5.89976e-05	-0.42:-0.44:0.206:0.714:-1.67:-0.25:-1.61:-1.25:-1.57:-2.14:-1.12:2.787:-1.01:-1.19:-2.63:-1.31:-0.36:-1.21:-1.48:0.707:-0.79:0.193:0.361:0.455:1.897:-1.09:-2.34:0.849:-0.24:0.055:-2.59:-1.37:-1.16:0.246:0.186:0.924:0.400:0.114:-0.28:1.331:-0.79:0.665:2.1	N
ITPR1	-0.670839	0.000741833	-2.46:0.159:-0.24:-1.93:0.247:0.184:-0.52:-0.71:-3.48:-5.51:-2.24:-0.37:-1.35:0.227:0.011:-2.37:-1.42:-0.62:-1.21:2.309	-0.594102	0.0225091	-0.07:-0.72:-0.67:-1.48:-0.51:-0.35:-1.11:-1.67:-1.57:-3.24:-2.21:0.499:0.060:0.885:0.491:-0.68:0.949:-1.07:0.955:-0.47	-0.647942	5.9273e-05	-2.46:0.159:-0.24:-1.93:0.247:0.184:-0.52:-0.71:-3.48:-5.51:-2.24:-0.37:-1.35:0.227:0.011:-2.37:-1.42:-0.62:-1.21:2.309:-0.07:-0.72:-0.67:-1.48:-0.51:-0.35:-1.11:-1.67:-1.57:-3.24:-2.21:0.499:0.060:0.885:0.491:-0.68:0.949:-1.07:0.955:-0.47	N
RNF20	-0.581787	0.00223736	0.345:-0.65:-1.11:-2.37:0.354:-1.73:-0.39:-0.58:-0.20:-1.78:-0.84:-0.17:-0.19:1.788:-0.25:0.896:-0.38:-2.22:-1.47:-2.54:-0.58:0.065:-1.06	-0.630384	0.00911966	-0.76:0.113:-2.08:-2.97:-1.71:0.474:-0.21:-0.63:0.904:0.136:-1.09:-1.99:-1.29:1.357:-3.19:1.010:-0.32:-0.63:-4.87:-0.05:-1.63:-0.81:1.796:-0.28	-0.58439	6.20931e-05	0.345:-0.65:-1.11:-2.37:0.354:-1.73:-0.39:-0.58:-0.20:-1.78:-0.84:-0.17:-0.19:1.788:-0.25:0.896:-0.38:-2.22:-1.47:-2.54:-0.58:0.065:-1.06:-0.76:0.113:-2.08:-2.97:-1.71:0.474:-0.21:-0.63:0.904:0.136:-1.09:-1.99:-1.29:1.357:-3.19:1.010:-0.32:-0.63:-4.87:-0.05:-1.63:-0.81:1.796:-0.28	N
EPHA8	-0.201462	0.00487003	-1.24:-1.14:-0.85:-0.01:0.137:-0.53:-0.13:-0.51:0.127:-0.02:-0.50:-1.03:-3.41:1.909:-0.12:-0.08:0.421:-0.17:0.076:0.148:-0.18:-1.36:-0.38:-3.48:0.110:-1.81:3.524:-0.62:0.054:-1.58:-1.01:-0.51:0.489:-2.43:-0.17:-0.21	-0.464979	0.00426862	-1.95:0.517:0.598:-0.32:-0.98:-0.47:0.708:-0.73:-0.41:-1.34:0.243:-0.67:-0.84:-0.03:-1.57:-0.66:-0.49:-1.13:-1.41:-1.14:-0.35:-1.09:1.054:1.856:0.107:-0.57:0.402:-0.68:-0.05:-0.32:-0.13:-1.54:-0.45:0.618:-5.22:0.071	-0.398584	6.27602e-05	-1.24:-1.14:-0.85:-0.01:0.137:-0.53:-0.13:-0.51:0.127:-0.02:-0.50:-1.03:-3.41:1.909:-0.12:-0.08:0.421:-0.17:0.076:0.148:-0.18:-1.36:-0.38:-3.48:0.110:-1.81:3.524:-0.62:0.054:-1.58:-1.01:-0.51:0.489:-2.43:-0.17:-0.21:-1.95:0.517:0.598:-0.32:-0.98:-0.47:0.7	N
2016-09-09	-1.38523	0.000404731	0.469:-1.38:0.019:-1.47:0.375:-1.45:-3.58:-0.99:-1.05:-1.38:-1.66:-1.71:-1.59:-2.04:-0.28:1.201	-0.429561	0.0389553	0.184:-1.63:0.683:0.160:0.233:-1.80:-2.94:-0.66:-0.64:0.233:-0.62:-2.71:0.181:-1.39:0.180:-0.23	-0.82913	6.42289e-05	0.469:-1.38:0.019:-1.47:0.375:-1.45:-3.58:-0.99:-1.05:-1.38:-1.66:-1.71:-1.59:-2.04:-0.28:1.201:0.184:-1.63:0.683:0.160:0.233:-1.80:-2.94:-0.66:-0.64:0.233:-0.62:-2.71:0.181:-1.39:0.180:-0.23	N
HAUS1	-0.51813	0.00135166	-2.09:-3.01:-0.68:-1.36:0.614:0.844:-1.86:0.339:-1.83:0.173:-0.51:0.200:0.527:-0.98:-1.72:-0.69:0.373:-0.51:-0.03:-2.20:-0.02:-0.41:-0.50:-2.82:-1.01	-0.677195	0.0129067	1.894:-1.17:-1.09:-2.06:-2.10:2.109:-0.56:-2.49:0.750:0.022:-1.91:-3.58:-0.30:-1.05:-0.67:0.943:0.321:1.642:-0.53:-6.44:-0.42:1.407:-1.15:-0.92:-1.63	-0.621243	6.50477e-05	-2.09:-3.01:-0.68:-1.36:0.614:0.844:-1.86:0.339:-1.83:0.173:-0.51:0.200:0.527:-0.98:-1.72:-0.69:0.373:-0.51:-0.03:-2.20:-0.02:-0.41:-0.50:-2.82:-1.01:1.894:-1.17:-1.09:-2.06:-2.10:2.109:-0.56:-2.49:0.750:0.022:-1.91:-3.58:-0.30:-1.05:-0.67:0.943:0.321:1.6	N
PTPN12	0.422089	0.00909902	-0.29:-0.33:1.460:-0.11:1.760:1.088:1.053:0.474:-0.54:0.421:0.036:0.604:0.050:2.147:-1.22:0.185:0.916:0.118:0.206:0.584:-0.19:-0.57:0.644:-0.96:1.112:0.911:0.468:0.523:1.461:-0.18:-0.25:-0.71:0.019:-2.04:1.241:0.183:0.119:1.239:0.636:0.576:-0.21:1.501:-0.	0.427487	0.00201754	1.647:0.959:-0.09:0.744:0.628:0.618:-1.46:1.709:-0.83:0.886:-0.44:0.985:-0.62:0.426:-0.06:1.126:-0.40:0.571:0.539:-0.04:0.946:-0.64:-0.39:0.342:-0.07:0.329:0.427:2.387:0.476:0.468:0.352:-0.40:0.964:0.683:0.098:0.738:0.392:-0.60:0.194:1.009:0.266:-1.68:0.430:0.882:1.184	0.426156	6.515e-05	-0.29:-0.33:1.460:-0.11:1.760:1.088:1.053:0.474:-0.54:0.421:0.036:0.604:0.050:2.147:-1.22:0.185:0.916:0.118:0.206:0.584:-0.19:-0.57:0.644:-0.96:1.112:0.911:0.468:0.523:1.461:-0.18:-0.25:-0.71:0.019:-2.04:1.241:0.183:0.119:1.239:0.636:0.576:-0.21:1.501:-0.	P
TUBA1C	-0.63923	0.0023007	-0.47:1.007:-1.05:-0.63:-3.34:-0.43:-0.16:-0.33:-0.87:0.991:-0.70:-1.09:-1.15:-0.57:0.401:-0.91:-1.07:-1.68:-0.02:-0.22:-0.97	-0.838817	0.0103967	-0.89:1.115:-1.84:-4.04:1.267:0.730:-1.60:-1.21:-0.77:-1.55:1.262:-1.82:0.149:-1.11:-1.30:0.893:-1.28:-0.64:-1.47:-0.68:-0.07:0.261	-0.707943	6.54433e-05	-0.47:1.007:-1.05:-0.63:-3.34:-0.43:-0.16:-0.33:-0.87:0.991:-0.70:-1.09:-1.15:-0.57:0.401:-0.91:-1.07:-1.68:-0.02:-0.22:-0.97:-0.89:1.115:-1.84:-4.04:1.267:0.730:-1.60:-1.21:-0.77:-1.55:1.262:-1.82:0.149:-1.11:-1.30:0.893:-1.28:-0.64:-1.47:-0.68:-0.07:0.2	N
NUP133	-0.65065	0.0872709	2.797:-3.14:-2.97:-1.44:0.250:-5.09:-0.65:-0.95:0.382:-0.37:-2.20:-0.38:-1.13:1.132:0.777:1.042:-1.82:0.860:0.978:-0.85:-0.76:0.664:-1.00	-0.854782	6.76292e-05	2.934:-2.94:-2.90:-2.25:-0.41:-3.26:-2.01:-2.53:-2.59:-1.23:2.151:-0.85:0.731:-0.31:0.233:-1.34:-2.06:-0.53:-0.76:-0.83:0.171:-0.83:-1.79	-0.831938	6.6485e-05	2.797:-3.14:-2.97:-1.44:0.250:-5.09:-0.65:-0.95:0.382:-0.37:-2.20:-0.38:-1.13:1.132:0.777:1.042:-1.82:0.860:0.978:-0.85:-0.76:0.664:-1.00:2.934:-2.94:-2.90:-2.25:-0.41:-3.26:-2.01:-2.53:-2.59:-1.23:2.151:-0.85:0.731:-0.31:0.233:-1.34:-2.06:-0.53:-0.76:-0.83:0.171:-0.83:-1.79	N
TUBGCP2	-0.6386	0.00667554	-0.82:-4.65:-1.74:1.152:-4.11:-0.63:-1.01:0.734:-0.09:-0.14:-1.50:-1.07:-0.28:-0.22:0.861:0.455:-2.22:-3.30:-1.19:-0.16:0.519	-0.739814	0.00294581	-3.02:0.233:-2.00:2.007:-3.49:-1.49:-3.37:-0.66:1.372:-1.00:0.011:-0.01:0.763:-0.81:-0.39:-1.45:-2.47:-0.19:-1.54:-0.49	-0.663925	6.6552e-05	-0.82:-4.65:-1.74:1.152:-4.11:-0.63:-1.01:0.734:-0.09:-0.14:-1.50:-1.07:-0.28:-0.22:0.861:0.455:-2.22:-3.30:-1.19:-0.16:0.519:-3.02:0.233:-2.00:2.007:-3.49:-1.49:-3.37:-0.66:1.372:-1.00:0.011:-0.01:0.763:-0.81:-0.39:-1.45:-2.47:-0.19:-1.54:-0.49	N
FHIT	-0.713409	0.000299933	-0.88:-0.59:0.469:-0.43:-1.19:-0.66:-0.88:-0.27:-0.96:-0.63:-0.73:0.624:-0.96:-0.71:-0.27:-0.63:-1.60:-2.01:-1.05	-0.519644	0.052671	-0.78:-2.22:0.610:-2.24:-0.88:-0.38:-0.58:-0.93:0.963:-0.84:-0.33:0.786:-1.11:-0.81:0.637:0.669:0.016:-0.50:-0.51	-0.65234	6.88294e-05	-0.88:-0.59:0.469:-0.43:-1.19:-0.66:-0.88:-0.27:-0.96:-0.63:-0.73:0.624:-0.96:-0.71:-0.27:-0.63:-1.60:-2.01:-1.05:-0.78:-2.22:0.610:-2.24:-0.88:-0.38:-0.58:-0.93:0.963:-0.84:-0.33:0.786:-1.11:-0.81:0.637:0.669:0.016:-0.50:-0.51	N
CDCA5	-0.984266	0.00111682	-4.15:-1.30:1.752:-4.01:-0.98:0.578:-1.94:-1.01:-2.62:-4.77:-0.56:0.352:0.561:-0.78:-1.06:0.028:-0.92:-0.03:-1.17	-0.284249	0.0202584	-1.24:-0.21:-0.18:-0.06:0.449:-3.80:-6.62:-1.59:0.526:-1.21:-0.28:-4.26:-2.58:-0.28:-1.17:1.933:0.845:-0.97:0.579	-0.950624	7.09021e-05	-4.15:-1.30:1.752:-4.01:-0.98:0.578:-1.94:-1.01:-2.62:-4.77:-0.56:0.352:0.561:-0.78:-1.06:0.028:-0.92:-0.03:-1.17:-1.24:-0.21:-0.18:-0.06:0.449:-3.80:-6.62:-1.59:0.526:-1.21:-0.28:-4.26:-2.58:-0.28:-1.17:1.933:0.845:-0.97:0.579	N
DNMT1	-0.454691	0.0685038	-0.83:-1.76:-0.98:-3.65:1.749:0.217:-0.38:-0.89:2.039:-1.20:-0.45:-0.30:-0.35:-0.51:4.105:-0.65:-0.24:0.237:1.248:-1.70:-1.66	-1.37221	0.000128415	-2.86:-0.99:-1.39:-8.45:0.992:-1.53:-1.75:-2.51:0.031:-0.23:-1.34:1.660:1.075:-1.52:-2.40:-1.38:-1.37:-1.19:-0.46	-0.862827	7.09919e-05	-0.83:-1.76:-0.98:-3.65:1.749:0.217:-0.38:-0.89:2.039:-1.20:-0.45:-0.30:-0.35:-0.51:4.105:-0.65:-0.24:0.237:1.248:-1.70:-1.66:-2.86:-0.99:-1.39:-8.45:0.992:-1.53:-1.75:-2.51:0.031:-0.23:-1.34:1.660:1.075:-1.52:-2.40:-1.38:-1.37:-1.19:-0.46	N
PRIM1	-0.765909	0.0013227	-0.94:0.060:-0.61:-2.21:-0.12:1.483:-1.42:-0.80:-0.64:-0.47:0.149:-0.75:-0.77:-1.15:-1.22:-3.21:-1.44:0.339:0.193:-0.96:-1.28:0.586	-0.437959	0.0177377	-0.31:-1.48:-0.23:-0.04:-1.52:-2.38:1.238:-0.11:-0.48:0.778:-3.34:-0.06:-0.13:-1.04:-0.67:1.054:-0.59:-0.70:-1.40:-0.39:-0.97:0.621	-0.631857	7.23208e-05	-0.94:0.060:-0.61:-2.21:-0.12:1.483:-1.42:-0.80:-0.64:-0.47:0.149:-0.75:-0.77:-1.15:-1.22:-3.21:-1.44:0.339:0.193:-0.96:-1.28:0.586:-0.31:-1.48:-0.23:-0.04:-1.52:-2.38:1.238:-0.11:-0.48:0.778:-3.34:-0.06:-0.13:-1.04:-0.67:1.054:-0.59:-0.70:-1.40:-0.39:-0.	N
SUZ12	-0.617218	0.0848274	0.956:-1.16:-0.66:-0.84:0.969:-2.23:-2.31:-0.56:0.734:1.192:-0.90:-1.51:-1.64:-0.01:-4.89:1.079:1.156:0.141:-0.10:-1.42:0.809:-3.80	-0.948521	8.83625e-05	0.067:-0.46:-2.64:-0.79:-0.55:-0.01:-1.10:-0.75:0.689:-1.82:-1.41:-2.05:-1.87:0.207:0.967:-1.96:-3.21:-1.22:-1.86:-3.35:0.397:-0.50	-0.774968	7.36866e-05	0.956:-1.16:-0.66:-0.84:0.969:-2.23:-2.31:-0.56:0.734:1.192:-0.90:-1.51:-1.64:-0.01:-4.89:1.079:1.156:0.141:-0.10:-1.42:0.809:-3.80:0.067:-0.46:-2.64:-0.79:-0.55:-0.01:-1.10:-0.75:0.689:-1.82:-1.41:-2.05:-1.87:0.207:0.967:-1.96:-3.21:-1.22:-1.86:-3.35:0.397:-0.50	N
TUBGCP3	-0.333141	0.0213529	-1.72:-0.60:-0.31:0.115:-2.65:-1.82:-0.72:0.642:-0.78:-0.33:-0.15:0.400:0.274:-1.20:0.482:-0.29:0.965:-1.61:-1.41:0.674:-1.48	-0.707262	0.000918195	0.698:0.570:-0.53:-0.97:-1.45:-1.68:-1.55:0.527:-0.39:-2.41:-1.60:-0.17:-0.06:-0.70:-0.29:0.637:-2.16:-2.35:-3.13:-0.25:-0.90	-0.569171	7.41968e-05	-1.72:-0.60:-0.31:0.115:-2.65:-1.82:-0.72:0.642:-0.78:-0.33:-0.15:0.400:0.274:-1.20:0.482:-0.29:0.965:-1.61:-1.41:0.674:-1.48:0.698:0.570:-0.53:-0.97:-1.45:-1.68:-1.55:0.527:-0.39:-2.41:-1.60:-0.17:-0.06:-0.70:-0.29:0.637:-2.16:-2.35:-3.13:-0.25:-0.90	N
TFRC	-0.422812	0.240888	0.801:0.634:0.844:-1.60:-3.95:-3.20:2.661:-0.30:-0.72:-1.95:-0.63:-1.29:-0.64:0.758:0.504:1.408:0.634:0.746:-2.91:-0.03:-1.69:1.418:-3.63:-0.54	-1.99481	5.61559e-06	-2.85:-0.07:-6.98:-3.32:-2.06:-2.30:1.267:0.281:-6.01:-3.04:0.014:-1.05:0.545:-0.64:-1.92:-0.07:-2.14:-0.43:-3.30:-2.78:-0.57:-2.64	-0.642733	7.83636e-05	0.801:0.634:0.844:-1.60:-3.95:-3.20:2.661:-0.30:-0.72:-1.95:-0.63:-1.29:-0.64:0.758:0.504:1.408:0.634:0.746:-2.91:-0.03:-1.69:1.418:-3.63:-0.54:-2.85:-0.07:-6.98:-3.32:-2.06:-2.30:1.267:0.281:-6.01:-3.04:0.014:-1.05:0.545:-0.64:-1.92:-0.07:-2.14:-0.43:-3.30:-2.78:-0.57:-2.64	N
AMD1	-0.475962	0.00635766	-0.14:-0.30:0.212:-0.32:-1.16:-0.59:-1.48:0.417:-0.07:-1.21:-0.79:0.409:-0.53:0.239:-0.97:-0.48:-0.03:-0.50:-0.92:-1.34:0.129:-0.46:-1.07:0.112	-0.511451	0.00419385	-0.72:-0.01:-0.56:-1.20:-1.21:0.563:-0.61:-0.41:0.054:-0.24:-1.10:-0.15:-0.02:-0.28:-0.63:-0.54:-1.08:-2.42:-0.47:1.101:-0.94:-1.22:-0.26:0.528	-0.481347	8.05129e-05	-0.14:-0.30:0.212:-0.32:-1.16:-0.59:-1.48:0.417:-0.07:-1.21:-0.79:0.409:-0.53:0.239:-0.97:-0.48:-0.03:-0.50:-0.92:-1.34:0.129:-0.46:-1.07:0.112:-0.72:-0.01:-0.56:-1.20:-1.21:0.563:-0.61:-0.41:0.054:-0.24:-1.10:-0.15:-0.02:-0.28:-0.63:-0.54:-1.08:-2.42:-0.	N
NFATC1	-0.972137	0.000105971	-1.16:0.345:-0.82:-2.90:-1.08:-0.85:0.555:-0.45:-2.14:-3.01:-0.23:-1.37:-0.47:-0.66:-1.24:-1.50	-0.0875111	0.10377	0.233:-1.76:0.095:-1.16:-1.18:-1.84:-0.08:-0.26:0.042:-2.35:0.129:-0.83:0.336:0.069:0.791:0.932:-1.15	-0.829149	8.44714e-05	-1.16:0.345:-0.82:-2.90:-1.08:-0.85:0.555:-0.45:-2.14:-3.01:-0.23:-1.37:-0.47:-0.66:-1.24:-1.50:0.233:-1.76:0.095:-1.16:-1.18:-1.84:-0.08:-0.26:0.042:-2.35:0.129:-0.83:0.336:0.069:0.791:0.932:-1.15	N
FBXW11	-0.501862	0.013265	-3.33:-0.28:-0.51:1.402:-0.57:-0.12:-0.48:-0.66:-0.77:-0.36:-0.33:0.252:-0.12:-0.99:1.674:-4.65:-2.84:0.787:-0.67:-0.95:-0.69:-0.43	-0.522976	0.00249887	-1.31:-1.29:-2.10:-0.39:0.778:-1.22:-1.13:-1.59:-0.04:-1.64:-0.20:-0.07:0.785:0.812:-0.46:-1.53:-1.19:-0.52:-0.19:-0.03:-1.10:1.036:-3.01	-0.518745	8.66465e-05	-3.33:-0.28:-0.51:1.402:-0.57:-0.12:-0.48:-0.66:-0.77:-0.36:-0.33:0.252:-0.12:-0.99:1.674:-4.65:-2.84:0.787:-0.67:-0.95:-0.69:-0.43:-1.31:-1.29:-2.10:-0.39:0.778:-1.22:-1.13:-1.59:-0.04:-1.64:-0.20:-0.07:0.785:0.812:-0.46:-1.53:-1.19:-0.52:-0.19:-0.03:-1.	N
ABCA3	-1.18308	0.000161443	-1.21:1.518:-1.47:-1.64:-0.83:-1.34:0.279:-1.15:-2.79:-0.10:-0.03:-1.77:-0.87:-0.36:-0.00:-1.46:-1.84:-1.41	-0.575061	0.0956881	-0.27:-0.99:0.762:-0.96:-2.78:-0.60:-0.79:-0.04:-0.86:-2.17:0.123:0.646:0.255:0.660:-0.57:-2.43:1.096	-0.834634	9.0005e-05	-1.21:1.518:-1.47:-1.64:-0.83:-1.34:0.279:-1.15:-2.79:-0.10:-0.03:-1.77:-0.87:-0.36:-0.00:-1.46:-1.84:-1.41:-0.27:-0.99:0.762:-0.96:-2.78:-0.60:-0.79:-0.04:-0.86:-2.17:0.123:0.646:0.255:0.660:-0.57:-2.43:1.096	N
RNF2	-0.411691	0.0817742	1.153:-2.36:-0.54:0.119:-0.71:-0.38:-1.20:-1.40:-0.79:0.893:-1.32:-0.43:0.411:-0.24:-0.48:0.296:-0.84:-0.75:0.582:0.137:-0.04:-0.48:-0.03:0.597	-0.787441	0.000109016	-0.61:-0.84:1.781:-0.06:-0.99:-0.85:-0.80:-2.18:-1.40:-1.12:-0.06:-0.77:-2.29:0.202:-0.71:-1.60:-0.25:-0.33:-0.64:-0.37:-0.96:-3.02:-1.58:1.441	-0.578938	9.15279e-05	1.153:-2.36:-0.54:0.119:-0.71:-0.38:-1.20:-1.40:-0.79:0.893:-1.32:-0.43:0.411:-0.24:-0.48:0.296:-0.84:-0.75:0.582:0.137:-0.04:-0.48:-0.03:0.597:-0.61:-0.84:1.781:-0.06:-0.99:-0.85:-0.80:-2.18:-1.40:-1.12:-0.06:-0.77:-2.29:0.202:-0.71:-1.60:-0.25:-0.33:-0.64:-0.37:-0.96:-3.02:-1.58:1.441	N
HIST1H4I	-1.1064	0.0143796	-5.19:-0.96:1.500:0.994:-0.75:-1.10:-1.73:-3.29:-2.46	-1.32505	0.00181002	-2.10:-1.10:-1.17:-1.32:2.469:-2.35:-1.83:-1.32	-1.32347	9.3691e-05	-5.19:-0.96:1.500:0.994:-0.75:-1.10:-1.73:-3.29:-2.46:-2.10:-1.10:-1.17:-1.32:2.469:-2.35:-1.83:-1.32	N
AKR1C4	-0.453201	0.00624711	-2.73:-2.98:-0.35:-1.10:-0.45:-0.14:-0.90:-3.72:0.103:0.238:0.094:-2.52:-1.01:-0.82:-0.49:0.579:-0.92:0.626:-1.44:-0.40:4.006:-0.08:0.051	-0.348837	0.00562338	-1.35:-0.42:-1.30:-0.97:-0.19:-1.84:-0.54:-0.10:-1.55:0.199:-0.61:0.321:-0.27:0.058:-3.06:-2.71:-1.51:-0.06:1.063:0.328:0.036:-0.19	-0.427391	9.67574e-05	-2.73:-2.98:-0.35:-1.10:-0.45:-0.14:-0.90:-3.72:0.103:0.238:0.094:-2.52:-1.01:-0.82:-0.49:0.579:-0.92:0.626:-1.44:-0.40:4.006:-0.08:0.051:-1.35:-0.42:-1.30:-0.97:-0.19:-1.84:-0.54:-0.10:-1.55:0.199:-0.61:0.321:-0.27:0.058:-3.06:-2.71:-1.51:-0.06:1.063:0.3	N
SEMA4G	-0.489695	0.00494389	0.037:-0.78:-2.20:-0.41:-1.35:-1.29:-1.56:-0.48:0.028:-0.26:-0.08:1.109:-0.49:-1.04:-0.58:-0.05:-0.27:-0.81	-0.469623	0.00741063	-0.35:0.842:-0.67:-0.54:-2.58:-0.00:-0.91:-0.81:-0.35:-0.29:-1.39:0.356:-0.39:-0.93:-1.24:-0.18:0.359:-1.06	-0.489695	9.79107e-05	0.037:-0.78:-2.20:-0.41:-1.35:-1.29:-1.56:-0.48:0.028:-0.26:-0.08:1.109:-0.49:-1.04:-0.58:-0.05:-0.27:-0.81:-0.35:0.842:-0.67:-0.54:-2.58:-0.00:-0.91:-0.81:-0.35:-0.29:-1.39:0.356:-0.39:-0.93:-1.24:-0.18:0.359:-1.06	N
CDKN3	0.446885	0.000481977	0.421:0.631:-0.53:0.191:1.062:-0.91:-0.92:0.446:1.521:0.637:0.945:2.163:0.319:1.318:0.956:1.762:1.473:0.714:1.468:1.093:-0.15:1.331:1.776:2.358:-0.27:0.414:-1.11:0.985:0.764:0.817:0.306:-0.39:0.372:-0.02:-0.48:-0.02:0.798:-0.13:1.102:0.772:-0.60:-0.69:0.764:0.397:-0.12:0.275:-0.91	0.153883	0.0461996	-0.72:-0.19:0.320:0.080:0.907:0.389:1.225:0.112:1.118:0.184:0.789:0.995:-0.27:0.447:-0.58:0.746:0.020:-0.16:1.228:0.694:0.123:1.166:-0.38:-0.13:-0.35:0.525:0.307:0.721:0.302:-1.42:-0.13:1.488:-0.19:-0.23:1.399:-0.24:-0.07:2.776:-0.81:-0.67:-0.57:0.720:0.4	0.320701	0.000104234	0.421:0.631:-0.53:0.191:1.062:-0.91:-0.92:0.446:1.521:0.637:0.945:2.163:0.319:1.318:0.956:1.762:1.473:0.714:1.468:1.093:-0.15:1.331:1.776:2.358:-0.27:0.414:-1.11:0.985:0.764:0.817:0.306:-0.39:0.372:-0.02:-0.48:-0.02:0.798:-0.13:1.102:0.772:-0.60:-0.69:0.764:0.397:-0.12:0.275:-0.91:-0.72:-0.19:0.320:0.080:0.907:0.389:1.225:0.112:1.118:0.184:0.789:0.995:-0.27:0.447:-0.58:0.746:0.020:-0.16:1.228:0.6…	P
RPA1	-0.323899	0.0115868	-2.31:-0.70:-0.32:0.505:-0.55:-2.19:-0.14:-1.13:-0.14:-0.13:0.177:0.602:-1.10:-0.04:0.145:-3.65:-1.46:0.386:-0.96	-0.774222	0.0026258	-0.33:-1.27:0.270:-1.58:-3.66:-1.20:-1.03:-0.37:-0.50:-2.31:0.417:2.014:0.233:1.254:-3.32:-0.30:-0.62:-2.02:-0.92:-0.94	-0.552333	0.000109851	-2.31:-0.70:-0.32:0.505:-0.55:-2.19:-0.14:-1.13:-0.14:-0.13:0.177:0.602:-1.10:-0.04:0.145:-3.65:-1.46:0.386:-0.96:-0.33:-1.27:0.270:-1.58:-3.66:-1.20:-1.03:-0.37:-0.50:-2.31:0.417:2.014:0.233:1.254:-3.32:-0.30:-0.62:-2.02:-0.92:-0.94	N
CAD	-0.342794	0.0160707	-3.68:-1.35:-0.58:-0.31:0.249:-0.42:-1.12:-0.35:-0.83:-1.54:-1.81:-0.12:-0.18:-0.80:0.352:0.019:0.019:-0.33:2.347:-0.02	-0.941022	0.00233208	-2.54:-2.15:-2.48:0.074:-0.94:0.683:-0.93:-1.34:-1.89:0.595:-0.31:-3.80:-2.74:2.460:0.736:-0.26:-0.33:-1.50:-1.01	-0.423508	0.000111585	-3.68:-1.35:-0.58:-0.31:0.249:-0.42:-1.12:-0.35:-0.83:-1.54:-1.81:-0.12:-0.18:-0.80:0.352:0.019:0.019:-0.33:2.347:-0.02:-2.54:-2.15:-2.48:0.074:-0.94:0.683:-0.93:-1.34:-1.89:0.595:-0.31:-3.80:-2.74:2.460:0.736:-0.26:-0.33:-1.50:-1.01	N
TP53BP1	-0.8499	0.000390871	0.242:-1.32:-1.65:-2.10:-1.37:-0.15:0.742:-2.34:-0.85:-0.71:-1.42:-0.72:-0.84:-0.14:-1.70:0.079:-1.61:-0.61:5.555:-1.01	-0.53571	0.0621061	1.468:0.174:-0.01:-0.71:-0.66:1.014:0.403:-1.53:-0.18:-1.75:-0.53:-0.33:-0.61:-2.08:-0.88:-2.02:0.077:-0.95:0.845	-0.717327	0.000112384	0.242:-1.32:-1.65:-2.10:-1.37:-0.15:0.742:-2.34:-0.85:-0.71:-1.42:-0.72:-0.84:-0.14:-1.70:0.079:-1.61:-0.61:5.555:-1.01:1.468:0.174:-0.01:-0.71:-0.66:1.014:0.403:-1.53:-0.18:-1.75:-0.53:-0.33:-0.61:-2.08:-0.88:-2.02:0.077:-0.95:0.845	N
CYP3A4	-0.640646	0.00077093	-1.80:-2.40:-1.56:0.935:-0.67:-0.40:-0.59:-0.12:-0.84:0.107:-1.79:0.038:0.339:-0.76:-0.43:0.084:-0.60:-1.05:-2.04:-0.64:-1.47:-0.71:0.500	-0.764201	0.0352096	-0.99:0.388:-0.84:-2.28:-1.98:-2.03:-0.90:0.062:2.410:0.601:-2.97:1.367:-2.01:-1.04:-0.68:-0.43:-0.15:-1.50:1.205:1.128:-1.65:6.911:-0.88:-0.31	-0.675867	0.000114474	-1.80:-2.40:-1.56:0.935:-0.67:-0.40:-0.59:-0.12:-0.84:0.107:-1.79:0.038:0.339:-0.76:-0.43:0.084:-0.60:-1.05:-2.04:-0.64:-1.47:-0.71:0.500:-0.99:0.388:-0.84:-2.28:-1.98:-2.03:-0.90:0.062:2.410:0.601:-2.97:1.367:-2.01:-1.04:-0.68:-0.43:-0.15:-1.50:1.205:1.1	N
AK3	0.481918	0.000447486	1.218:0.617:0.107:0.993:-0.43:0.225:-0.29:-0.54:1.449:-0.03:-0.28:-0.68:0.437:0.816:-0.53:1.706:0.039:0.322:-0.26:-0.06:-0.29:0.922:-0.27:1.759:0.299:-1.38:0.608:0.575:1.267:0.867:0.526:0.334:0.801:1.526:1.152:0.057:0.789:2.663:1.486:-0.59:0.399:1.129:1.076:0.572:-0.70:0.068:1.557:1.331	0.156123	0.0502716	0.560:-0.52:0.064:-0.18:1.204:0.247:0.597:-0.78:-0.03:1.143:-1.61:1.414:0.116:0.606:0.675:-0.15:0.506:1.026:-0.23:0.178:1.629:-0.10:-0.17:0.065:-0.00:-0.88:-0.16:-0.14:-1.02:1.054:1.113:-0.13:0.134:0.484:1.087:-1.14:-2.00:-0.06:0.749:0.282:1.943:0.517:0.697:-0.40:0.651:0.485:0.867:-0.73	0.328422	0.000114496	1.218:0.617:0.107:0.993:-0.43:0.225:-0.29:-0.54:1.449:-0.03:-0.28:-0.68:0.437:0.816:-0.53:1.706:0.039:0.322:-0.26:-0.06:-0.29:0.922:-0.27:1.759:0.299:-1.38:0.608:0.575:1.267:0.867:0.526:0.334:0.801:1.526:1.152:0.057:0.789:2.663:1.486:-0.59:0.399:1.129:1.076:0.572:-0.70:0.068:1.557:1.331:0.560:-0.52:0.064:-0.18:1.204:0.247:0.597:-0.78:-0.03:1.143:-1.61:1.414:0.116:0.606:0.675:-0.15:0.506:1.026:-0.…	P
DNAJA1	-0.0487061	0.0299515	0.003:0.194:-0.49:0.034:0.115:-0.70:-0.48:0.049:0.185:-0.04:-0.34:0.152:-0.85:-0.99:0.090:-0.43:0.172:-1.60:-0.02:-0.43:0.152:-0.85:0.034:-1.60:-1.46	-0.729463	0.000991731	-1.53:-0.93:-0.29:0.582:-1.71:0.592:-1.30:-0.72:-0.48:-1.59:0.404:0.167:-0.77:-0.36:-0.86:0.087:0.110:0.561:-4.08:-1.48:-0.90:-0.48:-1.59:-1.53:0.110	-0.433634	0.000114693	0.003:0.194:-0.49:0.034:0.115:-0.70:-0.48:0.049:0.185:-0.04:-0.34:0.152:-0.85:-0.99:0.090:-0.43:0.172:-1.60:-0.02:-0.43:0.152:-0.85:0.034:-1.60:-1.46:-1.53:-0.93:-0.29:0.582:-1.71:0.592:-1.30:-0.72:-0.48:-1.59:0.404:0.167:-0.77:-0.36:-0.86:0.087:0.110:0.561:-4.08:-1.48:-0.90:-0.48:-1.59:-1.53:0.110	N
HIC1	-0.508901	0.0149686	-0.21:-1.78:-1.53:-0.06:-0.50:0.080:-2.04:-1.20:0.108:0.005:-1.26:-1.21:0.820	-0.687991	0.00257128	-1.27:-0.51:0.134:-1.18:-3.31:-3.64:0.233:-2.16:-0.10:-0.11:-1.39:-0.02:-0.68	-0.603753	0.000116174	-0.21:-1.78:-1.53:-0.06:-0.50:0.080:-2.04:-1.20:0.108:0.005:-1.26:-1.21:0.820:-1.27:-0.51:0.134:-1.18:-3.31:-3.64:0.233:-2.16:-0.10:-0.11:-1.39:-0.02:-0.68	N
DSCAML1	-0.993335	7.23609e-05	-0.40:-1.72:-1.15:-1.83:-0.96:-0.38:-1.01:0.775:-1.41:-2.04:-0.13:-0.23:-0.78:-1.84:0.600:-0.97:-1.25:-3.19	-0.309692	0.150603	-0.73:-0.10:-0.35:-0.30:-2.62:0.593:-0.95:-0.32:0.877:0.312:-0.11:-0.22:-0.65:0.967:-1.19:-3.75:0.867:-0.00:-0.97	-0.656517	0.000121875	-0.40:-1.72:-1.15:-1.83:-0.96:-0.38:-1.01:0.775:-1.41:-2.04:-0.13:-0.23:-0.78:-1.84:0.600:-0.97:-1.25:-3.19:-0.73:-0.10:-0.35:-0.30:-2.62:0.593:-0.95:-0.32:0.877:0.312:-0.11:-0.22:-0.65:0.967:-1.19:-3.75:0.867:-0.00:-0.97	N
KIF11	-0.397699	0.0406598	-0.06:-1.78:0.412:-0.90:-0.08:-0.58:-0.24:-0.01:0.162:-0.39:-1.14:0.245:-0.58:0.459:-0.85:-0.69:-1.25:1.912:0.846:-2.35:-3.85	-1.13073	0.000748081	-1.67:-0.06:-1.20:-0.44:-2.04:-1.37:1.415:-1.05:-0.68:-0.32:0.845:-3.17:0.472:-1.95:-0.37:-2.08:0.733:-1.39:0.782:-1.98:-3.57:-1.67	-0.589841	0.000123308	-0.06:-1.78:0.412:-0.90:-0.08:-0.58:-0.24:-0.01:0.162:-0.39:-1.14:0.245:-0.58:0.459:-0.85:-0.69:-1.25:1.912:0.846:-2.35:-3.85:-1.67:-0.06:-1.20:-0.44:-2.04:-1.37:1.415:-1.05:-0.68:-0.32:0.845:-3.17:0.472:-1.95:-0.37:-2.08:0.733:-1.39:0.782:-1.98:-3.57:-1.	N
AGPAT2	-1.0613	0.000139425	-2.04:-0.79:-0.84:-0.60:-1.38:-1.38:-1.06:-2.04:-0.83	-0.413606	0.131572	-2.33:-0.66:-0.36:0.542:0.403:0.403:-2.71:-0.41:-0.92	-0.838161	0.000127211	-2.04:-0.79:-0.84:-0.60:-1.38:-1.38:-1.06:-2.04:-0.83:-2.33:-0.66:-0.36:0.542:0.403:0.403:-2.71:-0.41:-0.92	N
NOLC1	-0.691201	0.0174476	-0.77:-2.29:-1.58:-0.94:-0.26:-4.58:-0.47:0.198:0.814:4.023:0.149:-2.09:-0.73:0.855:0.525:-1.10:-2.25:-0.69:0.450:-0.74:-0.31:-0.86:0.164	-0.630384	0.00204304	-3.39:-0.56:-1.20:-0.15:6.093:-0.60:-0.63:-1.31:1.422:-0.44:-1.13:-1.00:0.025:0.168:-1.13:-2.10:-1.58:0.754:-0.21:-2.14:-0.89:0.281:-1.45	-0.660793	0.00012752	-0.77:-2.29:-1.58:-0.94:-0.26:-4.58:-0.47:0.198:0.814:4.023:0.149:-2.09:-0.73:0.855:0.525:-1.10:-2.25:-0.69:0.450:-0.74:-0.31:-0.86:0.164:-3.39:-0.56:-1.20:-0.15:6.093:-0.60:-0.63:-1.31:1.422:-0.44:-1.13:-1.00:0.025:0.168:-1.13:-2.10:-1.58:0.754:-0.21:-2.	N
PPP1R7	-0.221442	0.081621	-0.13:-0.40:-1.08:0.032:-0.30:0.309:0.011:-1.00:-0.43:0.919:1.145:-1.96:-0.47:-1.95:-0.15:-0.79:-0.30:-1.00:0.648:0.536:1.775:-0.27:0.404:-1.68:0.225:-0.89:-1.67:-0.17:0.232:-0.36:-1.28:0.392:0.831:-0.62:0.098:0.445:0.510:0.067:-0.29:-1.27:-1.38:0.438	-0.4025	0.000181388	-0.02:-2.10:0.215:0.813:-0.39:-0.70:-0.54:-1.48:-1.72:-0.14:0.083:-0.78:-1.66:-1.77:-0.02:-0.77:-0.99:-1.46:-0.80:-0.87:1.463:-1.45:-0.44:-1.73:0.310:0.809:-0.31:-0.22:-1.66:0.032:0.111:0.244:-0.87:-0.04:-0.33:-0.33:-0.29:-1.21:0.042:0.027:-0.85:-0.40	-0.31291	0.000130287	-0.13:-0.40:-1.08:0.032:-0.30:0.309:0.011:-1.00:-0.43:0.919:1.145:-1.96:-0.47:-1.95:-0.15:-0.79:-0.30:-1.00:0.648:0.536:1.775:-0.27:0.404:-1.68:0.225:-0.89:-1.67:-0.17:0.232:-0.36:-1.28:0.392:0.831:-0.62:0.098:0.445:0.510:0.067:-0.29:-1.27:-1.38:0.438:-0.	N
DHCR24	-0.359762	0.025952	0.186:0.474:-0.47:-0.07:-1.58:-1.31:-2.24:-0.72:-0.27:-2.50:-0.42:-1.61:0.767:-0.67:-0.29:0.026:1.396:-0.66:-0.06:-0.14	-0.723776	0.00145574	-2.24:-0.80:0.164:-0.14:-0.09:-1.23:-6.78:0.095:-3.11:-1.39:-1.92:-1.40:-1.94:0.233:0.233:1.209:0.213:-1.16:-0.48:-0.63	-0.482047	0.000133715	0.186:0.474:-0.47:-0.07:-1.58:-1.31:-2.24:-0.72:-0.27:-2.50:-0.42:-1.61:0.767:-0.67:-0.29:0.026:1.396:-0.66:-0.06:-0.14:-2.24:-0.80:0.164:-0.14:-0.09:-1.23:-6.78:0.095:-3.11:-1.39:-1.92:-1.40:-1.94:0.233:0.233:1.209:0.213:-1.16:-0.48:-0.63	N
ROS1	0.572619	0.00151235	1.199:-0.78:-0.10:-0.11:0.883:-1.88:0.468:-0.11:1.160:0.911:1.070:1.531:-0.42:0.898:1.683:1.226:1.018:-1.25:1.034:0.281:0.064:-0.40:-0.04:-0.21:0.572:1.626:-0.01:0.296:0.826:0.931:0.131:-0.40:-0.03:0.780:0.983:0.703:0.939:-0.08:0.624:-0.58:-0.83:0.588:0.643:1.651:-0.06:0.962:0.335	0.189607	0.0263705	1.331:0.819:0.183:0.195:0.646:1.747:-0.56:-0.21:1.547:2.189:0.907:0.328:-0.91:-0.72:-2.31:0.728:0.543:-0.13:-0.02:-0.17:-1.05:-0.08:0.166:-0.32:0.071:0.894:-0.28:0.308:1.096:0.408:-0.40:0.019:0.424:1.242:0.880:0.084:-0.88:-0.20:1.181:-0.21:0.535:0.712:-0.35:-0.24:0.809:0.313:0.569:0.099	0.313561	0.000134324	1.199:-0.78:-0.10:-0.11:0.883:-1.88:0.468:-0.11:1.160:0.911:1.070:1.531:-0.42:0.898:1.683:1.226:1.018:-1.25:1.034:0.281:0.064:-0.40:-0.04:-0.21:0.572:1.626:-0.01:0.296:0.826:0.931:0.131:-0.40:-0.03:0.780:0.983:0.703:0.939:-0.08:0.624:-0.58:-0.83:0.588:0.643:1.651:-0.06:0.962:0.335:1.331:0.819:0.183:0.195:0.646:1.747:-0.56:-0.21:1.547:2.189:0.907:0.328:-0.91:-0.72:-2.31:0.728:0.543:-0.13:-0.02:-0.…	P
NOS1	-0.441018	0.00857954	-0.14:0.019:0.399:-1.13:-0.47:0.010:-0.34:1.423:-2.19:-0.68:-1.26:-0.09:0.052:-1.26:-0.75:-0.44:-0.74:-1.22:-0.26:0.151:-2.72	-0.567738	0.00603154	0.385:0.062:-0.34:0.734:-0.63:-0.71:-0.61:-1.49:-0.80:-0.07:-0.08:0.475:-1.65:-0.88:-4.44:-0.56:-0.04:-0.65:-1.62:-0.31:-0.37	-0.459062	0.000138361	-0.14:0.019:0.399:-1.13:-0.47:0.010:-0.34:1.423:-2.19:-0.68:-1.26:-0.09:0.052:-1.26:-0.75:-0.44:-0.74:-1.22:-0.26:0.151:-2.72:0.385:0.062:-0.34:0.734:-0.63:-0.71:-0.61:-1.49:-0.80:-0.07:-0.08:0.475:-1.65:-0.88:-4.44:-0.56:-0.04:-0.65:-1.62:-0.31:-0.37	N
HLA-DRA	-0.87485	0.00056667	-0.12:-3.53:-1.18:1.263:-1.89:-0.98:-1.07:-0.21:0.095:-4.15:-1.90:-0.85:-2.55:0.280:0.105:-0.89:-0.78:-0.52	-0.631525	0.05615	-0.12:-2.53:-0.70:1.147:-3.16:-1.21:-0.61:-1.21:-1.27:0.751:1.645:0.673:-1.12:0.118:-1.11:-0.28:0.180:-0.64	-0.744017	0.000138945	-0.12:-3.53:-1.18:1.263:-1.89:-0.98:-1.07:-0.21:0.095:-4.15:-1.90:-0.85:-2.55:0.280:0.105:-0.89:-0.78:-0.52:-0.12:-2.53:-0.70:1.147:-3.16:-1.21:-0.61:-1.21:-1.27:0.751:1.645:0.673:-1.12:0.118:-1.11:-0.28:0.180:-0.64	N
STK38L	0.491908	9.62609e-05	1.650:0.076:-0.16:-0.10:1.965:-0.85:0.485:0.385:-1.48:1.487:1.256:-0.31:0.078:0.226:1.729:0.518:0.397:1.134:0.992:1.274:0.325:0.392:1.128:0.666:1.474:0.258:-0.53:-0.58:0.870:0.608:0.498:0.835:0.856:0.607:0.789:0.291:0.137:0.479:1.554:0.150:-0.65:0.739:-0.53:2.020:1.746:-0.40	0.104062	0.144779	1.163:-0.88:-0.14:-0.98:0.108:-0.08:-0.55:-0.58:-0.42:0.639:0.609:1.162:-0.15:0.721:0.252:0.104:0.367:2.037:-0.56:-0.10:2.790:0.443:-0.11:-0.76:0.086:0.302:0.403:0.073:0.448:0.069:1.986:0.373:-0.04:0.109:-0.66:-0.57:0.559:0.082:-0.57:0.594:-0.27:1.543:0.026:0.163:0.960:-0.60:0.280	0.302764	0.00013914	1.650:0.076:-0.16:-0.10:1.965:-0.85:0.485:0.385:-1.48:1.487:1.256:-0.31:0.078:0.226:1.729:0.518:0.397:1.134:0.992:1.274:0.325:0.392:1.128:0.666:1.474:0.258:-0.53:-0.58:0.870:0.608:0.498:0.835:0.856:0.607:0.789:0.291:0.137:0.479:1.554:0.150:-0.65:0.739:-0.53:2.020:1.746:-0.40:1.163:-0.88:-0.14:-0.98:0.108:-0.08:-0.55:-0.58:-0.42:0.639:0.609:1.162:-0.15:0.721:0.252:0.104:0.367:2.037:-0.56:-0.10:2.7…	P
MIF	-0.414569	0.00254002	-3.62:-2.69:0.325:-0.38:-0.23:-0.32:-0.09:-1.20:-0.44:-0.06:0.141:0.294:-2.88:-0.80:-0.85:0.456:-2.56:-2.54	-0.456295	0.0180277	-6.44:-2.93:0.423:-1.24:-1.12:-3.19:0.465:0.079:0.834:-1.09:-0.90:-0.24:0.464:-0.63:-0.54:-0.36:-0.34:0.059	-0.414569	0.000139456	-3.62:-2.69:0.325:-0.38:-0.23:-0.32:-0.09:-1.20:-0.44:-0.06:0.141:0.294:-2.88:-0.80:-0.85:0.456:-2.56:-2.54:-6.44:-2.93:0.423:-1.24:-1.12:-3.19:0.465:0.079:0.834:-1.09:-0.90:-0.24:0.464:-0.63:-0.54:-0.36:-0.34:0.059	N
HMOX1	-0.365271	0.0443127	-0.46:0.087:-0.16:-1.17:0.063:-1.77:1.906:-0.97:-0.09:-0.26:-1.88:-0.95:0.037:-0.22:-1.72:-0.55:-0.60:2.172	-0.818521	0.00078587	-1.26:-0.83:-0.80:0.054:0.162:-0.50:-0.44:-0.21:0.258:0.755:-2.64:-1.03:-0.84:-3.50:-2.57:-1.51:-1.88:-0.01	-0.53176	0.000142121	-0.46:0.087:-0.16:-1.17:0.063:-1.77:1.906:-0.97:-0.09:-0.26:-1.88:-0.95:0.037:-0.22:-1.72:-0.55:-0.60:2.172:-1.26:-0.83:-0.80:0.054:0.162:-0.50:-0.44:-0.21:0.258:0.755:-2.64:-1.03:-0.84:-3.50:-2.57:-1.51:-1.88:-0.01	N
GKAP1	0.588903	0.0024474	-0.80:0.472:0.373:0.128:0.773:-0.27:0.841:0.778:1.152:-0.58:0.942:1.021:0.193:0.965:0.852:0.952:-0.14:1.378:0.649:-0.82:1.561:-0.23:0.974:-0.02:0.792:0.244:-0.06:0.658:0.593:0.759:0.534:1.011:2.440:0.901:0.069:0.398:-1.51:1.340:0.625:0.584:-0.55:-0.82:-0.	0.285558	0.0193751	0.494:0.399:-0.62:0.203:0.091:0.764:0.143:0.726:0.510:0.115:-0.87:0.233:-2.06:1.216:0.001:0.150:-0.39:0.315:0.981:1.005:0.669:-1.02:0.530:-1.53:-0.22:-0.01:0.140:0.321:-0.56:1.575:0.727:0.601:-0.52:0.461:0.089:0.742:-0.16:0.395:0.075:0.907:0.634:0.299:1.729:0.290:0.195:0.281	0.384212	0.000146552	-0.80:0.472:0.373:0.128:0.773:-0.27:0.841:0.778:1.152:-0.58:0.942:1.021:0.193:0.965:0.852:0.952:-0.14:1.378:0.649:-0.82:1.561:-0.23:0.974:-0.02:0.792:0.244:-0.06:0.658:0.593:0.759:0.534:1.011:2.440:0.901:0.069:0.398:-1.51:1.340:0.625:0.584:-0.55:-0.82:-0.	P
PTPN6	0.456178	0.0732181	0.775:0.722:0.691:0.633:0.746:0.027:-0.26:1.662:0.019:-0.58:-0.96:-0.04:-0.97:0.126:0.456:1.053:0.478:0.140:0.059:0.496:0.906:-0.73:0.907:-1.27:1.053:0.821:0.028:0.366:-0.81:1.392:0.720:-0.77:0.607	0.470071	0.000434488	0.182:-0.14:0.272:3.863:0.259:1.392:1.365:0.636:0.872:-0.43:0.470:-0.48:0.826:0.113:-0.05:-0.06:0.824:0.759:2.123:0.521:1.777:1.496:0.053:-1.47:2.451:-1.32:-0.04:0.233:0.407:2.476:-1.47:0.123:1.984:0.471:1.902	0.463125	0.000147228	0.775:0.722:0.691:0.633:0.746:0.027:-0.26:1.662:0.019:-0.58:-0.96:-0.04:-0.97:0.126:0.456:1.053:0.478:0.140:0.059:0.496:0.906:-0.73:0.907:-1.27:1.053:0.821:0.028:0.366:-0.81:1.392:0.720:-0.77:0.607:0.182:-0.14:0.272:3.863:0.259:1.392:1.365:0.636:0.872:-0.43:0.470:-0.48:0.826:0.113:-0.05:-0.06:0.824:0.759:2.123:0.521:1.777:1.496:0.053:-1.47:2.451:-1.32:-0.04:0.233:0.407:2.476:-1.47:0.123:1.984:0.4…	P
XAB2	-0.790318	0.00085449	-0.19:-1.04:-0.50:-3.52:-0.64:-0.79:-2.12:-3.27:1.072:-0.76:-4.82:-0.81:-0.15	-0.399909	0.053263	-1.31:-1.38:0.719:-0.39:-2.77:-3.36:0.111:0.640:-3.63:0.632:-1.68:0.233:-0.22	-0.777805	0.000149965	-0.19:-1.04:-0.50:-3.52:-0.64:-0.79:-2.12:-3.27:1.072:-0.76:-4.82:-0.81:-0.15:-1.31:-1.38:0.719:-0.39:-2.77:-3.36:0.111:0.640:-3.63:0.632:-1.68:0.233:-0.22	N
SPC24	-0.544425	0.00524636	-1.06:-5.19:-0.25:0.125:0.968:-0.54:-1.46:-0.00:-0.54:0.720:-2.56:-0.48:-0.64:-2.88:-2.17	-0.756945	0.00954696	-0.19:-0.75:1.460:-0.14:-1.26:-0.07:-1.65:0.480:-1.30:-0.77:-1.34:-0.12:-0.55:-1.03:-1.33	-0.600866	0.000151083	-1.06:-5.19:-0.25:0.125:0.968:-0.54:-1.46:-0.00:-0.54:0.720:-2.56:-0.48:-0.64:-2.88:-2.17:-0.19:-0.75:1.460:-0.14:-1.26:-0.07:-1.65:0.480:-1.30:-0.77:-1.34:-0.12:-0.55:-1.03:-1.33	N
DHX16	-0.660848	0.00748463	-4.36:0.272:0.662:-0.35:-1.08:-0.42:-2.88:2.507:-2.35:0.396:-1.79:-1.15:0.274:-0.84:-0.52:-0.66:-4.27	-0.686559	0.00731042	0.480:-2.05:-1.79:-2.02:-0.15:-0.53:-2.55:-1.81:0.458:-0.27:1.353:-0.54:-1.59:0.043:-2.15:-1.30:3.691:-0.82	-0.660848	0.00015112	-4.36:0.272:0.662:-0.35:-1.08:-0.42:-2.88:2.507:-2.35:0.396:-1.79:-1.15:0.274:-0.84:-0.52:-0.66:-4.27:0.480:-2.05:-1.79:-2.02:-0.15:-0.53:-2.55:-1.81:0.458:-0.27:1.353:-0.54:-1.59:0.043:-2.15:-1.30:3.691:-0.82	N
FURIN	-0.481549	0.00210357	-0.84:-1.30:-2.04:-1.97:-0.33:-0.39:-0.81:0.472:-0.35:0.700:-2.08:-0.02:-1.37:-0.02:-2.03:-0.48:-0.17	-0.508423	0.0196256	-0.36:0.171:-1.05:0.905:1.133:-0.84:-0.43:-1.52:-1.42:-0.20:-2.05:4.727:-1.60:-0.63:-0.50:-0.36:-0.94:-0.51	-0.503193	0.000151462	-0.84:-1.30:-2.04:-1.97:-0.33:-0.39:-0.81:0.472:-0.35:0.700:-2.08:-0.02:-1.37:-0.02:-2.03:-0.48:-0.17:-0.36:0.171:-1.05:0.905:1.133:-0.84:-0.43:-1.52:-1.42:-0.20:-2.05:4.727:-1.60:-0.63:-0.50:-0.36:-0.94:-0.51	N
POLR2A	-0.44352	0.0187317	-0.24:-0.43:-2.71:-1.20:1.818:-0.45:0.532:-0.62:-1.01:0.058:-0.33:-1.50:-1.05:-0.56:-2.50:-0.07:-0.68:-0.36:-0.08:1.184	-0.832918	0.00310382	-0.19:-1.53:-1.54:-1.10:-1.24:-2.28:-0.84:0.337:-0.08:-0.22:0.746:0.058:0.037:-1.92:-0.96:-1.82:-0.82:-1.44:0.840:0.151	-0.510282	0.000153367	-0.24:-0.43:-2.71:-1.20:1.818:-0.45:0.532:-0.62:-1.01:0.058:-0.33:-1.50:-1.05:-0.56:-2.50:-0.07:-0.68:-0.36:-0.08:1.184:-0.19:-1.53:-1.54:-1.10:-1.24:-2.28:-0.84:0.337:-0.08:-0.22:0.746:0.058:0.037:-1.92:-0.96:-1.82:-0.82:-1.44:0.840:0.151	N
GGT1	-1.31848	5.24095e-05	-2.71:-0.21:-1.87:1.103:-3.12:-1.97:0.177:-2.46:-0.50:-1.09:-1.14:-3.12:-0.33:-1.31:-1.79	-0.515231	0.197438	-0.51:-0.08:1.096:0.571:3.486:0.323:-0.93:3.486:-0.51:-4.29:-2.10:-1.07:-1.49:-1.13:-0.49	-1.00852	0.000158852	-2.71:-0.21:-1.87:1.103:-3.12:-1.97:0.177:-2.46:-0.50:-1.09:-1.14:-3.12:-0.33:-1.31:-1.79:-0.51:-0.08:1.096:0.571:3.486:0.323:-0.93:3.486:-0.51:-4.29:-2.10:-1.07:-1.49:-1.13:-0.49	N
USP1	-0.365801	0.0516165	0.091:-0.34:0.759:-0.38:-1.62:-2.14:0.624:0.048:-0.47:-2.08:-0.62:-0.11:0.650:0.965:-0.64:1.082:-1.22:1.046:-1.46:-1.81:-0.82:-0.26:-0.19:-1.25	-0.92062	0.000644913	-0.43:0.534:-2.76:-1.92:-0.08:0.465:-1.04:-1.69:-1.09:-1.03:-0.49:-0.14:-6.03:1.581:0.345:-1.63:-0.04:-1.13:0.490:-3.43:-1.24:-0.17:-0.80:-1.49	-0.48656	0.000159434	0.091:-0.34:0.759:-0.38:-1.62:-2.14:0.624:0.048:-0.47:-2.08:-0.62:-0.11:0.650:0.965:-0.64:1.082:-1.22:1.046:-1.46:-1.81:-0.82:-0.26:-0.19:-1.25:-0.43:0.534:-2.76:-1.92:-0.08:0.465:-1.04:-1.69:-1.09:-1.03:-0.49:-0.14:-6.03:1.581:0.345:-1.63:-0.04:-1.13:0.490:-3.43:-1.24:-0.17:-0.80:-1.49	N
DUSP1	-0.416107	0.0783449	1.199:-1.10:-1.76:0.299:1.370:-0.90:-0.29:-1.52:-0.80:0.346:-3.62:0.301:0.173:-0.84:-0.80:0.102:-0.23:-0.53	-0.859788	0.000307088	-1.17:-2.27:-0.90:-0.41:-0.85:-1.78:-1.37:-0.68:-0.67:-1.49:-0.85:-0.94:-1.71:-0.90:1.709:0.845:0.192:-0.69:-0.11	-0.802918	0.000159842	1.199:-1.10:-1.76:0.299:1.370:-0.90:-0.29:-1.52:-0.80:0.346:-3.62:0.301:0.173:-0.84:-0.80:0.102:-0.23:-0.53:-1.17:-2.27:-0.90:-0.41:-0.85:-1.78:-1.37:-0.68:-0.67:-1.49:-0.85:-0.94:-1.71:-0.90:1.709:0.845:0.192:-0.69:-0.11	N
MAST3	-0.733251	0.000152568	-1.11:-0.97:-1.84:-1.61:-1.79:-0.38:-1.25:-1.34:-1.18:-0.72:-0.54:-0.17:-2.45:-0.73:-0.59:-0.82:-1.80:1.335:-2.01:-0.31:-1.94:-1.24:5.694:0.082:-0.68:-2.37:1.395:1.412:-0.45:0.195:-1.68:-0.07:2.545	-0.342909	0.155273	-1.24:-0.39:-1.81:-5.31:-0.33:0.683:0.327:-2.82:-0.34:1.113:-1.19:0.008:1.046:-0.37:-1.70:0.321:-0.34:1.036:-0.50:0.087:0.596:0.412:-0.53:-1.78:0.624:0.876:-0.59:-2.97:1.321:-0.41:-0.72:-0.08	-0.504323	0.000160323	-1.11:-0.97:-1.84:-1.61:-1.79:-0.38:-1.25:-1.34:-1.18:-0.72:-0.54:-0.17:-2.45:-0.73:-0.59:-0.82:-1.80:1.335:-2.01:-0.31:-1.94:-1.24:5.694:0.082:-0.68:-2.37:1.395:1.412:-0.45:0.195:-1.68:-0.07:2.545:-1.24:-0.39:-1.81:-5.31:-0.33:0.683:0.327:-2.82:-0.34:1.1	N
ZNF217	0.723285	0.00275862	1.047:2.405:1.017:0.405:1.353:-0.45:-1.61:0.716:0.654:1.063:1.566:0.980:0.001:1.841:-0.92:1.379:0.590:2.730:-0.31:1.881:-0.44:-3.04:0.723	0.714379	0.0193134	-0.51:0.628:-0.32:-1.24:0.908:0.714:1.560:1.230:0.781:0.968:-0.58:0.759:0.020:1.075:1.108:1.879:2.706:0.458:3.563:-1.24:-0.29:-5.22:-0.12	0.720104	0.000166519	1.047:2.405:1.017:0.405:1.353:-0.45:-1.61:0.716:0.654:1.063:1.566:0.980:0.001:1.841:-0.92:1.379:0.590:2.730:-0.31:1.881:-0.44:-3.04:0.723:-0.51:0.628:-0.32:-1.24:0.908:0.714:1.560:1.230:0.781:0.968:-0.58:0.759:0.020:1.075:1.108:1.879:2.706:0.458:3.563:-1.24:-0.29:-5.22:-0.12	P
TAF7	-0.365557	0.00757636	-1.27:0.240:-1.33:-0.30:-0.68:0.055:-0.04:-0.42:0.123:-0.03:-0.61:-0.73:-0.19:0.081:-1.05:-1.26:-1.06:0.916:-1.41:-2.19:0.199:-0.24	-0.479836	0.00745875	1.070:-0.68:-0.98:-1.45:-0.51:-2.08:-0.24:0.828:-0.71:0.206:-0.99:-0.78:-0.65:-0.09:-0.39:-0.15:0.023:-0.03:-0.44:-0.34:-0.88:-0.84	-0.431823	0.000169168	-1.27:0.240:-1.33:-0.30:-0.68:0.055:-0.04:-0.42:0.123:-0.03:-0.61:-0.73:-0.19:0.081:-1.05:-1.26:-1.06:0.916:-1.41:-2.19:0.199:-0.24:1.070:-0.68:-0.98:-1.45:-0.51:-2.08:-0.24:0.828:-0.71:0.206:-0.99:-0.78:-0.65:-0.09:-0.39:-0.15:0.023:-0.03:-0.44:-0.34:-0.	N
CIITA	-0.634924	0.00239426	-1.36:-0.16:-1.46:-2.04:-0.48:0.590:-1.89:-2.10:0.906:-0.59:-0.69:-0.99:0.150:0.430:-1.02:-0.91:-0.21:0.365:-0.23:-1.33:-0.63	-0.343429	0.021683	-1.02:-3.55:1.655:-0.16:-0.84:-3.33:-0.19:-0.29:0.177:-0.63:-0.52:-0.69:1.331:-1.14:-0.81:-0.34:0.138:-1.60:-0.19:-0.11:0.325	-0.557961	0.000171535	-1.36:-0.16:-1.46:-2.04:-0.48:0.590:-1.89:-2.10:0.906:-0.59:-0.69:-0.99:0.150:0.430:-1.02:-0.91:-0.21:0.365:-0.23:-1.33:-0.63:-1.02:-3.55:1.655:-0.16:-0.84:-3.33:-0.19:-0.29:0.177:-0.63:-0.52:-0.69:1.331:-1.14:-0.81:-0.34:0.138:-1.60:-0.19:-0.11:0.325	N
CNTROB	-0.792522	0.000211012	-0.79:-0.77:-2.40:0.019:-0.04:-0.92:-2.10:-0.21:-3.01:-4.09:-1.39:-0.20:-0.12:-0.28:-1.44	-0.232292	0.117387	0.457:-0.28:-0.18:-4.28:2.573:0.395:0.345:0.138:-0.28:-2.27:-1.40:-2.34:-2.05:0.198:-0.13:-0.63	-0.288884	0.000172009	-0.79:-0.77:-2.40:0.019:-0.04:-0.92:-2.10:-0.21:-3.01:-4.09:-1.39:-0.20:-0.12:-0.28:-1.44:0.457:-0.28:-0.18:-4.28:2.573:0.395:0.345:0.138:-0.28:-2.27:-1.40:-2.34:-2.05:0.198:-0.13:-0.63	N
NLRP1	-1.06249	0.000974259	-0.15:-0.74:-0.74:0.953:-1.50:-1.06:-0.61:0.953:-2.55:-1.54:-5.04:-1.18:0.963:-1.69:-2.60:-1.52:0.309:-1.67:-0.00	-0.198158	0.0487702	-1.39:0.411:0.522:-1.02:-0.19:-6.14:-6.14:0.108:-3.54:0.250:0.086:0.108:-1.71:0.008:0.750:-4.67:1.578:-0.67:-0.99	-0.741441	0.000173664	-0.15:-0.74:-0.74:0.953:-1.50:-1.06:-0.61:0.953:-2.55:-1.54:-5.04:-1.18:0.963:-1.69:-2.60:-1.52:0.309:-1.67:-0.00:-1.39:0.411:0.522:-1.02:-0.19:-6.14:-6.14:0.108:-3.54:0.250:0.086:0.108:-1.71:0.008:0.750:-4.67:1.578:-0.67:-0.99	N
AKAP8L	-0.310664	0.00150946	-1.09:0.051:-1.67:0.233:-1.28:-0.14:-1.61:-4.58:0.349:-0.06:-0.62:1.168:0.270:-2.48:-0.12:-1.92:0.185:0.604:-1.96:-0.34:-1.80:-0.37:-0.23:0.720:0.088:-1.19:0.191:0.313:-0.81:0.696:-1.67:-0.27:-1.08:-0.10:2.108:0.177:-0.41:-2.78:-0.99:-0.73:0.062:-1.57	-0.357195	0.0316702	0.077:-1.15:0.596:-0.70:-0.97:1.198:-0.33:-0.87:-0.35:0.008:-0.13:-0.04:0.119:0.365:-0.43:-1.24:0.507:-0.39:-0.82:0.684:-1.57:-0.44:0.266:0.016:-0.48:-1.51:0.675:-2.20:-0.37:-0.35:0.980:-1.35:0.104:-0.39:-0.39:-0.21:-0.58:0.796:-0.53:-0.23:0.261:-1.06	-0.351449	0.0001783	-1.09:0.051:-1.67:0.233:-1.28:-0.14:-1.61:-4.58:0.349:-0.06:-0.62:1.168:0.270:-2.48:-0.12:-1.92:0.185:0.604:-1.96:-0.34:-1.80:-0.37:-0.23:0.720:0.088:-1.19:0.191:0.313:-0.81:0.696:-1.67:-0.27:-1.08:-0.10:2.108:0.177:-0.41:-2.78:-0.99:-0.73:0.062:-1.57:0.0	N
UHMK1	0.483811	0.000133755	0.756:0.202:1.643:0.378:0.938:0.263:0.690:0.587:0.052:0.147:0.002:0.887:0.340:0.537:0.333:-0.26:0.900:-1.09:-0.65:0.970:0.445:0.474:0.079:1.365:0.927:1.425:0.406:0.913:1.743:0.494:-0.23:1.324:0.327:0.657:1.649:1.111:-0.45:0.492:-0.33:-0.04:0.568:0.444:0.793:-0.72:-1.12:0.693:0.403:0.952	0.0753449	0.187329	0.737:-0.09:2.076:0.157:-0.47:0.253:-0.56:0.023:-0.63:0.067:0.424:-0.50:-0.44:-0.98:0.913:0.601:-0.17:1.080:1.064:1.792:0.176:0.584:0.941:-0.62:-0.66:0.808:1.752:-0.18:1.447:0.989:-1.52:0.062:-0.51:0.442:-0.66:0.609:-0.95:-0.15:-0.51:-0.47:0.258:0.785:0.314:-0.06:0.075:1.091:-0.90	0.378975	0.000182685	0.756:0.202:1.643:0.378:0.938:0.263:0.690:0.587:0.052:0.147:0.002:0.887:0.340:0.537:0.333:-0.26:0.900:-1.09:-0.65:0.970:0.445:0.474:0.079:1.365:0.927:1.425:0.406:0.913:1.743:0.494:-0.23:1.324:0.327:0.657:1.649:1.111:-0.45:0.492:-0.33:-0.04:0.568:0.444:0.793:-0.72:-1.12:0.693:0.403:0.952:0.737:-0.09:2.076:0.157:-0.47:0.253:-0.56:0.023:-0.63:0.067:0.424:-0.50:-0.44:-0.98:0.913:0.601:-0.17:1.080:1.0…	P
HERC2	-1.33494	1.4374e-05	-0.81:-1.91:-1.67:-0.67:-1.64:-0.20:-2.50:-1.20:-1.61:0.289:0.042:-1.84:-1.75:-0.24:0.302:0.097:-1.70:-0.36:-1.46:-1.83	-0.254765	0.375819	-0.50:0.945:0.233:0.617:-0.43:1.439:0.936:0.061:0.593:-1.63:-0.45:-1.60:-0.93:-1.11:-0.07:-3.66:0.481:0.391:-0.57:-1.28	-0.537725	0.000182985	-0.81:-1.91:-1.67:-0.67:-1.64:-0.20:-2.50:-1.20:-1.61:0.289:0.042:-1.84:-1.75:-0.24:0.302:0.097:-1.70:-0.36:-1.46:-1.83:-0.50:0.945:0.233:0.617:-0.43:1.439:0.936:0.061:0.593:-1.63:-0.45:-1.60:-0.93:-1.11:-0.07:-3.66:0.481:0.391:-0.57:-1.28	N
DUSP26	-0.350793	0.0283753	-0.05:-0.23:0.110:-2.04:-0.19:0.178:1.053:-0.69:-2.01:-0.68:0.233:0.362:-1.69:-2.45:-0.69:-0.10:-0.48:-0.46	-0.780346	0.0017498	-3.19:-0.68:-3.19:1.796:-3.27:0.221:0.284:-1.60:-0.29:-0.00:-1.82:-1.31:-0.37:-1.02:-0.54:-0.87:-0.98:0.332	-0.515896	0.000185703	-0.05:-0.23:0.110:-2.04:-0.19:0.178:1.053:-0.69:-2.01:-0.68:0.233:0.362:-1.69:-2.45:-0.69:-0.10:-0.48:-0.46:-3.19:-0.68:-3.19:1.796:-3.27:0.221:0.284:-1.60:-0.29:-0.00:-1.82:-1.31:-0.37:-1.02:-0.54:-0.87:-0.98:0.332	N
TNFRSF8	-0.944252	0.000579742	-0.17:-0.98:-1.50:-0.70:-0.90:0.951:-1.67:0.009:-0.03:-0.66:-0.31:-1.05:0.774:-1.19:-1.48:-5.75:-2.13:-1.64:0.760:-1.50	-0.246724	0.0749604	0.057:-0.23:0.662:-0.25:-1.32:0.121:-1.17:-1.32:0.148:0.681:0.031:0.142:-0.63:-0.90:-1.30:-3.33:-0.33:-1.36:1.009:0.104	-0.652915	0.000198118	-0.17:-0.98:-1.50:-0.70:-0.90:0.951:-1.67:0.009:-0.03:-0.66:-0.31:-1.05:0.774:-1.19:-1.48:-5.75:-2.13:-1.64:0.760:-1.50:0.057:-0.23:0.662:-0.25:-1.32:0.121:-1.17:-1.32:0.148:0.681:0.031:0.142:-0.63:-0.90:-1.30:-3.33:-0.33:-1.36:1.009:0.104	N
E2F4	-0.358965	0.0624137	-0.63:0.650:0.339:-0.26:-1.79:-0.35:-2.04:-0.01:-0.83:0.662:-1.08:-1.29:0.231:0.285:-1.06	-0.883958	0.000479075	-3.44:-2.59:0.179:-0.88:-0.37:-0.30:-0.06:-0.60:-0.10:-1.31:-1.56:-2.59:-1.24	-0.619793	0.000202156	-0.63:0.650:0.339:-0.26:-1.79:-0.35:-2.04:-0.01:-0.83:0.662:-1.08:-1.29:0.231:0.285:-1.06:-3.44:-2.59:0.179:-0.88:-0.37:-0.30:-0.06:-0.60:-0.10:-1.31:-1.56:-2.59:-1.24	N
JKAMP	-0.306119	0.0246913	-0.10:-0.07:-1.28:-0.86:-0.97:0.160:-1.73:0.827:0.555:0.358:0.129:0.297:-1.59:0.175:-0.29:-0.91:-0.31:0.875:-1.06:-0.78:-1.36:-0.92:-0.03:-1.06	-0.386107	0.00233779	-0.02:-0.05:-0.24:-1.16:-0.43:-0.49:-0.08:-1.58:0.083:-0.52:-0.05:-1.01:-1.54:0.203:-0.66:-1.83:-0.14:-0.13:-0.90:0.047:-1.35:0.147:-0.55:-0.34	-0.328073	0.000202905	-0.10:-0.07:-1.28:-0.86:-0.97:0.160:-1.73:0.827:0.555:0.358:0.129:0.297:-1.59:0.175:-0.29:-0.91:-0.31:0.875:-1.06:-0.78:-1.36:-0.92:-0.03:-1.06:-0.02:-0.05:-0.24:-1.16:-0.43:-0.49:-0.08:-1.58:0.083:-0.52:-0.05:-1.01:-1.54:0.203:-0.66:-1.83:-0.14:-0.13:-0.	N
ITPR2	-0.319011	0.0280684	-0.31:-0.73:-0.12:0.879:0.125:-1.26:-0.97:-0.82:-0.68:-0.07:0.157:-0.12:-2.74:-1.01:0.029:1.163:-2.37:-0.81:-4.44:0.006:1.085:-1.27:-0.02:1.053:-0.79	-0.452797	0.00221048	-0.72:-0.10:-1.67:0.284:-1.81:-2.46:-1.30:-2.58:-1.65:-1.11:-0.00:-1.52:-1.66:0.246:-0.45:1.743:-4.22:-0.02:-0.07:-0.06:2.348:0.328:-0.28:-0.89:-0.36	-0.408303	0.000203776	-0.31:-0.73:-0.12:0.879:0.125:-1.26:-0.97:-0.82:-0.68:-0.07:0.157:-0.12:-2.74:-1.01:0.029:1.163:-2.37:-0.81:-4.44:0.006:1.085:-1.27:-0.02:1.053:-0.79:-0.72:-0.10:-1.67:0.284:-1.81:-2.46:-1.30:-2.58:-1.65:-1.11:-0.00:-1.52:-1.66:0.246:-0.45:1.743:-4.22:-0.	N
SMC1A	-0.434663	0.00595303	-1.52:0.310:-1.01:0.500:-2.24:0.842:-0.19:0.736:-0.14:-0.73:-0.62:-3.01:-0.40:-0.20:-0.21:-1.35:-0.46:-2.25:-0.19:-1.53	-0.854727	0.0130877	-1.10:-0.79:-0.91:-0.36:0.300:1.912:0.693:-1.32:-4.02:0.233:-5.13:-2.39:-2.98:0.163:-0.03:0.901:-1.88:0.596:0.845:-4.96:-1.36:-2.10	-0.546229	0.000205026	-1.52:0.310:-1.01:0.500:-2.24:0.842:-0.19:0.736:-0.14:-0.73:-0.62:-3.01:-0.40:-0.20:-0.21:-1.35:-0.46:-2.25:-0.19:-1.53:-1.10:-0.79:-0.91:-0.36:0.300:1.912:0.693:-1.32:-4.02:0.233:-5.13:-2.39:-2.98:0.163:-0.03:0.901:-1.88:0.596:0.845:-4.96:-1.36:-2.10	N
TNFRSF17	-0.408823	0.0318528	-1.22:0.852:-0.48:-1.01:0.019:-0.82:0.022:-1.36:-1.21:-0.02:0.517:-0.23:-0.40:0.927:-0.87:-0.65:0.152:-0.66:-0.40:-0.75:-0.01:-0.35	-0.469639	0.00190133	-0.26:-1.24:-0.31:-0.07:-1.31:0.398:-1.82:-0.64:-0.65:-0.19:1.195:-0.21:-0.41:-1.08:-1.64:-0.52:0.150:-0.30:-1.19:-0.72:0.023:-2.02	-0.410815	0.000211648	-1.22:0.852:-0.48:-1.01:0.019:-0.82:0.022:-1.36:-1.21:-0.02:0.517:-0.23:-0.40:0.927:-0.87:-0.65:0.152:-0.66:-0.40:-0.75:-0.01:-0.35:-0.26:-1.24:-0.31:-0.07:-1.31:0.398:-1.82:-0.64:-0.65:-0.19:1.195:-0.21:-0.41:-1.08:-1.64:-0.52:0.150:-0.30:-1.19:-0.72:0.0	N
ESPL1	-0.700531	0.00205108	-1.01:-1.34:-0.91:-1.01:0.561:-0.39:-1.78:-1.84:1.376:-0.24:-0.02:-0.76:0.142:-5.62:-0.63:-4.65:-0.16:-0.61:-2.33:0.883	-0.353395	0.0325708	-0.49:-1.00:-1.13:-0.35:0.685:-0.10:-1.16:-0.67:-0.36:0.174:0.020:0.418:-3.39:0.418:0.446:-0.98:-0.80:-0.24:-0.93:-0.30:-0.08	-0.497227	0.000215279	-1.01:-1.34:-0.91:-1.01:0.561:-0.39:-1.78:-1.84:1.376:-0.24:-0.02:-0.76:0.142:-5.62:-0.63:-4.65:-0.16:-0.61:-2.33:0.883:-0.49:-1.00:-1.13:-0.35:0.685:-0.10:-1.16:-0.67:-0.36:0.174:0.020:0.418:-3.39:0.418:0.446:-0.98:-0.80:-0.24:-0.93:-0.30:-0.08	N
PA2G4	-0.586598	0.00860789	-1.56:0.280:-0.40:-0.25:-0.30:-1.16:-0.93:-0.90:0.437:-0.26:0.298:0.413:0.495:-1.13:-1.10:1.380:-1.18:-2.43:-0.77:0.164:-1.17:-2.62	-0.410897	0.00919538	-0.32:0.275:-3.09:-0.01:-0.15:0.540:-0.77:-0.32:-0.49:-0.96:-0.92:0.845:-1.68:-0.98:-0.65:0.730:-1.14:-1.59:-1.10:0.037:-0.08:-0.29	-0.448059	0.000216606	-1.56:0.280:-0.40:-0.25:-0.30:-1.16:-0.93:-0.90:0.437:-0.26:0.298:0.413:0.495:-1.13:-1.10:1.380:-1.18:-2.43:-0.77:0.164:-1.17:-2.62:-0.32:0.275:-3.09:-0.01:-0.15:0.540:-0.77:-0.32:-0.49:-0.96:-0.92:0.845:-1.68:-0.98:-0.65:0.730:-1.14:-1.59:-1.10:0.037:-0.	N
PSMA6	-0.680592	0.0233171	0.801:-1.22:-0.28:-1.96:-0.39:-0.47:-1.28:-1.90:1.377:0.710:-0.76:0.265:1.195:0.654:0.258:-0.68:-1.08:-1.34:-2.88:-1.24:-1.54	-0.433179	0.00292633	0.958:-0.43:-0.68:-2.00:-0.20:-1.82:-1.69:0.181:-0.09:-0.00:-0.54:-0.33:-0.15:-0.55:-0.10:-0.43:-0.20:-0.21:-0.90:-1.66:-1.65	-0.456629	0.000220183	0.801:-1.22:-0.28:-1.96:-0.39:-0.47:-1.28:-1.90:1.377:0.710:-0.76:0.265:1.195:0.654:0.258:-0.68:-1.08:-1.34:-2.88:-1.24:-1.54:0.958:-0.43:-0.68:-2.00:-0.20:-1.82:-1.69:0.181:-0.09:-0.00:-0.54:-0.33:-0.15:-0.55:-0.10:-0.43:-0.20:-0.21:-0.90:-1.66:-1.65	N
TMEM8B	-0.919581	0.00172578	-1.57:-1.01:-2.00:-0.81:-1.29:-3.03:1.554:1.245:-0.55:-4.99:-1.54:-0.80:-0.82:-0.06	-0.474646	0.0534039	0.491:-0.96:-4.59:0.860:-1.71:-2.56:-2.75:0.293:0.233:0.437:-3.04:-0.31:-0.63:0.122	-0.82006	0.000249236	-1.57:-1.01:-2.00:-0.81:-1.29:-3.03:1.554:1.245:-0.55:-4.99:-1.54:-0.80:-0.82:-0.06:0.491:-0.96:-4.59:0.860:-1.71:-2.56:-2.75:0.293:0.233:0.437:-3.04:-0.31:-0.63:0.122	N
SS18	-0.610315	0.00428959	-0.78:1.041:-1.45:-0.83:-0.44:-0.21:-0.10:0.130:-0.02:-0.84:0.089:-0.42:-1.96:-0.61:1.765:-0.87:0.007:-0.56:-1.40:-0.61:-1.69:-0.99:-0.68	-0.718043	0.0227945	3.825:-1.45:-0.96:0.160:0.195:0.635:-0.01:2.143:-0.12:-0.90:-1.02:-0.60:-1.82:-1.07:0.359:-0.91:-0.91:-1.88:-0.79:-0.07:-1.36:-0.71:0.233	-0.612532	0.000249357	-0.78:1.041:-1.45:-0.83:-0.44:-0.21:-0.10:0.130:-0.02:-0.84:0.089:-0.42:-1.96:-0.61:1.765:-0.87:0.007:-0.56:-1.40:-0.61:-1.69:-0.99:-0.68:3.825:-1.45:-0.96:0.160:0.195:0.635:-0.01:2.143:-0.12:-0.90:-1.02:-0.60:-1.82:-1.07:0.359:-0.91:-0.91:-1.88:-0.79:-0.	N
METTL7B	-0.960184	6.43374e-05	-3.48:-1.36:-1.07:0.119:-0.99:-2.31:-1.42:0.118:-1.38:-2.00:-2.28:-1.53:0.126:-0.92:-1.77:-0.49:-0.64:0.510:-0.90:0.554:0.645:-0.83	-0.295478	0.252274	-0.78:-0.56:1.565:-1.03:0.329:1.524:-1.31:0.418:-0.28:-1.55:0.410:-0.41:0.443:-1.69:-0.14:-0.30:-0.66:1.024:-0.23:-0.37:0.384:-2.06	-0.607844	0.000254933	-3.48:-1.36:-1.07:0.119:-0.99:-2.31:-1.42:0.118:-1.38:-2.00:-2.28:-1.53:0.126:-0.92:-1.77:-0.49:-0.64:0.510:-0.90:0.554:0.645:-0.83:-0.78:-0.56:1.565:-1.03:0.329:1.524:-1.31:0.418:-0.28:-1.55:0.410:-0.41:0.443:-1.69:-0.14:-0.30:-0.66:1.024:-0.23:-0.37:0.3	N
PSMD8	-0.294981	0.0470049	-1.42:-1.79:1.458:-2.52:-0.13:-2.44:-1.89:0.624:1.289:0.469:-2.22:-0.29:-0.07:1.013:0.854:-0.21:-1.61:-1.18:-5.04	-1.10193	0.00123864	0.424:-3.06:0.069:1.518:0.694:-0.45:-1.91:-5.46:-3.35:-0.28:-2.86:-1.82:-3.19:-1.41:0.233:-1.92:-0.26:-0.78	-0.784646	0.00025874	-1.42:-1.79:1.458:-2.52:-0.13:-2.44:-1.89:0.624:1.289:0.469:-2.22:-0.29:-0.07:1.013:0.854:-0.21:-1.61:-1.18:-5.04:0.424:-3.06:0.069:1.518:0.694:-0.45:-1.91:-5.46:-3.35:-0.28:-2.86:-1.82:-3.19:-1.41:0.233:-1.92:-0.26:-0.78	N
MYO3A	0.347225	0.00798374	0.940:0.039:-0.28:0.897:1.513:-0.16:0.482:-0.50:-0.99:0.153:1.269:0.347:0.816:1.284:0.726:0.209:0.552:0.186:-0.62:-0.03:-0.88:-0.60:0.547:0.533:-0.55:0.946:1.249:0.315:-0.03:0.052:-1.60:1.053:-0.33:-0.08:0.722:-0.16:1.048:-0.11:0.664:0.620:0.553:0.813:0.896:0.010:-0.06:0.413:1.322:0.249:1.215	0.260904	0.0124081	-0.63:-0.12:0.202:0.157:0.422:1.167:0.484:-0.39:0.729:0.193:0.358:-0.25:0.640:0.301:-0.31:1.384:-0.71:-0.57:0.753:0.743:0.263:0.285:0.741:0.105:0.225:0.147:0.335:0.222:1.428:-0.57:0.258:-0.29:1.441:0.940:0.935:-0.02:0.745:0.038:0.696:0.782:-1.36:1.605:-0.	0.285201	0.000263664	0.940:0.039:-0.28:0.897:1.513:-0.16:0.482:-0.50:-0.99:0.153:1.269:0.347:0.816:1.284:0.726:0.209:0.552:0.186:-0.62:-0.03:-0.88:-0.60:0.547:0.533:-0.55:0.946:1.249:0.315:-0.03:0.052:-1.60:1.053:-0.33:-0.08:0.722:-0.16:1.048:-0.11:0.664:0.620:0.553:0.813:0.896:0.010:-0.06:0.413:1.322:0.249:1.215:-0.63:-0.12:0.202:0.157:0.422:1.167:0.484:-0.39:0.729:0.193:0.358:-0.25:0.640:0.301:-0.31:1.384:-0.71:-0.…	P
UQCR11	-0.430584	0.148629	-0.08:0.363:-0.43:0.166:-1.26:-0.78:-2.11:-0.35:1.136:0.149:0.503:-0.43:-0.50:1.037:-0.88:-2.88:-0.79:-0.72:0.682:1.895:-1.34:0.511:-1.47	-0.961257	0.000240346	-0.18:0.413:-0.63:1.059:0.586:0.588:-4.67:-1.20:-0.11:-2.71:-4.23:-3.04:-0.99:0.446:-0.93:-2.05:-0.45:-3.29:-1.25:-0.33:-1.14:-2.86:0.074:-2.14	-0.504192	0.000269038	-0.08:0.363:-0.43:0.166:-1.26:-0.78:-2.11:-0.35:1.136:0.149:0.503:-0.43:-0.50:1.037:-0.88:-2.88:-0.79:-0.72:0.682:1.895:-1.34:0.511:-1.47:-0.18:0.413:-0.63:1.059:0.586:0.588:-4.67:-1.20:-0.11:-2.71:-4.23:-3.04:-0.99:0.446:-0.93:-2.05:-0.45:-3.29:-1.25:-0.	N
SDHB	-0.144174	0.0748868	-1.17:-1.19:-2.00:-4.57:0.325:0.291:-4.89:-1.23:-0.33:-2.61:0.780:-0.11:-0.04:-2.57:1.261:0.512:-0.13:0.039:1.540:0.502:-0.15:-2.54:-0.28:0.753	-0.579899	0.000584198	-0.16:-1.24:-2.23:-2.18:-0.08:0.474:0.660:-1.90:-0.43:-1.93:-0.94:-0.47:0.656:-1.73:-0.51:-0.58:0.699:-1.85:-0.57:0.047:-0.67:-2.47:-0.17:-0.91	-0.454485	0.000271039	-1.17:-1.19:-2.00:-4.57:0.325:0.291:-4.89:-1.23:-0.33:-2.61:0.780:-0.11:-0.04:-2.57:1.261:0.512:-0.13:0.039:1.540:0.502:-0.15:-2.54:-0.28:0.753:-0.16:-1.24:-2.23:-2.18:-0.08:0.474:0.660:-1.90:-0.43:-1.93:-0.94:-0.47:0.656:-1.73:-0.51:-0.58:0.699:-1.85:-0.	N
COX6B1	-0.553992	0.0239102	0.217:-0.91:-0.59:-0.50:-0.05:-0.85:-0.54:-1.70:-1.54:0.291:1.328:-0.63:-0.55:-0.39:-0.64:-0.15	-0.54948	0.0040412	-0.98:-0.88:-0.38:-1.24:0.542:-0.12:-1.18:-1.59:-0.01:-0.61:-0.48:-0.22:-0.27:-1.30:-0.92:0.220	-0.553992	0.000277551	0.217:-0.91:-0.59:-0.50:-0.05:-0.85:-0.54:-1.70:-1.54:0.291:1.328:-0.63:-0.55:-0.39:-0.64:-0.15:-0.98:-0.88:-0.38:-1.24:0.542:-0.12:-1.18:-1.59:-0.01:-0.61:-0.48:-0.22:-0.27:-1.30:-0.92:0.220	N
UBE2O	-0.772824	0.000620331	-0.21:-1.44:-0.24:-2.94:-0.56:-2.94:-0.87:-2.33:0.352:-3.48:0.842:-0.77:-2.93:-0.74:0.594:-0.91:-0.48	-0.317235	0.0972233	-1.04:-0.35:-0.28:0.012:0.327:0.833:-0.72:0.008:-3.46:-0.63:-4.77:-0.17:-2.50:-1.15:1.070:0.826	-0.633594	0.000277707	-0.21:-1.44:-0.24:-2.94:-0.56:-2.94:-0.87:-2.33:0.352:-3.48:0.842:-0.77:-2.93:-0.74:0.594:-0.91:-0.48:-1.04:-0.35:-0.28:0.012:0.327:0.833:-0.72:0.008:-3.46:-0.63:-4.77:-0.17:-2.50:-1.15:1.070:0.826	N
SIPA1	-1.01321	0.00689529	-0.49:1.594:-1.67:-1.57:-1.01:0.232:-1.61:-0.16:-1.55:-0.58:-2.55	-1.31148	0.0170297	-1.76:-2.25:-2.28:-1.02:-3.19:0.158:1.096:0.143:-1.59:0.013	-1.02993	0.000278862	-0.49:1.594:-1.67:-1.57:-1.01:0.232:-1.61:-0.16:-1.55:-0.58:-2.55:-1.76:-2.25:-2.28:-1.02:-3.19:0.158:1.096:0.143:-1.59:0.013	N
RAB8A	-0.603104	0.00642049	-0.49:-1.61:-0.31:-0.42:-0.66:0.438:-1.56:-0.51:-1.72:1.381:-1.11:-1.16:-1.01:-4.83:-0.16:-1.01:0.927:1.324:-0.81:-0.53	-0.655914	0.0200275	0.126:-2.38:-1.17:-0.04:-1.17:-1.10:-2.10:-0.67:0.385:-0.91:-1.13:0.476:0.323:-1.43:-0.64:-0.16:-0.99:0.588:0.128:0.845	-0.653887	0.000287402	-0.49:-1.61:-0.31:-0.42:-0.66:0.438:-1.56:-0.51:-1.72:1.381:-1.11:-1.16:-1.01:-4.83:-0.16:-1.01:0.927:1.324:-0.81:-0.53:0.126:-2.38:-1.17:-0.04:-1.17:-1.10:-2.10:-0.67:0.385:-0.91:-1.13:0.476:0.323:-1.43:-0.64:-0.16:-0.99:0.588:0.128:0.845	N
NCAPD2	-0.76865	0.000395834	-2.46:-1.54:1.189:-0.56:-0.34:-0.66:-1.37:-0.65:-0.76:-1.91:-1.40:0.665:-2.02:-2.26:-0.48:0.156:-2.84:-2.78:1.026	-0.363316	0.109721	0.257:5.749:-0.98:-1.33:2.373:-0.44:-0.83:0.509:-2.31:0.144:1.096:-1.66:-0.22:0.286:-1.01:-0.28:-0.24:-0.73:-0.69:-1.61	-0.66619	0.000293624	-2.46:-1.54:1.189:-0.56:-0.34:-0.66:-1.37:-0.65:-0.76:-1.91:-1.40:0.665:-2.02:-2.26:-0.48:0.156:-2.84:-2.78:1.026:0.257:5.749:-0.98:-1.33:2.373:-0.44:-0.83:0.509:-2.31:0.144:1.096:-1.66:-0.22:0.286:-1.01:-0.28:-0.24:-0.73:-0.69:-1.61	N
PCNA	-0.242644	0.0290866	0.051:0.161:-3.66:1.273:-1.10:0.926:-1.19:-0.25:-0.31:-0.72:0.667:-1.67:-0.12:-1.61:0.041:-0.97:-2.57:0.443:0.076:-0.22:-0.11:-2.86	-0.656013	0.00249461	-1.29:-0.33:-2.46:-0.51:-1.24:1.006:-1.17:-0.53:2.000:1.629:-0.55:-0.75:-8.03:0.020:-0.79:-1.16:-0.53:-2.07:-1.99:-0.06:-1.44:0.612	-0.534567	0.000294953	0.051:0.161:-3.66:1.273:-1.10:0.926:-1.19:-0.25:-0.31:-0.72:0.667:-1.67:-0.12:-1.61:0.041:-0.97:-2.57:0.443:0.076:-0.22:-0.11:-2.86:-1.29:-0.33:-2.46:-0.51:-1.24:1.006:-1.17:-0.53:2.000:1.629:-0.55:-0.75:-8.03:0.020:-0.79:-1.16:-0.53:-2.07:-1.99:-0.06:-1.44:0.612	N
UXT	-0.638149	0.000196154	-0.05:-0.55:-1.26:-0.12:-0.47:-0.63:-0.18:-0.68:-0.62:-0.49:-1.87:-1.52:-3.84:-0.92:-0.09:-0.90:-1.43:-0.81:0.344	-0.317188	0.186553	-1.82:0.026:-2.22:1.054:0.148:-0.42:-1.69:0.601:-0.81:1.664:-0.03:-0.74:-0.85:-0.31:0.323:-1.10:-0.11:-0.65:0.958	-0.592287	0.000299452	-0.05:-0.55:-1.26:-0.12:-0.47:-0.63:-0.18:-0.68:-0.62:-0.49:-1.87:-1.52:-3.84:-0.92:-0.09:-0.90:-1.43:-0.81:0.344:-1.82:0.026:-2.22:1.054:0.148:-0.42:-1.69:0.601:-0.81:1.664:-0.03:-0.74:-0.85:-0.31:0.323:-1.10:-0.11:-0.65:0.958	N
INHA	-0.650478	0.023215	-0.92:-1.54:-0.23:-0.78:-1.07:-0.84:-0.65:-0.53:2.526:0.334:-0.35:-0.50:-0.75	-0.753886	0.00433137	-0.75:0.233:3.118:-0.50:-0.94:-0.63:-1.25:-1.17:-1.46:-1.17:-0.31:-0.88:-0.73	-0.746106	0.000303791	-0.92:-1.54:-0.23:-0.78:-1.07:-0.84:-0.65:-0.53:2.526:0.334:-0.35:-0.50:-0.75:-0.75:0.233:3.118:-0.50:-0.94:-0.63:-1.25:-1.17:-1.46:-1.17:-0.31:-0.88:-0.73	N
TOP2B	-0.47134	0.0488968	-1.24:0.594:-1.53:0.262:-2.52:-0.54:-0.46:1.452:-0.48:-0.10:-0.51:1.342:0.075:0.436:-0.07:-0.85:-0.86:-0.62:0.471:-1.64:-0.31:-1.95:-0.86:0.284	-0.829357	0.00173518	-2.08:0.611:-4.56:-2.38:-1.13:0.233:-0.42:-1.01:-1.30:-2.41:-0.72:1.393:0.791:-1.42:0.511:-0.83:-0.92:-0.34:-1.47:1.096:-0.82:-0.14:-1.69:-0.22	-0.530525	0.000314518	-1.24:0.594:-1.53:0.262:-2.52:-0.54:-0.46:1.452:-0.48:-0.10:-0.51:1.342:0.075:0.436:-0.07:-0.85:-0.86:-0.62:0.471:-1.64:-0.31:-1.95:-0.86:0.284:-2.08:0.611:-4.56:-2.38:-1.13:0.233:-0.42:-1.01:-1.30:-2.41:-0.72:1.393:0.791:-1.42:0.511:-0.83:-0.92:-0.34:-1.	N
TLX3	-0.76608	0.00258944	-0.64:-0.86:-1.71:-0.35:-0.41:-0.76:-1.48:-1.01:-1.46:-0.59:0.016:-2.52:1.428	-1.02292	0.0388796	2.087:-1.57:-1.11:-1.20:2.112:-1.36:0.327:-1.42:-0.80:-1.49:0.549:-1.02:-0.77	-0.837944	0.000315104	-0.64:-0.86:-1.71:-0.35:-0.41:-0.76:-1.48:-1.01:-1.46:-0.59:0.016:-2.52:1.428:2.087:-1.57:-1.11:-1.20:2.112:-1.36:0.327:-1.42:-0.80:-1.49:0.549:-1.02:-0.77	N
LRRK1	-0.277021	0.00689576	0.794:0.185:0.813:-0.06:-1.25:1.251:-0.78:0.083:-1.44:0.737:-0.40:-0.17:0.159:-1.25:-1.65:-0.29:-0.96:-0.11:-1.08:-0.22:0.484:4.408:-0.14:-0.79:-0.52:-1.05:-0.50:-0.81:-0.25:-1.45:0.212:-3.48:-0.36:-0.24:-1.16:-0.22:-0.25:-0.55:-0.68:0.019	-0.398651	0.0177757	0.134:-0.56:-0.75:-0.29:0.840:-0.18:-2.71:-0.94:-1.83:1.195:0.459:0.753:-0.41:-0.40:-0.32:-1.09:0.357:-0.85:-0.65:-0.01:-0.85:0.233:-0.70:0.228:-0.77:2.976:-0.18:-1.62:-0.19:-0.84:-1.29:0.107:0.467:-0.39:-0.48:0.433:-1.53:-0.96:0.604:-0.63	-0.345424	0.000319528	0.794:0.185:0.813:-0.06:-1.25:1.251:-0.78:0.083:-1.44:0.737:-0.40:-0.17:0.159:-1.25:-1.65:-0.29:-0.96:-0.11:-1.08:-0.22:0.484:4.408:-0.14:-0.79:-0.52:-1.05:-0.50:-0.81:-0.25:-1.45:0.212:-3.48:-0.36:-0.24:-1.16:-0.22:-0.25:-0.55:-0.68:0.019:0.134:-0.56:-0.75:-0.29:0.840:-0.18:-2.71:-0.94:-1.83:1.195:0.459:0.753:-0.41:-0.40:-0.32:-1.09:0.357:-0.85:-0.65:-0.01:-0.85:0.233:-0.70:0.228:-0.77:2.976:-0.…	N
ADH7	-0.713541	0.00391188	-1.77:-0.23:0.673:0.149:-1.06:-1.39:-0.20:-0.74:-1.03:-1.60:-1.36:-2.43:-1.35:1.148:-1.57:0.803:-0.40:-0.69:1.048:-0.51:-0.71	-0.404733	0.0309054	0.108:1.166:-0.40:-0.32:-2.12:-1.40:-1.53:-1.09:-0.27:0.174:0.436:-0.17:-0.59:-0.67:-4.28:0.571:0.294:0.990:-0.51:-1.22:-1.56	-0.552731	0.000331176	-1.77:-0.23:0.673:0.149:-1.06:-1.39:-0.20:-0.74:-1.03:-1.60:-1.36:-2.43:-1.35:1.148:-1.57:0.803:-0.40:-0.69:1.048:-0.51:-0.71:0.108:1.166:-0.40:-0.32:-2.12:-1.40:-1.53:-1.09:-0.27:0.174:0.436:-0.17:-0.59:-0.67:-4.28:0.571:0.294:0.990:-0.51:-1.22:-1.56	N
DUSP12	0.400082	0.0161894	0.120:0.211:0.439:0.517:0.630:0.953:-1.39:1.159:1.969:-0.11:-0.26:0.804:1.044:-0.64:-0.43:0.402:1.303:-0.04:0.198:0.796:0.767:-0.28:0.397:1.004:-0.65:1.842:-0.43:-2.07:0.122:1.688:0.455:0.575:0.394:0.611:1.540:0.088:0.997:-1.03:0.386:0.479:0.821:-1.26:-0.53:0.364:-0.73:-1.16:0.908:1.221	0.286573	0.0073252	-0.39:1.127:0.741:-0.50:-0.42:0.149:-0.66:0.509:0.718:1.149:-0.44:0.468:0.106:0.539:-0.00:-0.15:0.584:0.713:0.515:1.675:0.225:0.180:0.177:0.906:0.237:-0.21:0.335:0.944:0.869:0.845:1.020:-0.70:0.959:-2.10:-0.03:0.200:-0.50:-0.64:0.706:0.883:-0.51:0.699:0.9	0.395957	0.000333688	0.120:0.211:0.439:0.517:0.630:0.953:-1.39:1.159:1.969:-0.11:-0.26:0.804:1.044:-0.64:-0.43:0.402:1.303:-0.04:0.198:0.796:0.767:-0.28:0.397:1.004:-0.65:1.842:-0.43:-2.07:0.122:1.688:0.455:0.575:0.394:0.611:1.540:0.088:0.997:-1.03:0.386:0.479:0.821:-1.26:-0.53:0.364:-0.73:-1.16:0.908:1.221:-0.39:1.127:0.741:-0.50:-0.42:0.149:-0.66:0.509:0.718:1.149:-0.44:0.468:0.106:0.539:-0.00:-0.15:0.584:0.713:0.5…	P
PLCG1	-0.752649	0.00383396	-0.88:-1.01:0.266:-1.81:2.674:-1.60:-0.75:1.564:-0.42:-0.22:-2.17:0.063:-0.53:-0.80:-2.26:-1.00:-1.20:0.190:-1.01:-0.17:-0.40	-0.379528	0.0336131	-0.07:-0.20:-1.15:-1.38:0.134:-0.45:0.585:0.320:-0.20:-0.05:-0.43:1.562:-0.79:-1.96:-0.68:-1.91:-0.60:-1.12:-0.37:0.146:-0.01	-0.444559	0.00034169	-0.88:-1.01:0.266:-1.81:2.674:-1.60:-0.75:1.564:-0.42:-0.22:-2.17:0.063:-0.53:-0.80:-2.26:-1.00:-1.20:0.190:-1.01:-0.17:-0.40:-0.07:-0.20:-1.15:-1.38:0.134:-0.45:0.585:0.320:-0.20:-0.05:-0.43:1.562:-0.79:-1.96:-0.68:-1.91:-0.60:-1.12:-0.37:0.146:-0.01	N
CD9	-0.371041	0.038875	-1.60:-0.34:0.053:-1.66:0.009:1.753:1.085:1.252:-0.56:-1.99:-1.97:-0.24:-0.02:-1.20:0.337:-0.39:-1.44:-1.20:-0.19:0.483:-0.47:-1.23	-0.695422	0.00282975	-2.41:-1.90:0.209:-0.95:0.958:-3.02:-5.38:1.145:-1.07:-1.12:-1.88:0.289:-0.06:-0.27:-1.57:-0.69:0.190:-0.06:-0.37:-0.20:-0.92	-0.395454	0.000350358	-1.60:-0.34:0.053:-1.66:0.009:1.753:1.085:1.252:-0.56:-1.99:-1.97:-0.24:-0.02:-1.20:0.337:-0.39:-1.44:-1.20:-0.19:0.483:-0.47:-1.23:-2.41:-1.90:0.209:-0.95:0.958:-3.02:-5.38:1.145:-1.07:-1.12:-1.88:0.289:-0.06:-0.27:-1.57:-0.69:0.190:-0.06:-0.37:-0.20:-0.	N
SUPT5H	-0.675766	0.00750692	-1.83:0.073:0.661:0.707:-0.35:-1.03:-0.85:0.514:0.019:-1.09:-0.58:0.204:-1.42:-4.71:-1.32:-0.91:-1.41:-0.20:-0.76:0.198	-0.596907	0.0167254	-0.87:-0.38:-0.51:-1.70:-0.67:-1.27:1.639:-1.83:1.321:0.496:-0.01:0.571:-2.71:0.542:-0.41:-0.95:-1.12:-0.67:-2.27:-0.43	-0.629345	0.000365089	-1.83:0.073:0.661:0.707:-0.35:-1.03:-0.85:0.514:0.019:-1.09:-0.58:0.204:-1.42:-4.71:-1.32:-0.91:-1.41:-0.20:-0.76:0.198:-0.87:-0.38:-0.51:-1.70:-0.67:-1.27:1.639:-1.83:1.321:0.496:-0.01:0.571:-2.71:0.542:-0.41:-0.95:-1.12:-0.67:-2.27:-0.43	N
LGALS1	-0.366132	0.27147	0.482:-1.67:-2.49:1.004:2.019:-1.93:0.365:-0.58:-0.74:-0.62:0.644:-0.14:-1.18:-0.72:-0.03:1.002:-0.66:1.458:-1.25:-0.13	-0.902	3.92026e-05	-1.24:-0.01:3.220:-0.80:-1.21:-6.44:-2.01:-4.01:-1.07:-0.91:-0.77:-0.06:-0.18:-1.33:-1.64:-0.89:-0.67:-0.69	-0.709971	0.000367691	0.482:-1.67:-2.49:1.004:2.019:-1.93:0.365:-0.58:-0.74:-0.62:0.644:-0.14:-1.18:-0.72:-0.03:1.002:-0.66:1.458:-1.25:-0.13:-1.24:-0.01:3.220:-0.80:-1.21:-6.44:-2.01:-4.01:-1.07:-0.91:-0.77:-0.06:-0.18:-1.33:-1.64:-0.89:-0.67:-0.69	N
POLA2	-0.549316	0.00750577	0.421:0.436:-1.11:0.179:-0.52:-3.41:-2.15:-0.23:-1.61:-0.40:-0.63:0.262:-0.87:-1.84:0.925:0.165:-0.68:-1.73:-0.54	-0.379528	0.0187835	-0.00:-0.68:0.537:-1.76:-2.82:-0.72:-0.05:-2.78:-0.31:-0.06:-0.55:0.919:-0.62:-0.37:0.424:0.330:-2.23:-0.34:-1.28	-0.538725	0.000370309	0.421:0.436:-1.11:0.179:-0.52:-3.41:-2.15:-0.23:-1.61:-0.40:-0.63:0.262:-0.87:-1.84:0.925:0.165:-0.68:-1.73:-0.54:-0.00:-0.68:0.537:-1.76:-2.82:-0.72:-0.05:-2.78:-0.31:-0.06:-0.55:0.919:-0.62:-0.37:0.424:0.330:-2.23:-0.34:-1.28	N
PAFAH1B1	-0.191562	0.0402788	-0.11:0.282:0.448:-0.56:0.314:-1.91:-1.32:-0.11:-0.68:-0.26:0.338:-0.95:-0.00:-0.70:-0.07:-0.66:-0.57:-0.05:-1.74:0.228	-0.762949	0.00265789	-0.76:0.505:-0.03:1.709:-0.32:-4.26:-1.15:-1.99:-2.71:-1.15:0.756:-4.21:-0.13:-0.69:-3.18:-1.23:2.148:-0.94:-0.22:-1.70:-0.26	-0.562943	0.000374425	-0.11:0.282:0.448:-0.56:0.314:-1.91:-1.32:-0.11:-0.68:-0.26:0.338:-0.95:-0.00:-0.70:-0.07:-0.66:-0.57:-0.05:-1.74:0.228:-0.76:0.505:-0.03:1.709:-0.32:-4.26:-1.15:-1.99:-2.71:-1.15:0.756:-4.21:-0.13:-0.69:-3.18:-1.23:2.148:-0.94:-0.22:-1.70:-0.26	N
MDK	-0.298671	0.0091345	-0.87:0.945:-0.06:-1.46:-1.07:-0.13:-0.87:-1.40:0.345:-0.21:-4.51:0.403:-0.07:-0.95:-1.25:-1.10:0.104:-0.22:-0.29	-0.671741	0.015172	-0.74:-1.50:-0.03:0.385:-0.73:1.068:-1.08:-0.67:0.722:-2.56:-0.95:-2.10:-0.33:-0.35:-0.78:0.453:0.027:-0.36:-1.03	-0.516252	0.000375318	-0.87:0.945:-0.06:-1.46:-1.07:-0.13:-0.87:-1.40:0.345:-0.21:-4.51:0.403:-0.07:-0.95:-1.25:-1.10:0.104:-0.22:-0.29:-0.74:-1.50:-0.03:0.385:-0.73:1.068:-1.08:-0.67:0.722:-2.56:-0.95:-2.10:-0.33:-0.35:-0.78:0.453:0.027:-0.36:-1.03	N
SFPQ	-0.229014	0.113929	-0.63:-1.82:-0.35:-0.84:-1.40:-1.10:3.452:0.685:-0.23:-2.98:0.357:0.102:-4.86:-0.04:-0.65:0.521:0.092:-0.65:-2.16:-0.22:0.741:0.197:0.211:1.178:-0.12	-0.664871	0.000431877	-2.59:-8.30:-0.85:-2.05:-0.68:-0.12:-0.35:-0.48:0.917:-1.00:-1.90:-0.53:0.258:-8.22:-1.64:-0.64:0.268:1.096:-1.66:0.132:-0.01:-1.06:-3.28:0.134	-0.489906	0.000376749	-0.63:-1.82:-0.35:-0.84:-1.40:-1.10:3.452:0.685:-0.23:-2.98:0.357:0.102:-4.86:-0.04:-0.65:0.521:0.092:-0.65:-2.16:-0.22:0.741:0.197:0.211:1.178:-0.12:-2.59:-8.30:-0.85:-2.05:-0.68:-0.12:-0.35:-0.48:0.917:-1.00:-1.90:-0.53:0.258:-8.22:-1.64:-0.64:0.268:1.0	N
MAGEE1	-0.648449	0.0022867	-0.03:0.079:0.692:-1.39:-1.67:-1.17:-0.78:-1.61:-0.33:0.262:-0.50:-0.05:-2.17:-2.24:-0.30:-1.34	-0.408895	0.0504998	-1.77:0.048:-0.27:0.628:-0.46:1.681:-1.39:0.569:-0.51:-2.52:0.128:-1.83:-1.07:-2.71:0.162:-0.35	-0.487845	0.00037733	-0.03:0.079:0.692:-1.39:-1.67:-1.17:-0.78:-1.61:-0.33:0.262:-0.50:-0.05:-2.17:-2.24:-0.30:-1.34:-1.77:0.048:-0.27:0.628:-0.46:1.681:-1.39:0.569:-0.51:-2.52:0.128:-1.83:-1.07:-2.71:0.162:-0.35	N
NDUFA3	-0.84939	0.0300537	1.887:-1.51:-0.89:1.591:0.099:-0.28:-2.18:-2.80:-0.96:-0.25:1.499:0.125:-2.22:-0.80:-1.27:-2.25	-0.9076	0.0043327	-1.42:-0.84:0.031:-1.15:2.797:-1.75:0.147:-2.06:0.645:-0.97:-1.13:-1.01:-0.28:-0.21:-3.25:-0.52	-0.869133	0.000380101	1.887:-1.51:-0.89:1.591:0.099:-0.28:-2.18:-2.80:-0.96:-0.25:1.499:0.125:-2.22:-0.80:-1.27:-2.25:-1.42:-0.84:0.031:-1.15:2.797:-1.75:0.147:-2.06:0.645:-0.97:-1.13:-1.01:-0.28:-0.21:-3.25:-0.52	N
TRRAP	-0.187891	0.0961419	0.823:2.228:-0.18:-2.11:-0.25:-1.00:-0.78:0.227:-1.17:0.624:-1.04:0.781:-0.29:0.159:-0.26:-0.12:-1.00:-3.37:-0.04:0.565:0.855:0.158:-2.83:-0.14:-2.11:-0.02:0.241:0.175:-1.00:1.153:-0.38:2.372:-0.52:-0.74:-1.46:0.520:-2.31	-0.646569	0.000812389	1.454:0.350:0.172:0.852:-1.74:-4.98:-0.04:-2.26:-4.98:-0.39:-2.52:-1.00:-1.49:-0.56:-0.10:-2.26:-4.39:-2.00:0.060:0.667:-0.99:-2.62:-1.76:-0.72:1.709:0.878:-0.91:0.817:0.845:-1.45:-0.10:0.400:0.036:-2.12:0.068:-0.39:-2.97:-1.22	-0.291478	0.000385079	0.823:2.228:-0.18:-2.11:-0.25:-1.00:-0.78:0.227:-1.17:0.624:-1.04:0.781:-0.29:0.159:-0.26:-0.12:-1.00:-3.37:-0.04:0.565:0.855:0.158:-2.83:-0.14:-2.11:-0.02:0.241:0.175:-1.00:1.153:-0.38:2.372:-0.52:-0.74:-1.46:0.520:-2.31:1.454:0.350:0.172:0.852:-1.74:-4.98:-0.04:-2.26:-4.98:-0.39:-2.52:-1.00:-1.49:-0.56:-0.10:-2.26:-4.39:-2.00:0.060:0.667:-0.99:-2.62:-1.76:-0.72:1.709:0.878:-0.91:0.817:0.845:-1.…	N
CTNND1	-0.649272	0.0168045	-1.44:1.245:-0.99:-0.47:-1.79:-2.78:-0.88:0.580:-0.38:-1.94:-1.08:-2.04:0.914:0.543:0.353:1.047:-1.41:-0.82:-0.43:-0.42	-0.498086	0.00744638	2.048:-0.62:-0.04:-0.37:-2.30:-2.04:-0.49:-0.91:-0.35:-0.50:-0.45:-0.69:-0.80:0.346:-1.13:-0.99:-0.34:-0.26:0.967:-0.65	-0.498086	0.00038681	-1.44:1.245:-0.99:-0.47:-1.79:-2.78:-0.88:0.580:-0.38:-1.94:-1.08:-2.04:0.914:0.543:0.353:1.047:-1.41:-0.82:-0.43:-0.42:2.048:-0.62:-0.04:-0.37:-2.30:-2.04:-0.49:-0.91:-0.35:-0.50:-0.45:-0.69:-0.80:0.346:-1.13:-0.99:-0.34:-0.26:0.967:-0.65	N
TYMS	-0.418597	0.0464232	-1.12:-0.94:-0.74:2.039:0.080:-0.41:0.019:0.299:0.370:-1.12:-1.61:-0.87:-0.23:0.303:-1.64:-0.03:-0.57:0.283:-1.13	-0.666072	0.00204734	-0.89:-1.18:-0.51:-0.04:-0.13:0.545:-0.74:-1.31:-0.98:-1.41:0.271:-0.67:-0.70:-0.66:-0.60:0.127:-0.77:-0.60	-0.607127	0.000388335	-1.12:-0.94:-0.74:2.039:0.080:-0.41:0.019:0.299:0.370:-1.12:-1.61:-0.87:-0.23:0.303:-1.64:-0.03:-0.57:0.283:-1.13:-0.89:-1.18:-0.51:-0.04:-0.13:0.545:-0.74:-1.31:-0.98:-1.41:0.271:-0.67:-0.70:-0.66:-0.60:0.127:-0.77:-0.60	N
PRKCSH	-0.691078	0.00510715	-3.25:-1.78:-0.50:-1.91:-0.70:-0.81:-0.10:-0.87:-0.40:-0.67:0.698:0.190:0.521:-4.89:-2.20:0.560	-0.395556	0.028661	-0.40:-2.19:-2.05:-0.13:-0.38:0.731:-0.87:-0.60:-1.43:0.107:0.479:-0.02:-2.03:-0.10:-2.59:0.645	-0.556174	0.000391534	-3.25:-1.78:-0.50:-1.91:-0.70:-0.81:-0.10:-0.87:-0.40:-0.67:0.698:0.190:0.521:-4.89:-2.20:0.560:-0.40:-2.19:-2.05:-0.13:-0.38:0.731:-0.87:-0.60:-1.43:0.107:0.479:-0.02:-2.03:-0.10:-2.59:0.645	N
MTMR2	0.425119	0.00543123	0.575:1.041:0.425:-0.63:0.980:0.198:1.137:2.053:-0.74:1.073:1.013:-0.20:0.342:1.241:-0.18:0.459:0.069:1.188:-0.23:0.728:1.212:0.737:0.823:0.764:-0.81:0.323:-0.10:0.565:2.342:-0.01:-0.47:-0.48:0.342:-0.29:0.461:0.782:1.088:0.328:0.031:-0.95:-0.69:0.795:0.577:-0.17:-0.34	0.21563	0.0239127	1.045:0.264:0.868:0.190:-0.48:0.442:0.398:0.776:0.674:-0.29:-0.54:-0.09:0.408:0.563:1.709:-0.98:-0.41:0.726:0.439:1.534:0.313:0.700:0.444:-0.16:-1.35:0.182:-0.18:0.175:0.571:-0.04:-0.04:-1.09:-0.43:0.069:-0.27:0.351:0.146:1.853:0.570:0.110:0.131:0.143:0.633:0.207:0.626:0.224	0.32885	0.000397196	0.575:1.041:0.425:-0.63:0.980:0.198:1.137:2.053:-0.74:1.073:1.013:-0.20:0.342:1.241:-0.18:0.459:0.069:1.188:-0.23:0.728:1.212:0.737:0.823:0.764:-0.81:0.323:-0.10:0.565:2.342:-0.01:-0.47:-0.48:0.342:-0.29:0.461:0.782:1.088:0.328:0.031:-0.95:-0.69:0.795:0.577:-0.17:-0.34:1.045:0.264:0.868:0.190:-0.48:0.442:0.398:0.776:0.674:-0.29:-0.54:-0.09:0.408:0.563:1.709:-0.98:-0.41:0.726:0.439:1.534:0.313:0.7…	P
FLT1	0.410505	0.0091357	-0.31:-0.24:0.550:0.884:0.382:1.730:0.687:1.844:0.358:0.642:-0.51:-0.43:0.494:1.187:1.402:0.387:-0.65:1.103:0.082:0.005:-1.81:1.002:1.112:-0.55:0.390:2.594:0.945:-0.36:-0.16:-0.45:1.574:0.986:0.828:0.915:0.933:0.426:-0.46:0.394:-0.95:-0.32:-1.68:-1.04:0.1	0.307919	0.0168604	-1.71:-0.59:1.062:0.315:1.104:0.053:-0.44:0.475:0.080:-0.30:-0.63:0.736:0.307:0.537:-0.50:0.517:-0.82:0.773:0.173:1.122:-0.50:0.146:1.465:1.083:-0.04:3.625:-0.03:0.400:-0.45:1.086:-0.40:-0.53:0.879:0.434:1.107:0.813:0.824:0.625:-0.13:0.210:-0.73:-0.27:0.9	0.39081	0.000403891	-0.31:-0.24:0.550:0.884:0.382:1.730:0.687:1.844:0.358:0.642:-0.51:-0.43:0.494:1.187:1.402:0.387:-0.65:1.103:0.082:0.005:-1.81:1.002:1.112:-0.55:0.390:2.594:0.945:-0.36:-0.16:-0.45:1.574:0.986:0.828:0.915:0.933:0.426:-0.46:0.394:-0.95:-0.32:-1.68:-1.04:0.1	P
IPO11	-1.01321	0.0034417	-4.83:0.793:0.122:-1.68:1.560:0.868:-1.21:0.532:-1.01:-2.08:-1.93:-0.51:-1.01:-3.13:-1.20:-0.50:-2.03:-1.01:-0.76:1.749:-0.81	-0.510924	0.040717	-5.22:2.235:-0.26:-3.02:-1.99:-1.34:-0.75:-0.68:-0.51:0.736:0.530:-0.26:-1.66:-0.19:-1.95:-0.97:1.631:1.019:-0.08:0.212:-0.98	-0.763424	0.00040586	-4.83:0.793:0.122:-1.68:1.560:0.868:-1.21:0.532:-1.01:-2.08:-1.93:-0.51:-1.01:-3.13:-1.20:-0.50:-2.03:-1.01:-0.76:1.749:-0.81:-5.22:2.235:-0.26:-3.02:-1.99:-1.34:-0.75:-0.68:-0.51:0.736:0.530:-0.26:-1.66:-0.19:-1.95:-0.97:1.631:1.019:-0.08:0.212:-0.98	N
DNM3	-0.597759	0.00661746	-0.14:-1.15:-0.59:-0.69:1.223:0.133:0.326:-0.56:-1.06:-0.82:-0.15:-0.18:-1.78:-0.36:-2.09:-4.94:-0.87:0.581:-1.16:1.198:0.270:-0.91:-1.40	-0.537152	0.0227945	-1.11:-0.49:-0.11:-0.88:-0.83:-3.91:0.399:-2.03:-0.76:1.971:-0.80:-0.17:1.267:1.818:-0.12:-0.02:-2.26:0.125:-0.53:0.454:-1.82:-3.21:-0.65	-0.579696	0.000412235	-0.14:-1.15:-0.59:-0.69:1.223:0.133:0.326:-0.56:-1.06:-0.82:-0.15:-0.18:-1.78:-0.36:-2.09:-4.94:-0.87:0.581:-1.16:1.198:0.270:-0.91:-1.40:-1.11:-0.49:-0.11:-0.88:-0.83:-3.91:0.399:-2.03:-0.76:1.971:-0.80:-0.17:1.267:1.818:-0.12:-0.02:-2.26:0.125:-0.53:0.4	N
SEPHS2	-0.303394	0.133294	-0.54:0.202:-0.42:-0.82:0.211:-0.17:-0.64:-0.55:4.986:-3.53:0.635:0.236:-0.04:-1.99:-0.80:-0.14:-1.77:-2.61:0.498:1.962	-1.20437	0.000442978	-3.25:0.426:-1.78:-0.75:-1.24:-0.69:-0.04:0.146:0.363:-1.16:-0.73:7.172:-5.13:0.977:-3.33:-1.38:-1.32:-1.47:-2.47:-1.77	-0.672916	0.000417126	-0.54:0.202:-0.42:-0.82:0.211:-0.17:-0.64:-0.55:4.986:-3.53:0.635:0.236:-0.04:-1.99:-0.80:-0.14:-1.77:-2.61:0.498:1.962:-3.25:0.426:-1.78:-0.75:-1.24:-0.69:-0.04:0.146:0.363:-1.16:-0.73:7.172:-5.13:0.977:-3.33:-1.38:-1.32:-1.47:-2.47:-1.77	N
ATP6V1E1	-0.368938	0.0987224	-0.97:-0.17:1.718:-1.45:-0.15:-0.59:-1.04:-0.89:0.296:0.424:-1.47:0.706:-0.84:-2.02:-1.61:-0.07:-0.56:-0.14:0.571:1.939	-0.450334	0.000738096	-0.16:-0.23:-2.23:-0.78:-0.88:-1.27:-0.27:-0.52:-0.93:-0.19:-0.25:-1.42:-1.75:0.079:-0.79:-1.58:-0.33:0.768:-0.16:-0.37	-0.450334	0.000425408	-0.97:-0.17:1.718:-1.45:-0.15:-0.59:-1.04:-0.89:0.296:0.424:-1.47:0.706:-0.84:-2.02:-1.61:-0.07:-0.56:-0.14:0.571:1.939:-0.16:-0.23:-2.23:-0.78:-0.88:-1.27:-0.27:-0.52:-0.93:-0.19:-0.25:-1.42:-1.75:0.079:-0.79:-1.58:-0.33:0.768:-0.16:-0.37	N
PAX7	-0.081674	0.128201	-1.23:-0.07:-0.61:0.700:0.456:-1.98:-0.60:-1.47:0.240:-0.28:-0.04:-0.08:-1.02:-1.33:-0.47:0.476:0.576:-0.06:0.414	-0.584971	0.000364195	0.363:-0.43:-0.42:-0.63:-0.15:-0.97:-0.52:-1.80:-0.23:-3.12:-0.58:-0.63:-0.92:0.089:-0.15:-1.20:-0.52:-1.68:-0.72	-0.499578	0.000427184	-1.23:-0.07:-0.61:0.700:0.456:-1.98:-0.60:-1.47:0.240:-0.28:-0.04:-0.08:-1.02:-1.33:-0.47:0.476:0.576:-0.06:0.414:0.363:-0.43:-0.42:-0.63:-0.15:-0.97:-0.52:-1.80:-0.23:-3.12:-0.58:-0.63:-0.92:0.089:-0.15:-1.20:-0.52:-1.68:-0.72	N
ELK1	-0.58439	0.00351101	-1.63:-0.43:-0.97:-1.75:-1.49:0.952:-1.17:-2.94:0.155:0.612:0.235:-0.58:-0.48:-0.68:-1.64:-0.48:-0.25	-0.305855	0.0430087	0.297:0.011:-1.54:-0.37:-0.72:-0.08:0.080:-2.53:-0.97:-0.85:-0.34:-0.30:0.047:0.109:0.503:-0.28:-0.95	-0.456066	0.000446161	-1.63:-0.43:-0.97:-1.75:-1.49:0.952:-1.17:-2.94:0.155:0.612:0.235:-0.58:-0.48:-0.68:-1.64:-0.48:-0.25:0.297:0.011:-1.54:-0.37:-0.72:-0.08:0.080:-2.53:-0.97:-0.85:-0.34:-0.30:0.047:0.109:0.503:-0.28:-0.95	N
HDAC7	-0.66839	0.0548741	-1.88:-2.09:-0.66:-0.97:1.131:-1.32:0.985:-0.01:-2.16:-1.67:-0.50:1.170:0.657:-0.80:-0.36	-0.696774	0.00201899	-0.01:-1.47:-0.84:-1.40:-1.92:-0.80:-1.36:0.270:-0.57:-3.27:-0.59:-0.55:0.931:-0.40	-0.66839	0.000452827	-1.88:-2.09:-0.66:-0.97:1.131:-1.32:0.985:-0.01:-2.16:-1.67:-0.50:1.170:0.657:-0.80:-0.36:-0.01:-1.47:-0.84:-1.40:-1.92:-0.80:-1.36:0.270:-0.57:-3.27:-0.59:-0.55:0.931:-0.40	N
EIF2S1	-0.389467	0.0457417	-1.01:-3.03:0.428:-0.48:-1.12:-1.76:0.530:0.744:-2.37:1.342:-0.91:-0.60:0.848:-1.43:-0.24:-0.08:-0.29:-0.96:-0.48:-0.02:0.305:-0.01	-0.872891	0.00300126	-0.24:-3.28:0.303:0.735:0.792:-1.36:-0.20:-0.18:-2.12:-1.56:-0.93:-0.74:-3.80:2.490:-1.43:-1.43:0.562:-1.16:-0.80:-1.87:0.337:-1.24	-0.545132	0.000461453	-1.01:-3.03:0.428:-0.48:-1.12:-1.76:0.530:0.744:-2.37:1.342:-0.91:-0.60:0.848:-1.43:-0.24:-0.08:-0.29:-0.96:-0.48:-0.02:0.305:-0.01:-0.24:-3.28:0.303:0.735:0.792:-1.36:-0.20:-0.18:-2.12:-1.56:-0.93:-0.74:-3.80:2.490:-1.43:-1.43:0.562:-1.16:-0.80:-1.87:0.3	N
POLR2I	-0.555443	0.0257977	0.269:-0.99:-0.58:-3.91:-0.14:1.990:-0.65:-0.03:-0.49:0.238:-2.47:-1.17:-1.41:-1.36:-0.52:0.842	-0.643737	0.00620631	-1.12:-2.59:-1.39:-1.27:3.376:-0.27:-0.63:-0.43:-2.39:0.270:0.708:-0.64:-3.54:-0.83:-0.23	-0.630384	0.000469092	0.269:-0.99:-0.58:-3.91:-0.14:1.990:-0.65:-0.03:-0.49:0.238:-2.47:-1.17:-1.41:-1.36:-0.52:0.842:-1.12:-2.59:-1.39:-1.27:3.376:-0.27:-0.63:-0.43:-2.39:0.270:0.708:-0.64:-3.54:-0.83:-0.23	N
FAM110A	-0.607224	0.00762748	-2.04:-0.69:-0.48:-0.22:-1.48:-0.52:-0.18:-0.72:-2.01:-1.78:2.159:-0.37	-0.575061	0.0253426	-0.81:-0.26:-0.27:0.857:-1.63:-0.44:0.233:-0.57:-0.98:-0.92:-1.28	-0.575061	0.000487565	-2.04:-0.69:-0.48:-0.22:-1.48:-0.52:-0.18:-0.72:-2.01:-1.78:2.159:-0.37:-0.81:-0.26:-0.27:0.857:-1.63:-0.44:0.233:-0.57:-0.98:-0.92:-1.28	N
CSNK1A1	-0.0822301	0.167144	0.060:-1.56:-0.08:0.165:-1.70:0.254:-0.38:0.063:-0.48:-0.17:0.302:0.026:0.699:-0.21:0.005:1.081:-0.51:0.707:0.203:0.292:-1.11:-1.65:-1.33:-0.83:0.413:0.902:-0.28:0.868:-0.61:-1.71:-0.88:-0.57:0.493:0.102:0.377:0.373:-3.91:-0.57:0.548:-0.30:-2.24:0.685:-0.57:-0.14:-0.48:0.994:0.438	-0.575487	0.000286953	0.567:-0.31:-1.06:-1.77:0.001:0.421:-1.07:0.240:-1.89:0.438:0.081:-1.52:-0.32:-0.92:-0.81:-2.83:-4.36:-0.99:-1.42:0.310:0.578:-1.28:-0.90:1.340:-0.54:-1.82:0.441:-0.02:0.125:-0.03:-0.89:-0.55:-0.63:-0.85:-3.00:2.857:0.425:0.608:0.065:0.596:-1.46:-0.47:-0.42:-0.73:-0.73:-0.93:-0.59:-1.63	-0.317021	0.00049294	0.060:-1.56:-0.08:0.165:-1.70:0.254:-0.38:0.063:-0.48:-0.17:0.302:0.026:0.699:-0.21:0.005:1.081:-0.51:0.707:0.203:0.292:-1.11:-1.65:-1.33:-0.83:0.413:0.902:-0.28:0.868:-0.61:-1.71:-0.88:-0.57:0.493:0.102:0.377:0.373:-3.91:-0.57:0.548:-0.30:-2.24:0.685:-0.57:-0.14:-0.48:0.994:0.438:0.567:-0.31:-1.06:-1.77:0.001:0.421:-1.07:0.240:-1.89:0.438:0.081:-1.52:-0.32:-0.92:-0.81:-2.83:-4.36:-0.99:-1.42:0.3…	N
TPTE	0.631574	0.00161553	-1.28:0.351:0.896:0.771:-0.82:0.652:-0.53:1.398:1.717:-1.66:1.609:0.836:0.592:0.767:0.074:1.310:0.912:-1.09:0.097:-1.11:1.415:0.659:0.793:0.074:-1.00:2.147:-0.09:1.076:-1.30:0.562:0.527:1.339:0.610:0.774:1.439:-0.59:0.132:1.043:1.460:0.344:1.208:0.063:-0.	0.108327	0.0772106	-0.42:1.197:0.412:0.837:-1.59:-0.18:-0.63:-0.08:0.610:0.270:-0.27:3.000:1.271:-0.89:0.501:-0.27:-0.28:0.245:1.378:0.971:0.387:-0.02:-0.10:2.084:-1.63:0.908:0.233:0.064:0.130:0.416:0.108:-0.01:1.983:0.014:0.571:0.021:-0.13:0.452:0.396:-0.56:1.072:0.043:-0.	0.351347	0.000495597	-1.28:0.351:0.896:0.771:-0.82:0.652:-0.53:1.398:1.717:-1.66:1.609:0.836:0.592:0.767:0.074:1.310:0.912:-1.09:0.097:-1.11:1.415:0.659:0.793:0.074:-1.00:2.147:-0.09:1.076:-1.30:0.562:0.527:1.339:0.610:0.774:1.439:-0.59:0.132:1.043:1.460:0.344:1.208:0.063:-0.	P
PTPRT	-0.496163	0.0100212	0.387:-0.36:0.764:-0.46:-0.50:-1.34:-1.07:-0.38:0.371:-1.05:-1.12:-1.01:-1.22:-1.35:2.261:-0.49:-1.33:0.170:-0.90:-1.10:-0.12:0.197:0.012	-0.460829	0.0202165	-2.09:-0.46:-1.60:-0.67:-0.42:0.199:-1.09:0.522:-1.55:-1.12:-0.28:4.883:1.148:-2.42:-0.24:0.008:-3.70:-0.11:0.963:-0.67:-0.81:-1.94:0.735	-0.482403	0.000496202	0.387:-0.36:0.764:-0.46:-0.50:-1.34:-1.07:-0.38:0.371:-1.05:-1.12:-1.01:-1.22:-1.35:2.261:-0.49:-1.33:0.170:-0.90:-1.10:-0.12:0.197:0.012:-2.09:-0.46:-1.60:-0.67:-0.42:0.199:-1.09:0.522:-1.55:-1.12:-0.28:4.883:1.148:-2.42:-0.24:0.008:-3.70:-0.11:0.963:-0.67:-0.81:-1.94:0.735	N
NEURL4	-0.423087	0.0389835	1.887:0.518:0.542:0.395:-3.91:-0.18:-0.23:-2.94:-1.18:-1.36:-0.01:-0.42:-0.14:-1.24:-0.52:-1.77:-0.42	-0.88124	0.00337153	1.638:2.288:-0.94:-1.21:-0.95:-0.00:-1.01:-0.68:-0.57:-1.50:-0.30:-0.64:-0.98:-0.88:-4.87:-3.04:0.233	-0.608019	0.000500341	1.887:0.518:0.542:0.395:-3.91:-0.18:-0.23:-2.94:-1.18:-1.36:-0.01:-0.42:-0.14:-1.24:-0.52:-1.77:-0.42:1.638:2.288:-0.94:-1.21:-0.95:-0.00:-1.01:-0.68:-0.57:-1.50:-0.30:-0.64:-0.98:-0.88:-4.87:-3.04:0.233	N
SPC25	-0.173162	0.070675	-0.70:-0.00:0.126:-1.20:-0.64:1.021:0.356:-4.94:-0.37:0.062:-0.65:-1.24:-0.23:-1.63:0.204:0.581:0.169:-1.13:0.099:-0.10:-0.24:-0.08	-0.413606	0.001398	-1.59:-0.03:-0.71:0.328:-1.40:-0.40:-0.35:-0.17:-0.30:-0.28:-0.41:-0.42:-0.51:0.258:-1.12:-1.45:-3.45:-0.21:-3.48:0.282:-0.50	-0.350324	0.000501194	-0.70:-0.00:0.126:-1.20:-0.64:1.021:0.356:-4.94:-0.37:0.062:-0.65:-1.24:-0.23:-1.63:0.204:0.581:0.169:-1.13:0.099:-0.10:-0.24:-0.08:-1.59:-0.03:-0.71:0.328:-1.40:-0.40:-0.35:-0.17:-0.30:-0.28:-0.41:-0.42:-0.51:0.258:-1.12:-1.45:-3.45:-0.21:-3.48:0.282:-0.	N
DDX10	-0.902745	0.00112668	-1.73:-1.24:-2.37:-0.60:0.177:-1.54:0.052:-1.03:-0.64:-0.51:-1.06:-0.90:-2.82:-1.71:-0.58:0.750:1.256:0.071:1.570:-2.11:-1.23	-0.222724	0.103336	0.755:3.388:-1.04:0.233:0.072:-0.39:0.027:-3.26:0.149:-0.01:-2.90:-0.51:0.027:1.155:-1.30:-1.24:-0.22:0.681:-1.53:-0.63:-0.21:-2.10	-0.58439	0.000502747	-1.73:-1.24:-2.37:-0.60:0.177:-1.54:0.052:-1.03:-0.64:-0.51:-1.06:-0.90:-2.82:-1.71:-0.58:0.750:1.256:0.071:1.570:-2.11:-1.23:0.755:3.388:-1.04:0.233:0.072:-0.39:0.027:-3.26:0.149:-0.01:-2.90:-0.51:0.027:1.155:-1.30:-1.24:-0.22:0.681:-1.53:-0.63:-0.21:-2.	N
CAV1	-0.420072	0.00444153	0.003:-0.20:-2.30:-1.80:-0.41:-2.08:-0.88:-0.46:-0.36:0.117:0.225:0.000:-0.42:-0.59:-2.09:-2.10:-0.55:-0.81:0.472:-0.01:0.563	-0.382686	0.0418972	-0.04:-0.09:-0.11:-0.79:-1.47:-0.38:-0.61:-0.13:-0.93:-1.21:0.985:-1.71:0.167:-0.62:-1.97:0.508:-2.47:0.667:0.867:0.233:-1.09	-0.41867	0.000512536	0.003:-0.20:-2.30:-1.80:-0.41:-2.08:-0.88:-0.46:-0.36:0.117:0.225:0.000:-0.42:-0.59:-2.09:-2.10:-0.55:-0.81:0.472:-0.01:0.563:-0.04:-0.09:-0.11:-0.79:-1.47:-0.38:-0.61:-0.13:-0.93:-1.21:0.985:-1.71:0.167:-0.62:-1.97:0.508:-2.47:0.667:0.867:0.233:-1.09	N
NUSAP1	-0.480416	0.0148554	1.133:-0.22:-0.34:-1.67:-0.46:-0.91:-0.48:1.013:1.417:-2.22:-1.10:-1.44:-1.95:-0.00:0.575:-0.14:-0.50:-0.67:-1.14:-2.24:-0.52:-0.20:-1.29:2.268:-0.25	-0.437883	0.0137626	-1.07:-0.85:-0.13:-0.41:-0.61:-0.38:-0.43:-1.95:-0.77:-1.36:-0.67:-0.84:-0.50:0.698:-0.43:-0.09:1.211:0.576:-2.03:-1.54:2.820:-0.21:-1.45:-0.06:0.696	-0.475044	0.000516915	1.133:-0.22:-0.34:-1.67:-0.46:-0.91:-0.48:1.013:1.417:-2.22:-1.10:-1.44:-1.95:-0.00:0.575:-0.14:-0.50:-0.67:-1.14:-2.24:-0.52:-0.20:-1.29:2.268:-0.25:-1.07:-0.85:-0.13:-0.41:-0.61:-0.38:-0.43:-1.95:-0.77:-1.36:-0.67:-0.84:-0.50:0.698:-0.43:-0.09:1.211:0.576:-2.03:-1.54:2.820:-0.21:-1.45:-0.06:0.696	N
NEK4	0.440126	0.011725	-0.14:0.219:0.409:-0.61:1.618:0.440:-0.70:-0.32:0.292:-0.55:0.846:-1.18:-0.27:0.606:0.342:-1.48:1.154:0.826:0.500:-0.96:-0.67:1.047:0.614:0.873:0.136:1.898:0.570:0.650:-1.71:-0.06:-0.14:0.307:0.618:0.894:1.094:-0.03:1.101:0.953:0.266:0.746:0.840:0.295:0.4	0.301377	0.0195473	1.469:0.696:-0.89:0.380:2.030:0.630:0.076:0.500:-0.53:-0.07:-1.09:-0.60:0.888:1.551:-0.50:0.321:-0.25:0.301:0.419:0.886:-0.14:0.872:-0.70:0.831:-0.25:-0.44:0.436:0.597:0.339:1.976:-0.21:0.118:0.144:-0.09:0.961:-0.84:0.862:0.665:-0.32:0.277:-0.20:0.703:-0.09:1.587:0.051:-0.69:0.990	0.341103	0.000533015	-0.14:0.219:0.409:-0.61:1.618:0.440:-0.70:-0.32:0.292:-0.55:0.846:-1.18:-0.27:0.606:0.342:-1.48:1.154:0.826:0.500:-0.96:-0.67:1.047:0.614:0.873:0.136:1.898:0.570:0.650:-1.71:-0.06:-0.14:0.307:0.618:0.894:1.094:-0.03:1.101:0.953:0.266:0.746:0.840:0.295:0.4	P
MDM4	-0.644943	0.0652538	-1.28:1.729:-1.24:0.205:-1.63:-0.77:-0.44:-0.64:0.687:-0.70:-4.32:1.880:0.456:-0.68:-0.81:-0.42:0.885:-1.01:0.167:1.657:-1.01:-0.03:-0.67:-0.74:-0.59	-0.560899	0.00232073	-1.17:-1.33:-0.72:-0.07:-0.33:-1.42:-0.22:0.614:-0.15:-0.48:-1.16:-0.30:-0.93:0.939:0.929:-0.56:0.142:0.269:-0.56:-0.50:-1.10:-0.67:-2.10:-0.80:-1.40	-0.582553	0.000533852	-1.28:1.729:-1.24:0.205:-1.63:-0.77:-0.44:-0.64:0.687:-0.70:-4.32:1.880:0.456:-0.68:-0.81:-0.42:0.885:-1.01:0.167:1.657:-1.01:-0.03:-0.67:-0.74:-0.59:-1.17:-1.33:-0.72:-0.07:-0.33:-1.42:-0.22:0.614:-0.15:-0.48:-1.16:-0.30:-0.93:0.939:0.929:-0.56:0.142:0.2	N
PNN	-0.287376	0.17385	1.353:-0.78:-0.67:-3.12:1.852:-0.28:-0.12:-0.90:1.089:0.880:0.759:-1.82:-1.02:-1.68:-1.42:-2.65:0.376:0.235:2.282:-1.20:0.190:-1.71:-0.12:-2.58:1.848	-0.891359	0.000343046	1.287:-1.19:-0.89:-2.77:-0.26:-0.19:-1.70:-1.61:-0.46:-0.00:-1.39:0.443:-0.06:0.225:0.405:-2.39:1.468:-1.71:-3.39:-1.34:-2.01:-0.69:-0.88:-6.44	-0.691004	0.000543656	1.353:-0.78:-0.67:-3.12:1.852:-0.28:-0.12:-0.90:1.089:0.880:0.759:-1.82:-1.02:-1.68:-1.42:-2.65:0.376:0.235:2.282:-1.20:0.190:-1.71:-0.12:-2.58:1.848:1.287:-1.19:-0.89:-2.77:-0.26:-0.19:-1.70:-1.61:-0.46:-0.00:-1.39:0.443:-0.06:0.225:0.405:-2.39:1.468:-1.71:-3.39:-1.34:-2.01:-0.69:-0.88:-6.44	N
AAK1	0.274469	0.0507213	1.481:-0.72:0.345:-0.51:0.197:-1.42:0.253:0.940:1.425:1.864:-0.42:0.732:1.035:0.515:-0.34:-3.12:0.773:-0.02:0.407:0.277:0.732:-0.92:-0.50:0.656:-0.68:1.287:0.478:2.151:1.357:-0.44:-0.04:-0.35:1.403:2.053:1.233:0.271:-0.20:-0.32:0.347:0.048:0.053:0.348:-0.62:-0.08	0.376569	0.00364823	1.441:-1.69:0.370:-0.52:-0.09:-0.26:0.309:2.402:1.475:2.029:1.282:2.919:-1.02:2.521:1.337:0.641:1.086:0.277:0.425:1.321:0.016:-1.42:-0.09:0.329:0.876:0.233:-0.37:0.387:1.267:0.555:-0.33:-1.47:-0.63:1.468:-0.55:1.762:0.620:-0.35:-0.85:1.937:0.382:0.946:0.571:-0.93:-0.22:0.257	0.337648	0.000555974	1.481:-0.72:0.345:-0.51:0.197:-1.42:0.253:0.940:1.425:1.864:-0.42:0.732:1.035:0.515:-0.34:-3.12:0.773:-0.02:0.407:0.277:0.732:-0.92:-0.50:0.656:-0.68:1.287:0.478:2.151:1.357:-0.44:-0.04:-0.35:1.403:2.053:1.233:0.271:-0.20:-0.32:0.347:0.048:0.053:0.348:-0.62:-0.08:1.441:-1.69:0.370:-0.52:-0.09:-0.26:0.309:2.402:1.475:2.029:1.282:2.919:-1.02:2.521:1.337:0.641:1.086:0.277:0.425:1.321:0.016:-1.42:-0.…	P
MAP3K2	0.379475	0.0224348	-0.08:0.599:0.379:-0.51:0.490:2.296:0.585:1.206:-0.68:-0.67:-0.64:-0.39:1.180:0.807:-0.08:0.727:-0.47:0.494:0.962:0.822:0.559:0.733:0.611:0.040:1.399:0.764:0.334:-0.51:0.484:1.784:-1.01:0.255:0.332:0.975:0.331:0.619:0.278:0.488:-1.17:1.158:-0.64:-0.43:-0.	0.434191	0.0102643	0.143:0.517:0.651:1.633:0.398:0.068:0.752:0.834:1.240:-0.53:0.132:1.330:0.446:0.698:1.208:-1.39:0.102:0.543:1.131:1.096:-0.61:0.046:-0.92:1.020:-0.47:0.434:0.447:-0.58:0.005:-0.22:-0.92:-0.30:0.136:1.372:1.113:0.547:-0.11:0.691:-2.00:0.694:-2.02:-0.35:1.460:0.526:2.342:-0.64:0.269	0.41619	0.000565484	-0.08:0.599:0.379:-0.51:0.490:2.296:0.585:1.206:-0.68:-0.67:-0.64:-0.39:1.180:0.807:-0.08:0.727:-0.47:0.494:0.962:0.822:0.559:0.733:0.611:0.040:1.399:0.764:0.334:-0.51:0.484:1.784:-1.01:0.255:0.332:0.975:0.331:0.619:0.278:0.488:-1.17:1.158:-0.64:-0.43:-0.	P
PSIP1	-0.319538	0.0274633	-1.87:-0.24:-2.59:-0.94:-0.84:0.369:0.588:0.754:0.168:-0.44:-2.96:-0.85:0.804:-0.25:-1.49:0.308:-1.25:-0.03:-0.46:-0.36:-0.31:-0.17:0.205	-0.307324	0.00656861	-0.24:-1.73:-1.05:-0.28:-0.66:0.067:1.346:-0.25:-1.31:-0.97:-2.77:-1.20:0.251:0.267:-0.98:-0.34:-0.11:-0.97:-0.67:-0.24:0.066:-0.30:0.206	-0.313431	0.000569176	-1.87:-0.24:-2.59:-0.94:-0.84:0.369:0.588:0.754:0.168:-0.44:-2.96:-0.85:0.804:-0.25:-1.49:0.308:-1.25:-0.03:-0.46:-0.36:-0.31:-0.17:0.205:-0.24:-1.73:-1.05:-0.28:-0.66:0.067:1.346:-0.25:-1.31:-0.97:-2.77:-1.20:0.251:0.267:-0.98:-0.34:-0.11:-0.97:-0.67:-0.	N
STK3	0.326944	0.0149995	-0.20:1.017:-0.04:0.204:-0.36:0.055:-0.47:1.135:1.018:-0.97:0.795:0.091:0.965:-1.17:0.336:-0.89:-0.57:0.920:0.964:1.129:0.644:-0.00:1.245:1.091:0.815:-0.74:-0.64:0.331:0.964:-1.55:-1.05:0.051:-0.12:-0.46:0.322:1.053:1.494:1.819:0.075:1.094:0.829:0.034:1.0	0.313548	0.0136502	-1.62:0.559:0.476:0.448:0.871:0.752:-0.32:-0.03:-0.26:-0.37:-0.23:-0.06:0.091:0.797:-0.59:-0.03:0.400:1.321:0.318:-1.00:1.092:-0.22:0.424:-0.86:-0.70:1.115:0.872:0.975:0.750:-0.59:0.633:1.672:1.157:0.056:0.992:1.182:0.143:0.611:0.549:1.005:0.200:0.040:-0.	0.320729	0.000572574	-0.20:1.017:-0.04:0.204:-0.36:0.055:-0.47:1.135:1.018:-0.97:0.795:0.091:0.965:-1.17:0.336:-0.89:-0.57:0.920:0.964:1.129:0.644:-0.00:1.245:1.091:0.815:-0.74:-0.64:0.331:0.964:-1.55:-1.05:0.051:-0.12:-0.46:0.322:1.053:1.494:1.819:0.075:1.094:0.829:0.034:1.0	P
BCL2L12	-1.11376	0.0212152	-0.64:-1.33:0.501:-1.25:-0.97:-1.34:0.448:-1.66	-1.30395	0.00990529	-1.44:-0.95:-1.62:-0.30:-1.94:0.086:6.717:-1.30:-4.28	-1.25477	0.00058321	-0.64:-1.33:0.501:-1.25:-0.97:-1.34:0.448:-1.66:-1.44:-0.95:-1.62:-0.30:-1.94:0.086:6.717:-1.30:-4.28	N
FEV	-1.54035	0.000361919	-2.11:-0.07:0.475:-1.04:-1.76:-2.65:0.169:-1.08:-2.59:-1.54:-1.70:-1.86:0.175	-0.410621	0.154292	-0.09:-1.31:-0.31:-1.63:0.106:-0.44:-0.85:3.588:-1.31:1.119:-0.69:1.381:-0.19:-1.26:-0.41	-0.774042	0.000584082	-2.11:-0.07:0.475:-1.04:-1.76:-2.65:0.169:-1.08:-2.59:-1.54:-1.70:-1.86:0.175:-0.09:-1.31:-0.31:-1.63:0.106:-0.44:-0.85:3.588:-1.31:1.119:-0.69:1.381:-0.19:-1.26:-0.41	N
DCTN4	-0.547748	0.0045512	-1.43:-1.29:0.389:-0.54:-1.06:-0.51:-0.56:-1.52:-1.20:-1.89:-0.93:-0.95:0.224:-0.53:-0.48:0.350:-0.04:0.809:-1.01:-0.47:1.019	-0.402553	0.0461864	1.392:-0.16:-0.83:-1.09:-0.04:-1.73:0.352:0.308:1.639:0.197:-0.40:-3.44:-1.25:-1.44:-0.46:-0.73:0.084:0.214:-0.75:-0.25:-1.10	-0.525414	0.000593132	-1.43:-1.29:0.389:-0.54:-1.06:-0.51:-0.56:-1.52:-1.20:-1.89:-0.93:-0.95:0.224:-0.53:-0.48:0.350:-0.04:0.809:-1.01:-0.47:1.019:1.392:-0.16:-0.83:-1.09:-0.04:-1.73:0.352:0.308:1.639:0.197:-0.40:-3.44:-1.25:-1.44:-0.46:-0.73:0.084:0.214:-0.75:-0.25:-1.10	N
CCNT1	-0.339477	0.143377	-0.01:1.245:-1.63:0.294:-1.33:-1.97:0.184:2.690:-0.94:-0.63:-0.92:-1.78:-1.39:-0.99:1.333:0.553:-0.23:0.542:0.261:-1.40:-0.43:0.391	-1.05937	0.000528881	-1.27:-0.89:-2.98:0.375:-1.17:2.693:-1.11:-1.27:1.009:-0.17:-1.40:-0.53:-1.24:-0.45:-0.36:4.049:-3.10:-1.81:-0.37:-1.10:-1.00:-1.21	-0.764067	0.000594068	-0.01:1.245:-1.63:0.294:-1.33:-1.97:0.184:2.690:-0.94:-0.63:-0.92:-1.78:-1.39:-0.99:1.333:0.553:-0.23:0.542:0.261:-1.40:-0.43:0.391:-1.27:-0.89:-2.98:0.375:-1.17:2.693:-1.11:-1.27:1.009:-0.17:-1.40:-0.53:-1.24:-0.45:-0.36:4.049:-3.10:-1.81:-0.37:-1.10:-1.	N
ENO1	-0.864594	0.00912166	0.797:-1.21:-0.14:-1.25:-1.08:-0.67:-0.38:1.868:0.834:-0.74:-1.84:-1.09:-0.17:-1.32:-2.43:-0.98	-0.575061	0.0243507	3.108:-0.57:-1.83:-1.08:-1.04:-0.46:0.395:-0.76:-1.30:-0.16:-1.37:-0.63:0.549:0.479:-0.35:-0.28:-1.09	-0.677808	0.00059907	0.797:-1.21:-0.14:-1.25:-1.08:-0.67:-0.38:1.868:0.834:-0.74:-1.84:-1.09:-0.17:-1.32:-2.43:-0.98:3.108:-0.57:-1.83:-1.08:-1.04:-0.46:0.395:-0.76:-1.30:-0.16:-1.37:-0.63:0.549:0.479:-0.35:-0.28:-1.09	N
RHO	-0.864026	0.0161365	-0.46:-3.85:-0.86:-1.13:1.182:-1.18:-1.44:1.579:-2.88:-0.94:0.164:-2.01:0.949:-0.46:-0.74	-0.693741	0.0140098	-1.84:-0.26:0.027:-0.48:-0.96:0.233:-0.51:-0.89:-0.98:-1.95:-0.88:-0.03:1.987:-0.86	-0.864026	0.000601078	-0.46:-3.85:-0.86:-1.13:1.182:-1.18:-1.44:1.579:-2.88:-0.94:0.164:-2.01:0.949:-0.46:-0.74:-1.84:-0.26:0.027:-0.48:-0.96:0.233:-0.51:-0.89:-0.98:-1.95:-0.88:-0.03:1.987:-0.86	N
PPP2R1B	0.507782	0.0034174	0.436:0.729:0.603:0.424:0.653:0.587:-0.89:-0.15:0.525:-0.10:-0.89:-1.33:0.240:-0.05:0.610:1.425:0.855:0.174:0.723:-0.86:0.071:0.667:0.503:-0.43:1.204:-0.69:-0.19:1.195:1.046:-0.59:0.251:1.231:1.264:-0.84:0.196:0.529:0.946:-0.25:0.733:0.842:0.555:0.307:0.887:0.914:0.512:0.946:0.383:0.445	0.201797	0.0622259	0.584:0.430:0.777:-0.49:0.623:0.859:0.326:1.170:0.343:-2.24:0.160:-0.29:-0.05:0.272:-0.02:0.224:0.201:0.231:1.877:0.233:-0.62:0.428:0.336:-0.40:0.847:0.509:-0.47:-0.08:-0.11:-0.12:-0.07:-0.45:-0.26:0.339:0.050:2.867:0.202:0.008:0.201:-0.97:0.132:1.567:-0.12:0.413:1.054:-0.48:-0.25:-0.11:0.992	0.30754	0.000619446	0.436:0.729:0.603:0.424:0.653:0.587:-0.89:-0.15:0.525:-0.10:-0.89:-1.33:0.240:-0.05:0.610:1.425:0.855:0.174:0.723:-0.86:0.071:0.667:0.503:-0.43:1.204:-0.69:-0.19:1.195:1.046:-0.59:0.251:1.231:1.264:-0.84:0.196:0.529:0.946:-0.25:0.733:0.842:0.555:0.307:0.887:0.914:0.512:0.946:0.383:0.445:0.584:0.430:0.777:-0.49:0.623:0.859:0.326:1.170:0.343:-2.24:0.160:-0.29:-0.05:0.272:-0.02:0.224:0.201:0.231:1.8…	P
ERCC1	-0.864026	0.00126399	-1.98:2.151:-0.78:1.385:-3.52:-4.80:-1.89:-1.68:-0.38:-0.02:-0.04:-0.86:0.238:-2.12:-1.56:-0.71:-1.93	-0.367109	0.117345	2.850:-0.36:0.583:0.557:-0.34:-0.83:-3.99:0.080:-1.67:0.332:-0.14:-0.37:-0.93:-0.36:-0.93:0.149:-1.49	-0.549719	0.000646735	-1.98:2.151:-0.78:1.385:-3.52:-4.80:-1.89:-1.68:-0.38:-0.02:-0.04:-0.86:0.238:-2.12:-1.56:-0.71:-1.93:2.850:-0.36:0.583:0.557:-0.34:-0.83:-3.99:0.080:-1.67:0.332:-0.14:-0.37:-0.93:-0.36:-0.93:0.149:-1.49	N
LRGUK	-0.58439	0.0316954	-0.92:-1.14:-0.91:-0.12:0.640:-0.24:-0.16:0.085:0.734:-0.76:0.245:-0.79:-1.79:0.035:-0.83:-2.00:0.383:2.314:-0.58:-1.45:-1.01	-0.490674	0.00731518	-0.00:-0.49:-1.88:-0.92:-1.35:-0.15:-0.05:-1.28:0.510:0.351:0.893:-2.26:-0.10:-1.26:-0.93:-1.21:-0.40:-0.32:1.211:-1.17:-0.95	-0.537532	0.000652216	-0.92:-1.14:-0.91:-0.12:0.640:-0.24:-0.16:0.085:0.734:-0.76:0.245:-0.79:-1.79:0.035:-0.83:-2.00:0.383:2.314:-0.58:-1.45:-1.01:-0.00:-0.49:-1.88:-0.92:-1.35:-0.15:-0.05:-1.28:0.510:0.351:0.893:-2.26:-0.10:-1.26:-0.93:-1.21:-0.40:-0.32:1.211:-1.17:-0.95	N
POLB	-0.860577	6.77432e-05	-0.05:-1.27:-0.31:-1.91:-0.47:-1.05:-1.39:1.187:-0.12:-0.66:-0.83:-0.94:-1.58:-1.32:-0.57:-0.25:-0.90:0.540:-0.77:-2.04:-1.42:-0.88	-0.166614	0.455654	-1.05:0.649:1.116:0.010:-0.40:-0.18:-0.60:-0.50:0.663:-1.46:0.164:-0.38:-0.15:1.198:0.080:-0.75:-0.31:-1.06:1.128:-1.20:-0.03:0.233	-0.489715	0.000662329	-0.05:-1.27:-0.31:-1.91:-0.47:-1.05:-1.39:1.187:-0.12:-0.66:-0.83:-0.94:-1.58:-1.32:-0.57:-0.25:-0.90:0.540:-0.77:-2.04:-1.42:-0.88:-1.05:0.649:1.116:0.010:-0.40:-0.18:-0.60:-0.50:0.663:-1.46:0.164:-0.38:-0.15:1.198:0.080:-0.75:-0.31:-1.06:1.128:-1.20:-0.	N
CAB39	-0.343147	0.0191934	-0.04:0.019:-1.18:0.598:-0.41:0.945:-0.68:-0.53:-0.25:-0.31:-0.34:-1.96:0.051:-1.04:-0.68:-0.56:0.085:-0.14:-1.74:-0.45:0.518:-0.04:-3.00	-0.485379	0.0135268	-1.24:-0.88:1.174:-1.55:-0.48:-1.73:-1.33:0.696:-0.97:-0.12:-0.33:-0.20:-0.07:0.271:0.092:-0.54:-1.71:0.968:-0.65:-1.18:-0.35:-0.63:0.196	-0.382197	0.000697621	-0.04:0.019:-1.18:0.598:-0.41:0.945:-0.68:-0.53:-0.25:-0.31:-0.34:-1.96:0.051:-1.04:-0.68:-0.56:0.085:-0.14:-1.74:-0.45:0.518:-0.04:-3.00:-1.24:-0.88:1.174:-1.55:-0.48:-1.73:-1.33:0.696:-0.97:-0.12:-0.33:-0.20:-0.07:0.271:0.092:-0.54:-1.71:0.968:-0.65:-1.	N
PDP1	0.71935	0.00401011	2.240:3.101:0.985:0.719:-0.36:-0.66:-0.12:0.416:1.561:-0.15:1.025:0.786:0.607:-2.20:-0.36:-0.62:-3.30:0.740:1.334:1.629:-0.32:-1.63:0.037:0.395:1.431:0.943:-0.27:1.212:0.372:1.541:1.017:0.738:-2.25:0.888:0.897:-1.67:0.825:1.047:-0.41:0.825:0.630:1.332:-0.62:-0.21:-1.00:2.285:1.737	0.324998	0.0520786	0.478:0.704:-3.43:0.220:0.235:2.160:0.669:-1.13:1.973:0.005:0.681:-0.25:-0.93:-1.43:0.791:0.332:0.759:2.249:-0.23:-0.09:1.442:-0.89:-1.72:-1.02:0.092:0.005:0.393:0.816:1.327:0.125:0.430:-0.34:-1.43:-0.40:0.813:-0.14:0.950:0.766:-0.25:0.369:0.843:0.641:-0.16:0.324:0.853:-0.44:1.810	0.406029	0.000698935	2.240:3.101:0.985:0.719:-0.36:-0.66:-0.12:0.416:1.561:-0.15:1.025:0.786:0.607:-2.20:-0.36:-0.62:-3.30:0.740:1.334:1.629:-0.32:-1.63:0.037:0.395:1.431:0.943:-0.27:1.212:0.372:1.541:1.017:0.738:-2.25:0.888:0.897:-1.67:0.825:1.047:-0.41:0.825:0.630:1.332:-0.62:-0.21:-1.00:2.285:1.737:0.478:0.704:-3.43:0.220:0.235:2.160:0.669:-1.13:1.973:0.005:0.681:-0.25:-0.93:-1.43:0.791:0.332:0.759:2.249:-0.23:-0.…	P
RAD51	-0.265296	0.0490064	0.412:-0.51:2.265:0.188:-2.80:-3.07:-2.02:0.054:-2.31:0.387:-0.29:-0.02:-0.95:0.802:-0.84:-1.66:0.171:-2.37:-0.23:1.277:0.381:-2.36	-0.759817	0.00355727	-1.21:-0.28:1.404:2.392:1.180:1.166:-0.05:-0.47:-0.71:-2.35:-3.58:0.500:-0.88:-0.98:-1.92:-0.75:-0.57:-1.82:-1.16:-1.24:-0.97:-0.46:-1.57	-0.579377	0.000707549	0.412:-0.51:2.265:0.188:-2.80:-3.07:-2.02:0.054:-2.31:0.387:-0.29:-0.02:-0.95:0.802:-0.84:-1.66:0.171:-2.37:-0.23:1.277:0.381:-2.36:-1.21:-0.28:1.404:2.392:1.180:1.166:-0.05:-0.47:-0.71:-2.35:-3.58:0.500:-0.88:-0.98:-1.92:-0.75:-0.57:-1.82:-1.16:-1.24:-0.97:-0.46:-1.57	N
PPARA	-0.404976	0.040919	0.413:0.260:1.302:-0.37:-0.40:-0.41:-1.14:-0.09:-2.91:-1.08:0.697:-1.35:-1.05:-0.42:-1.64:0.096:0.300:-1.56:-0.05	-0.590194	0.00582448	-0.77:-1.40:-1.55:0.233:-0.03:0.370:-0.94:-0.63:-0.11:-1.29:1.016:-1.56:-0.02:-0.09:-0.92:0.388:-1.31:-0.45:-1.52:-0.55	-0.423956	0.00072222	0.413:0.260:1.302:-0.37:-0.40:-0.41:-1.14:-0.09:-2.91:-1.08:0.697:-1.35:-1.05:-0.42:-1.64:0.096:0.300:-1.56:-0.05:-0.77:-1.40:-1.55:0.233:-0.03:0.370:-0.94:-0.63:-0.11:-1.29:1.016:-1.56:-0.02:-0.09:-0.92:0.388:-1.31:-0.45:-1.52:-0.55	N
MAP3K7	0.418366	0.00828206	0.101:0.042:1.651:-0.66:0.132:0.937:4.485:0.422:1.455:0.312:-0.52:1.215:-1.21:0.889:1.932:0.911:-1.86:-1.31:-0.06:1.136:1.329:0.052:0.597:-0.68:0.545:0.503:-0.13:0.786:0.414:0.596:-4.58:-0.15:1.379:0.432:0.426:1.199:-0.72:-0.21:0.249:0.464:0.241:1.040:0.045:2.792:-0.16:1.102:-0.99:0.343	0.192333	0.033869	-0.10:-0.54:0.470:-0.87:-0.33:0.401:8.193:0.537:2.016:-0.28:0.604:0.734:-0.56:1.260:1.239:1.506:0.077:-0.13:-0.26:0.057:0.752:1.000:0.054:-0.55:0.673:0.825:-0.25:-0.84:-0.37:-0.44:0.890:-1.79:0.845:-0.23:0.181:-0.31:0.817:-0.04:0.203:-0.44:0.716:-0.14:2.1	0.323155	0.000737744	0.101:0.042:1.651:-0.66:0.132:0.937:4.485:0.422:1.455:0.312:-0.52:1.215:-1.21:0.889:1.932:0.911:-1.86:-1.31:-0.06:1.136:1.329:0.052:0.597:-0.68:0.545:0.503:-0.13:0.786:0.414:0.596:-4.58:-0.15:1.379:0.432:0.426:1.199:-0.72:-0.21:0.249:0.464:0.241:1.040:0.045:2.792:-0.16:1.102:-0.99:0.343:-0.10:-0.54:0.470:-0.87:-0.33:0.401:8.193:0.537:2.016:-0.28:0.604:0.734:-0.56:1.260:1.239:1.506:0.077:-0.13:-0.…	P
TBCK	0.212601	0.0985006	-0.88:0.318:-1.37:0.308:0.346:0.078:1.212:-0.01:0.019:-0.28:0.677:0.675:0.354:-0.00:1.404:-0.58:0.950:1.001:0.948:0.165:0.834:1.179:-0.43:0.315:0.108:-1.13:-1.13:0.130:-0.09:-0.03:-0.28:1.742:0.981:0.870:-0.46:0.901:1.318:0.212:-0.87:1.028:-0.70:1.423:-1.	0.393512	0.00156787	0.622:0.093:1.126:0.441:0.899:-0.22:1.425:-0.43:0.091:0.168:0.741:0.530:-0.09:1.560:0.233:1.143:-1.20:0.584:0.896:-1.21:1.472:-0.11:-0.74:0.696:0.181:0.165:-0.03:0.455:-0.52:1.720:0.856:0.286:-0.25:0.503:-0.45:-0.42:-0.04:-0.07:-0.37:0.393:0.925:0.248:0.536:0.874:0.616:1.751:0.873	0.297707	0.00074203	-0.88:0.318:-1.37:0.308:0.346:0.078:1.212:-0.01:0.019:-0.28:0.677:0.675:0.354:-0.00:1.404:-0.58:0.950:1.001:0.948:0.165:0.834:1.179:-0.43:0.315:0.108:-1.13:-1.13:0.130:-0.09:-0.03:-0.28:1.742:0.981:0.870:-0.46:0.901:1.318:0.212:-0.87:1.028:-0.70:1.423:-1.	P
BAD	-1.31601	0.00973977	-3.80:-0.61:-1.36:-1.37:-1.59:0.501:-1.66:0.359:-1.37:-1.40:3.072:-1.26:-0.27:0.470	-0.653163	0.0318486	-0.65:-1.60:-0.72:0.782:-5.22:0.165:0.541:-1.60:-0.10:-0.39:0.233:-2.10:-0.92	-0.729463	0.000755628	-3.80:-0.61:-1.36:-1.37:-1.59:0.501:-1.66:0.359:-1.37:-1.40:3.072:-1.26:-0.27:0.470:-0.65:-1.60:-0.72:0.782:-5.22:0.165:0.541:-1.60:-0.10:-0.39:0.233:-2.10:-0.92	N
ZNF830	-0.836416	0.000969426	-2.05:-2.10:-0.46:-1.08:-1.41:-0.41:-4.15:-0.03:0.630:0.313:-0.98:-1.84:-1.11:-0.80:-0.83:0.501:-0.16	-0.367922	0.137082	-0.97:-4.11:-0.93:-0.09:1.215:-0.36:-1.39:0.210:-2.10:0.030:0.020:0.281:-0.92:-1.01:-0.76:-0.65:1.353:0.901:0.517	-0.707406	0.000763488	-2.05:-2.10:-0.46:-1.08:-1.41:-0.41:-4.15:-0.03:0.630:0.313:-0.98:-1.84:-1.11:-0.80:-0.83:0.501:-0.16:-0.97:-4.11:-0.93:-0.09:1.215:-0.36:-1.39:0.210:-2.10:0.030:0.020:0.281:-0.92:-1.01:-0.76:-0.65:1.353:0.901:0.517	N
IL1A	-0.349611	0.0106704	-1.22:0.187:0.182:-0.72:1.048:-1.37:-1.51:0.465:-0.10:0.922:-0.15:-0.27:-0.20:-2.11:-2.37:-0.00:0.023:-1.21:-1.48:-0.48:-0.34:-0.64:-0.79	-0.544443	0.0288176	0.303:0.453:0.211:0.583:-1.77:-0.75:-0.84:0.799:-2.46:0.000:-0.30:-0.92:0.849:-0.65:-1.20:-0.72:-1.45:-0.54:-1.46:0.207:-0.32:0.233:-1.01	-0.417625	0.000766416	-1.22:0.187:0.182:-0.72:1.048:-1.37:-1.51:0.465:-0.10:0.922:-0.15:-0.27:-0.20:-2.11:-2.37:-0.00:0.023:-1.21:-1.48:-0.48:-0.34:-0.64:-0.79:0.303:0.453:0.211:0.583:-1.77:-0.75:-0.84:0.799:-2.46:0.000:-0.30:-0.92:0.849:-0.65:-1.20:-0.72:-1.45:-0.54:-1.46:0.2	N
AKT2	-0.420423	0.00918011	-0.39:-0.32:-1.99:-1.19:-0.69:-1.25:0.402:0.918:-0.76:0.448:-0.71:0.086:0.954:0.376:0.400:0.009:0.084:1.259:0.067:-1.45:1.412:-1.42:-1.65:-2.77:-0.04:-0.58:-0.17:-0.42:-4.44:-1.09:-0.49:-0.88:0.149:-0.48:-0.48:-0.69:-0.28	-0.315179	0.0308257	-0.66:-0.70:-0.01:0.045:0.696:1.358:0.657:-2.31:-1.53:-1.35:1.305:-0.63:-0.31:-0.54:0.113:-0.02:-0.00:-0.26:-0.60:-0.40:-1.10:0.082:-0.25:1.810:0.262:0.333:-0.30:-0.70:-0.46:-6.14:-0.01:-0.74:-0.63:-0.94:-0.39:0.245:-1.01	-0.395848	0.000771279	-0.39:-0.32:-1.99:-1.19:-0.69:-1.25:0.402:0.918:-0.76:0.448:-0.71:0.086:0.954:0.376:0.400:0.009:0.084:1.259:0.067:-1.45:1.412:-1.42:-1.65:-2.77:-0.04:-0.58:-0.17:-0.42:-4.44:-1.09:-0.49:-0.88:0.149:-0.48:-0.48:-0.69:-0.28:-0.66:-0.70:-0.01:0.045:0.696:1.3	N
CCNK	-0.575648	0.00412466	-0.31:-1.34:-0.41:-0.31:-1.19:-1.49:-1.06:-1.04:-3.13:-0.16:-1.30:-0.19:1.489:-1.12:-0.57:0.988:-0.52:0.329:-0.57	-0.28343	0.0692341	2.023:0.703:-2.49:-0.97:-2.44:-0.56:-3.98:0.462:1.054:-1.05:0.015:0.233:-0.16:0.003:-0.28:0.008:-0.66:-2.93:-1.19	-0.546094	0.000772363	-0.31:-1.34:-0.41:-0.31:-1.19:-1.49:-1.06:-1.04:-3.13:-0.16:-1.30:-0.19:1.489:-1.12:-0.57:0.988:-0.52:0.329:-0.57:2.023:0.703:-2.49:-0.97:-2.44:-0.56:-3.98:0.462:1.054:-1.05:0.015:0.233:-0.16:0.003:-0.28:0.008:-0.66:-2.93:-1.19	N
MMP14	-1.11605	0.000369471	0.017:0.521:-1.36:-2.84:-1.11:0.019:-0.86:0.112:-1.22:-0.86:-1.43:-2.25:-0.08:0.198:-1.45:-1.17:-2.52	-0.410621	0.240836	-0.40:0.949:-0.74:-2.08:1.524:1.082:-0.75:1.844:0.488:-0.41:-1.74:-1.74:-1.59:-1.17:-2.25:0.399:0.337	-0.809539	0.000774167	0.017:0.521:-1.36:-2.84:-1.11:0.019:-0.86:0.112:-1.22:-0.86:-1.43:-2.25:-0.08:0.198:-1.45:-1.17:-2.52:-0.40:0.949:-0.74:-2.08:1.524:1.082:-0.75:1.844:0.488:-0.41:-1.74:-1.74:-1.59:-1.17:-2.25:0.399:0.337	N
DHRS7	-0.0554569	0.17838	0.289:0.085:-0.05:0.421:0.754:-1.63:-0.19:-0.02:-1.56:-1.53:0.411:-0.25:-0.35:0.728:0.384:0.324:-4.77:-0.56:-0.33:-2.82:0.128	-0.714388	0.000386631	-0.34:-0.83:-1.33:-0.65:-0.55:1.198:-1.03:-0.41:-0.74:-0.46:-3.58:-0.77:-0.52:-0.81:-1.65:0.129:0.889:-0.71:-5.14:0.097:-5.31	-0.440039	0.000778563	0.289:0.085:-0.05:0.421:0.754:-1.63:-0.19:-0.02:-1.56:-1.53:0.411:-0.25:-0.35:0.728:0.384:0.324:-4.77:-0.56:-0.33:-2.82:0.128:-0.34:-0.83:-1.33:-0.65:-0.55:1.198:-1.03:-0.41:-0.74:-0.46:-3.58:-0.77:-0.52:-0.81:-1.65:0.129:0.889:-0.71:-5.14:0.097:-5.31	N
TFDP1	-0.451536	0.116098	-0.04:-1.09:-0.89:-0.06:-1.21:-0.10:5.993:-0.45:0.940:0.167:-1.07:-2.09:-0.79	-0.812685	0.00117599	-1.35:-0.68:-1.35:0.262:-1.04:-0.74:0.083:-0.26:-0.88:-1.49:-0.43:-6.53	-0.743498	0.000792861	-0.04:-1.09:-0.89:-0.06:-1.21:-0.10:5.993:-0.45:0.940:0.167:-1.07:-2.09:-0.79:-1.35:-0.68:-1.35:0.262:-1.04:-0.74:0.083:-0.26:-0.88:-1.49:-0.43:-6.53	N
SOX11	0.411761	0.0490209	0.445:-0.06:0.686:-0.26:0.139:0.019:0.411:0.160:1.726:0.544:0.884:-0.18:0.435:0.802:0.982:1.549:-1.54:-0.62:0.309:0.120:1.100	0.460352	0.00665537	-0.77:0.897:-0.17:-0.61:1.193:-0.39:-0.00:-0.12:1.017:0.075:1.119:1.607:-0.05:0.980:1.016:0.861:0.530:2.112:0.389:-0.12:0.206:1.208	0.411761	0.000835667	0.445:-0.06:0.686:-0.26:0.139:0.019:0.411:0.160:1.726:0.544:0.884:-0.18:0.435:0.802:0.982:1.549:-1.54:-0.62:0.309:0.120:1.100:-0.77:0.897:-0.17:-0.61:1.193:-0.39:-0.00:-0.12:1.017:0.075:1.119:1.607:-0.05:0.980:1.016:0.861:0.530:2.112:0.389:-0.12:0.206:1.208	P
GOLGA5	-0.373139	0.0161851	0.809:-0.36:-0.32:-2.94:0.913:-0.97:-0.98:-0.37:-0.69:-1.84:0.142:-1.16:-0.36:-1.54:-1.77:0.730:1.088:0.091:-1.85:0.363:-2.16:-0.01	-0.413606	0.0183398	0.885:-0.99:0.071:-0.88:-0.01:-0.70:-2.60:0.347:-0.66:-0.77:0.020:0.104:2.209:-0.27:-0.41:-2.06:-0.33:-0.44:-0.01:-3.80:-0.59:-0.17:-0.80	-0.378297	0.000851734	0.809:-0.36:-0.32:-2.94:0.913:-0.97:-0.98:-0.37:-0.69:-1.84:0.142:-1.16:-0.36:-1.54:-1.77:0.730:1.088:0.091:-1.85:0.363:-2.16:-0.01:0.885:-0.99:0.071:-0.88:-0.01:-0.70:-2.60:0.347:-0.66:-0.77:0.020:0.104:2.209:-0.27:-0.41:-2.06:-0.33:-0.44:-0.01:-3.80:-0.59:-0.17:-0.80	N
SLC35E3	-0.417283	0.0415052	-0.23:-0.71:-2.35:-2.43:0.683:1.059:-2.17:-1.98:0.490:-0.63:0.334:-0.34:0.766:-1.48:-0.48:0.896:-1.11:0.126:-0.27:-1.33	-0.675891	0.0064311	-1.35:0.072:0.353:-1.01:-0.64:-1.32:-0.83:-0.63:-1.41:-0.70:-0.94:-0.91:-0.88:-3.19:-0.36:0.506:0.683:-0.16:0.814:-0.11	-0.634994	0.000853197	-0.23:-0.71:-2.35:-2.43:0.683:1.059:-2.17:-1.98:0.490:-0.63:0.334:-0.34:0.766:-1.48:-0.48:0.896:-1.11:0.126:-0.27:-1.33:-1.35:0.072:0.353:-1.01:-0.64:-1.32:-0.83:-0.63:-1.41:-0.70:-0.94:-0.91:-0.88:-3.19:-0.36:0.506:0.683:-0.16:0.814:-0.11	N
BCL3	-0.525667	0.0275626	-0.58:-2.65:-0.49:-1.44:-1.22:-0.47:0.389:-0.61:-1.25:0.500:0.215:0.215:-1.42:-0.79:0.483:0.834:-0.55:-0.43	-0.606453	0.0117354	-1.35:-2.10:-0.76:-0.76:-3.49:0.432:-1.55:0.298:-0.91:-2.56:0.205:-1.44:-0.40:-0.40:0.963:-0.18:1.505:-0.44	-0.525667	0.000857238	-0.58:-2.65:-0.49:-1.44:-1.22:-0.47:0.389:-0.61:-1.25:0.500:0.215:0.215:-1.42:-0.79:0.483:0.834:-0.55:-0.43:-1.35:-2.10:-0.76:-0.76:-3.49:0.432:-1.55:0.298:-0.91:-2.56:0.205:-1.44:-0.40:-0.40:0.963:-0.18:1.505:-0.44	N
GINS4	-0.570347	0.00252965	-1.50:-0.52:-2.54:-0.61:-1.31:-0.20:-0.10:-0.06:-0.86:-1.14:-0.89:-0.04:-0.92:0.810:-1.32:-1.02:0.019:-0.17:0.127:-0.05	-0.347738	0.0952498	0.177:-0.59:-2.46:-1.46:-0.82:-0.66:-1.43:-0.05:0.471:-0.22:-0.50:-1.50:1.863:-0.31:0.420:-0.14:-0.37:-0.40:0.160:0.879	-0.392757	0.00086559	-1.50:-0.52:-2.54:-0.61:-1.31:-0.20:-0.10:-0.06:-0.86:-1.14:-0.89:-0.04:-0.92:0.810:-1.32:-1.02:0.019:-0.17:0.127:-0.05:0.177:-0.59:-2.46:-1.46:-0.82:-0.66:-1.43:-0.05:0.471:-0.22:-0.50:-1.50:1.863:-0.31:0.420:-0.14:-0.37:-0.40:0.160:0.879	N
KPNA5	-0.456647	0.0392662	-1.09:-2.01:2.037:-0.21:-0.51:-0.88:-1.80:0.383:0.766:-0.30:-0.77:-0.57:-0.25:-1.24:-2.02:-0.81:0.110:0.190:-0.39:0.878:-1.70:1.008	-0.407322	0.00839887	0.588:-2.16:-1.02:-1.06:0.597:-0.01:-0.12:-0.01:-1.08:-0.24:-2.17:-0.36:-0.44:-1.27:-0.34:-0.46:-0.22:-3.19:-2.88:1.008:-1.57:1.442	-0.422744	0.000879725	-1.09:-2.01:2.037:-0.21:-0.51:-0.88:-1.80:0.383:0.766:-0.30:-0.77:-0.57:-0.25:-1.24:-2.02:-0.81:0.110:0.190:-0.39:0.878:-1.70:1.008:0.588:-2.16:-1.02:-1.06:0.597:-0.01:-0.12:-0.01:-1.08:-0.24:-2.17:-0.36:-0.44:-1.27:-0.34:-0.46:-0.22:-3.19:-2.88:1.008:-1.	N
TSC22D4	-0.392242	0.0122859	-0.39:0.095:3.929:-1.54:-1.14:0.637:-0.14:-0.85:-0.28:0.100:-0.30:-3.06:-2.34:-2.16:-4.99:1.335:-0.67:-0.06:-2.88	-0.55612	0.0285647	-0.10:0.403:-0.59:-0.23:-1.39:-2.88:-2.27:-1.55:0.842:-0.61:-0.49:-1.03:-0.55:3.015:-0.45:-0.80:1.591:0.233:-3.04	-0.525401	0.000945224	-0.39:0.095:3.929:-1.54:-1.14:0.637:-0.14:-0.85:-0.28:0.100:-0.30:-3.06:-2.34:-2.16:-4.99:1.335:-0.67:-0.06:-2.88:-0.10:0.403:-0.59:-0.23:-1.39:-2.88:-2.27:-1.55:0.842:-0.61:-0.49:-1.03:-0.55:3.015:-0.45:-0.80:1.591:0.233:-3.04	N
KCTD11	-0.617701	0.00136096	-0.61:-0.42:-0.43:-0.54:-0.45:-1.12:-0.68:-1.12:-0.33:0.604:-1.86:-0.70:-2.10:-0.84:-0.21	-0.199045	0.168246	-2.67:-0.07:-1.28:0.330:0.047:-0.16:-0.12:-0.34:-0.19:-0.95:-0.47:0.544:-0.41:-0.40:0.621	-0.431426	0.000952801	-0.61:-0.42:-0.43:-0.54:-0.45:-1.12:-0.68:-1.12:-0.33:0.604:-1.86:-0.70:-2.10:-0.84:-0.21:-2.67:-0.07:-1.28:0.330:0.047:-0.16:-0.12:-0.34:-0.19:-0.95:-0.47:0.544:-0.41:-0.40:0.621	N
CHL1	-0.891815	0.00177183	0.181:0.254:0.291:-2.11:-2.29:-0.52:-1.84:-1.01:-1.84:-2.30:0.388:2.170:-1.01:-1.23:-1.32:0.568:-0.89:0.049:-0.74:-2.20:-0.59:0.802:-1.25	-0.101595	0.134259	-1.23:0.154:-3.49:-2.19:-1.14:0.171:-0.83:0.845:0.529:1.789:0.621:-0.51:0.654:-0.97:0.030:-0.98:0.433:-0.10:-2.35:-0.34:-0.08:0.207:-1.51	-0.557622	0.000960252	0.181:0.254:0.291:-2.11:-2.29:-0.52:-1.84:-1.01:-1.84:-2.30:0.388:2.170:-1.01:-1.23:-1.32:0.568:-0.89:0.049:-0.74:-2.20:-0.59:0.802:-1.25:-1.23:0.154:-3.49:-2.19:-1.14:0.171:-0.83:0.845:0.529:1.789:0.621:-0.51:0.654:-0.97:0.030:-0.98:0.433:-0.10:-2.35:-0.34:-0.08:0.207:-1.51	N
LIG1	-0.844568	0.00553589	0.306:-0.82:-0.86:0.555:-1.44:-0.36:-0.88:-1.59:-1.53:0.258:-1.49:-2.22:0.128:-0.37	-0.531692	0.0583556	-0.61:2.629:-2.20:-0.44:-0.88:-0.72:-0.40:0.118:-2.71:0.864:-1.26:-1.30:0.233:0.028	-0.67389	0.000971892	0.306:-0.82:-0.86:0.555:-1.44:-0.36:-0.88:-1.59:-1.53:0.258:-1.49:-2.22:0.128:-0.37:-0.61:2.629:-2.20:-0.44:-0.88:-0.72:-0.40:0.118:-2.71:0.864:-1.26:-1.30:0.233:0.028	N
APBB1IP	-0.613832	0.00242559	0.012:-2.22:0.220:-0.52:-1.24:0.880:-1.70:-2.30:-0.05:1.036:-0.58:-1.85:-0.16:-0.95:-0.68:-0.37:-1.49:-0.64:-0.10:-0.96	-0.243272	0.109751	-0.99:-0.31:0.933:-1.13:-0.20:-0.01:0.113:-1.14:0.343:-2.35:-0.93:-0.51:0.574:0.296:-0.57:-0.25:0.115:-0.23:0.123:-0.53	-0.445074	0.000972729	0.012:-2.22:0.220:-0.52:-1.24:0.880:-1.70:-2.30:-0.05:1.036:-0.58:-1.85:-0.16:-0.95:-0.68:-0.37:-1.49:-0.64:-0.10:-0.96:-0.99:-0.31:0.933:-1.13:-0.20:-0.01:0.113:-1.14:0.343:-2.35:-0.93:-0.51:0.574:0.296:-0.57:-0.25:0.115:-0.23:0.123:-0.53	N
C17orf75	0.609097	0.000696022	-0.39:0.044:1.070:0.100:-1.11:0.914:0.284:1.475:-1.95:0.803:0.609:0.103:0.814:-1.41:-0.62:-0.65:-0.57:0.880:-0.65:-0.98:-0.57:1.152:-0.11:0.649:0.846:0.984:1.637:0.232:1.019:0.610:0.847:1.432:1.304:0.370:0.880:1.703:0.391:-0.07:0.933:1.870:0.930:1.154:1.5	0.190795	0.222705	0.669:0.647:-0.47:0.070:-0.61:-1.07:-0.32:-1.19:1.046:-0.32:-1.24:-1.19:0.926:1.826:-0.22:1.986:-0.21:-0.82:-0.09:0.423:1.922:1.143:-1.04:-0.80:1.046:0.907:-0.06:-1.11:0.190:0.898:-0.07:0.985:-0.07:0.511:-0.05:0.409:-0.52:0.263:1.138:0.390:0.839:0.568:-0.95:0.719:0.580:-2.11:2.264:0.508:-1.24	0.400561	0.000991605	-0.39:0.044:1.070:0.100:-1.11:0.914:0.284:1.475:-1.95:0.803:0.609:0.103:0.814:-1.41:-0.62:-0.65:-0.57:0.880:-0.65:-0.98:-0.57:1.152:-0.11:0.649:0.846:0.984:1.637:0.232:1.019:0.610:0.847:1.432:1.304:0.370:0.880:1.703:0.391:-0.07:0.933:1.870:0.930:1.154:1.5	P
SACM1L	0.360799	0.0857089	-0.24:-1.32:-0.81:-0.89:0.451:0.252:0.508:-0.67:0.309:1.260:0.360:-0.86:1.368:-1.05:0.215:0.445:0.705:1.942:-1.03:0.616:-0.99:0.930:1.218:0.298:0.525:0.717:0.256:0.181:0.633:0.112:-1.02:0.788:0.076:-1.84:-0.28:0.624:1.011:0.365:0.122:-0.29:1.239:0.921:0.9	0.381154	0.00356433	0.857:0.976:-0.27:0.780:1.788:0.478:0.523:0.150:-0.24:1.974:0.363:0.457:-0.18:0.954:-0.12:2.014:1.257:-0.80:0.353:-0.01:1.037:0.209:1.229:0.059:0.398:0.434:-1.71:-0.35:0.310:0.032:-1.82:-0.05:0.457:0.173:-1.38:0.951:1.336:0.884:-0.27:0.445:-0.21:2.619:1.356:2.479:-1.41:-1.09	0.363429	0.00100156	-0.24:-1.32:-0.81:-0.89:0.451:0.252:0.508:-0.67:0.309:1.260:0.360:-0.86:1.368:-1.05:0.215:0.445:0.705:1.942:-1.03:0.616:-0.99:0.930:1.218:0.298:0.525:0.717:0.256:0.181:0.633:0.112:-1.02:0.788:0.076:-1.84:-0.28:0.624:1.011:0.365:0.122:-0.29:1.239:0.921:0.9	P
MAPK6	0.501125	0.000285316	-0.03:0.440:0.131:-0.67:0.901:0.981:0.568:0.518:0.501:0.089:-0.59:0.841:1.218:-0.48:2.866:0.500:1.635:1.221:1.405:-0.55:-0.82:0.266:-0.21:0.600:-0.37:0.337:0.069:0.494:1.380:1.150:0.761:0.846:0.593:1.123:-0.12:-0.60:0.507:1.060:1.300:1.265:-0.39:1.055:1.4	0.112467	0.329	0.312:0.463:-1.04:1.080:-2.29:-0.60:0.955:0.482:0.114:-0.74:-0.08:0.901:-0.06:-0.16:0.863:0.170:-0.66:0.112:0.932:0.190:-0.06:-0.47:0.176:-1.65:-0.35:-0.59:-0.29:0.760:-0.34:0.713:1.355:-1.02:-0.59:0.777:-1.51:0.789:0.052:0.558:0.667:0.790:0.408:-0.01:-0.77:-0.47:1.751:1.277:1.174:-0.37:-0.07	0.290397	0.00100909	-0.03:0.440:0.131:-0.67:0.901:0.981:0.568:0.518:0.501:0.089:-0.59:0.841:1.218:-0.48:2.866:0.500:1.635:1.221:1.405:-0.55:-0.82:0.266:-0.21:0.600:-0.37:0.337:0.069:0.494:1.380:1.150:0.761:0.846:0.593:1.123:-0.12:-0.60:0.507:1.060:1.300:1.265:-0.39:1.055:1.4	P
SEMA3F	-0.600399	0.0100482	-0.90:-0.45:-1.66:-1.35:-1.35:-0.15:-2.37:-0.13:-0.15:-0.74:0.712:-0.98:0.083:-0.08:0.273:-1.15:-0.87:0.884	-0.154214	0.0408803	-3.19:-0.22:-1.46:0.111:0.363:-0.60:-0.96:-0.16:-0.63:0.233:-0.05:0.100:-1.28:0.105:-0.14:-0.08:-6.14:0.181	-0.194074	0.00101069	-0.90:-0.45:-1.66:-1.35:-1.35:-0.15:-2.37:-0.13:-0.15:-0.74:0.712:-0.98:0.083:-0.08:0.273:-1.15:-0.87:0.884:-3.19:-0.22:-1.46:0.111:0.363:-0.60:-0.96:-0.16:-0.63:0.233:-0.05:0.100:-1.28:0.105:-0.14:-0.08:-6.14:0.181	N
CUX1	-1.1375	0.000286205	-1.25:-1.19:-0.29:-2.10:-1.75:-1.79:-0.27:-0.98:-0.05:0.400:-0.90:-1.13:-1.43	-0.105597	0.245333	-1.99:-1.75:-1.32:0.092:1.625:3.185:0.008:-2.56:-0.02:-0.92:-1.18:-1.06:-0.10:-1.01:1.871:2.415:0.045	-0.954407	0.00104588	-1.25:-1.19:-0.29:-2.10:-1.75:-1.79:-0.27:-0.98:-0.05:0.400:-0.90:-1.13:-1.43:-1.99:-1.75:-1.32:0.092:1.625:3.185:0.008:-2.56:-0.02:-0.92:-1.18:-1.06:-0.10:-1.01:1.871:2.415:0.045	N
CDKL2	0.398593	0.0150528	0.080:-0.06:-0.94:0.851:-0.68:1.343:0.574:-0.09:-2.08:2.300:1.424:-1.20:1.741:1.125:1.042:1.757:-0.02:0.625:0.547:-0.07:-0.61:-1.13:0.295:-1.11:0.412:-0.63:1.199:0.385:0.552:0.998:-2.31:-0.33:0.234:0.053:0.314:0.588:0.452:3.638:0.559:2.007:0.128:1.418:0.793:0.155:0.602:-0.33	0.140704	0.0284733	-0.09:0.640:-0.54:0.436:0.484:0.373:0.207:0.919:-0.22:0.473:1.321:-0.10:-0.14:0.052:0.174:0.448:-0.03:-0.16:0.350:-0.14:-0.78:-0.09:0.107:0.221:-0.34:0.961:0.030:1.912:-0.78:1.383:0.821:0.629:1.367:-0.05:-0.46:1.141:0.226:-0.00:-0.50:-0.21:0.264:2.258:-0.	0.23031	0.00107633	0.080:-0.06:-0.94:0.851:-0.68:1.343:0.574:-0.09:-2.08:2.300:1.424:-1.20:1.741:1.125:1.042:1.757:-0.02:0.625:0.547:-0.07:-0.61:-1.13:0.295:-1.11:0.412:-0.63:1.199:0.385:0.552:0.998:-2.31:-0.33:0.234:0.053:0.314:0.588:0.452:3.638:0.559:2.007:0.128:1.418:0.793:0.155:0.602:-0.33:-0.09:0.640:-0.54:0.436:0.484:0.373:0.207:0.919:-0.22:0.473:1.321:-0.10:-0.14:0.052:0.174:0.448:-0.03:-0.16:0.350:-0.14:-0.…	P
NCAPH	-0.408619	0.0164146	-0.29:-0.44:-0.83:0.127:-0.58:0.747:-1.38:-0.52:0.497:-0.16:-0.74:-1.75:0.629:-3.00:0.019:-0.61:-1.44:-3.96:0.158:0.555:-0.33:-0.37	-0.425562	0.0246681	-0.37:0.850:0.762:-0.22:-0.76:0.766:-0.47:-0.35:-0.54:-0.01:-1.64:-0.11:-0.97:-1.74:-0.50:2.128:-1.62:-1.03:0.043:-0.28:-1.15:-1.85	-0.409129	0.00107633	-0.29:-0.44:-0.83:0.127:-0.58:0.747:-1.38:-0.52:0.497:-0.16:-0.74:-1.75:0.629:-3.00:0.019:-0.61:-1.44:-3.96:0.158:0.555:-0.33:-0.37:-0.37:0.850:0.762:-0.22:-0.76:0.766:-0.47:-0.35:-0.54:-0.01:-1.64:-0.11:-0.97:-1.74:-0.50:2.128:-1.62:-1.03:0.043:-0.28:-1.	N
ACSBG1	-0.7507	0.00353931	-2.40:-1.70:-3.29:0.319:0.897:0.394:0.342:-0.89:-0.74:-0.03:-3.19:-2.73:-0.59:-1.35:0.624:-0.22:0.183:-1.54:-0.75:-0.77	-0.515231	0.0836325	-0.69:0.556:-0.64:-0.28:-0.51:-1.59:-2.83:-0.69:1.107:2.125:-0.71:0.307:-0.58:-1.20:-0.30:-3.64:-0.21:1.062:-0.08	-0.595901	0.00109131	-2.40:-1.70:-3.29:0.319:0.897:0.394:0.342:-0.89:-0.74:-0.03:-3.19:-2.73:-0.59:-1.35:0.624:-0.22:0.183:-1.54:-0.75:-0.77:-0.69:0.556:-0.64:-0.28:-0.51:-1.59:-2.83:-0.69:1.107:2.125:-0.71:0.307:-0.58:-1.20:-0.30:-3.64:-0.21:1.062:-0.08	N
RAD9A	-0.599653	0.00941306	0.137:-1.32:0.486:0.279:-1.95:-1.94:-0.30:-1.92:-0.89:-0.27:0.089:-1.35:-0.96:0.309:-2.08:1.005:0.186:-2.48	-0.410167	0.040684	-0.25:0.075:-1.05:-0.58:-0.64:0.093:-1.96:-0.35:0.503:-1.21:0.484:-0.48:-1.90:-0.10:-0.45:-0.65:-0.36:0.971	-0.410167	0.00109398	0.137:-1.32:0.486:0.279:-1.95:-1.94:-0.30:-1.92:-0.89:-0.27:0.089:-1.35:-0.96:0.309:-2.08:1.005:0.186:-2.48:-0.25:0.075:-1.05:-0.58:-0.64:0.093:-1.96:-0.35:0.503:-1.21:0.484:-0.48:-1.90:-0.10:-0.45:-0.65:-0.36:0.971	N
RHOJ	-0.776108	0.0169418	0.154:0.768:-1.70:-0.77:0.977:-1.97:-0.95:-0.80:-0.27:-2.06:-1.00:-1.51:-2.71:-0.27:-2.04:0.182:1.657:0.893:-0.03:-1.84:0.019:0.652:-0.86	-0.465348	0.0244506	-1.98:-1.55:-0.28:-0.89:-1.21:-0.58:-0.34:1.976:0.314:-3.44:0.571:-0.85:0.088:-2.19:-0.29:-2.71:-1.31:2.297:-1.05:0.627:0.008:-4.13:0.098:1.963	-0.588208	0.00109566	0.154:0.768:-1.70:-0.77:0.977:-1.97:-0.95:-0.80:-0.27:-2.06:-1.00:-1.51:-2.71:-0.27:-2.04:0.182:1.657:0.893:-0.03:-1.84:0.019:0.652:-0.86:-1.98:-1.55:-0.28:-0.89:-1.21:-0.58:-0.34:1.976:0.314:-3.44:0.571:-0.85:0.088:-2.19:-0.29:-2.71:-1.31:2.297:-1.05:0.627:0.008:-4.13:0.098:1.963	N
PTPRC	0.337277	0.0104079	-0.27:0.369:0.263:0.938:-1.28:0.140:-0.77:0.291:1.572:-0.36:0.582:0.159:1.045:0.051:1.097:1.251:-0.48:0.374:0.503:-0.21:-1.17:-1.16:0.357:0.233:0.283:0.572:1.478:0.739:0.865:0.878:0.055:1.865:-0.67:1.117:0.078:-0.89:0.029:-0.22:-0.36:1.049:0.731:0.316:0.7	0.29219	0.0391231	0.474:0.588:1.096:-1.24:1.943:0.251:0.827:-0.26:0.347:1.485:-0.83:0.717:0.104:0.845:-0.34:0.932:0.435:-0.51:0.319:0.603:-0.73:-0.14:1.004:-0.68:0.277:-0.38:-0.87:0.630:1.568:0.639:-0.46:0.187:0.659:0.290:-0.79:-0.49:0.514:0.192:0.644:0.470:0.540:0.604:-0.85:0.027:0.184:0.255:-0.88:0.293	0.305276	0.00111521	-0.27:0.369:0.263:0.938:-1.28:0.140:-0.77:0.291:1.572:-0.36:0.582:0.159:1.045:0.051:1.097:1.251:-0.48:0.374:0.503:-0.21:-1.17:-1.16:0.357:0.233:0.283:0.572:1.478:0.739:0.865:0.878:0.055:1.865:-0.67:1.117:0.078:-0.89:0.029:-0.22:-0.36:1.049:0.731:0.316:0.7	P
PARP2	-0.374098	0.0064687	-1.15:-0.57:-0.14:-0.37:-1.54:-0.00:0.441:0.336:0.492:-2.48:-1.05:0.324:-2.43:-0.15:1.068:-1.17:-1.44:-0.31:-1.83:-0.14:-1.34	-0.27459	0.0587798	-0.22:1.142:0.167:0.243:-2.94:-0.63:0.866:0.865:0.618:-1.59:-0.27:-0.43:-1.60:-1.46:-1.33:-0.24:-0.98:-1.58:-0.24:-1.07:0.621	-0.342422	0.00111757	-1.15:-0.57:-0.14:-0.37:-1.54:-0.00:0.441:0.336:0.492:-2.48:-1.05:0.324:-2.43:-0.15:1.068:-1.17:-1.44:-0.31:-1.83:-0.14:-1.34:-0.22:1.142:0.167:0.243:-2.94:-0.63:0.866:0.865:0.618:-1.59:-0.27:-0.43:-1.60:-1.46:-1.33:-0.24:-0.98:-1.58:-0.24:-1.07:0.621	N
CTAG2	-0.742249	0.0240878	0.319:-0.89:-1.01:-3.29:-2.65:-0.86:0.097:0.513:-0.61:-0.12:0.212:-1.27	-0.635516	0.0194752	0.457:-2.10:0.409:-0.83:-3.02:-0.05:-1.71:-1.75:-1.76:-0.43:-0.25:0.580	-0.726667	0.00111894	0.319:-0.89:-1.01:-3.29:-2.65:-0.86:0.097:0.513:-0.61:-0.12:0.212:-1.27:0.457:-2.10:0.409:-0.83:-3.02:-0.05:-1.71:-1.75:-1.76:-0.43:-0.25:0.580	N
CDKN1B	0.569474	0.00353295	0.401:1.370:-0.25:1.057:0.778:-1.33:1.066:0.147:2.086:-0.93:-0.26:-1.67:-0.60:0.789:0.569:-0.33:0.397:0.973:1.426:-2.49:1.231:0.907:1.430:-0.89:1.131:1.595:-0.16:-0.19:1.139:1.064:1.460:0.324:1.072:0.448:0.099:0.643:-0.70:-0.06:1.058:-0.33:1.307	0.185553	0.0897177	-0.60:-0.51:0.633:-4.28:0.043:-0.60:-0.00:-0.61:-0.09:-0.14:0.723:-1.49:1.440:-0.57:0.218:2.594:1.367:0.087:0.233:-0.00:1.611:0.241:1.634:0.417:0.152:1.114:0.527:0.478:0.350:-0.04:0.560:-0.19:0.679:-0.95:0.289:0.015:1.069:-0.21:0.017:0.477	0.324649	0.00113361	0.401:1.370:-0.25:1.057:0.778:-1.33:1.066:0.147:2.086:-0.93:-0.26:-1.67:-0.60:0.789:0.569:-0.33:0.397:0.973:1.426:-2.49:1.231:0.907:1.430:-0.89:1.131:1.595:-0.16:-0.19:1.139:1.064:1.460:0.324:1.072:0.448:0.099:0.643:-0.70:-0.06:1.058:-0.33:1.307:-0.60:-0.51:0.633:-4.28:0.043:-0.60:-0.00:-0.61:-0.09:-0.14:0.723:-1.49:1.440:-0.57:0.218:2.594:1.367:0.087:0.233:-0.00:1.611:0.241:1.634:0.417:0.152:1.1…	P
SH3KBP1	0.238525	0.042975	0.029:0.512:1.378:0.670:0.239:0.999:-0.80:-0.19:-0.05:0.029:0.367:-0.65:1.167:0.662:0.188:0.821:-0.56:1.004:-0.05:-1.50:-0.23:0.560:1.362:-0.54:0.115:-0.24:0.079:-0.96:0.238:0.017:1.533:0.667:-0.23:0.167:1.659:-0.02:1.403:-1.19:0.375:0.528:-1.68:1.315:0.723:0.798:0.930	0.291683	0.00927544	0.182:0.041:1.538:0.664:-0.13:0.983:0.099:-0.58:1.024:0.050:0.649:4.476:-1.16:-0.79:0.645:-0.32:1.789:-0.03:-0.50:0.781:-0.40:-0.08:1.064:-0.16:-0.19:0.615:0.624:-0.56:0.214:-1.31:-0.21:0.996:0.247:0.335:0.561:0.530:0.350:-0.01:0.537:0.774:-0.77:0.217:0.523:0.518:1.168:1.248	0.239196	0.00113835	0.029:0.512:1.378:0.670:0.239:0.999:-0.80:-0.19:-0.05:0.029:0.367:-0.65:1.167:0.662:0.188:0.821:-0.56:1.004:-0.05:-1.50:-0.23:0.560:1.362:-0.54:0.115:-0.24:0.079:-0.96:0.238:0.017:1.533:0.667:-0.23:0.167:1.659:-0.02:1.403:-1.19:0.375:0.528:-1.68:1.315:0.723:0.798:0.930:0.182:0.041:1.538:0.664:-0.13:0.983:0.099:-0.58:1.024:0.050:0.649:4.476:-1.16:-0.79:0.645:-0.32:1.789:-0.03:-0.50:0.781:-0.40:-0.…	P
COX4I1	-0.413128	0.0263909	-2.04:-1.42:-1.20:-0.02:-1.44:-0.72:-0.05:-0.29:-1.39:0.456:-0.53:-0.08:0.092:-1.55:0.534:0.255:-1.58:2.194	-0.681251	0.016804	-2.01:-0.79:0.575:0.233:-0.82:-0.63:-0.85:-0.67:-0.65:-0.83:-0.68:-0.86:0.131:0.123:0.868:0.543:-1.55:-1.05	-0.664529	0.00117108	-2.04:-1.42:-1.20:-0.02:-1.44:-0.72:-0.05:-0.29:-1.39:0.456:-0.53:-0.08:0.092:-1.55:0.534:0.255:-1.58:2.194:-2.01:-0.79:0.575:0.233:-0.82:-0.63:-0.85:-0.67:-0.65:-0.83:-0.68:-0.86:0.131:0.123:0.868:0.543:-1.55:-1.05	N
CSNK1G3	0.469378	0.000976015	-0.00:-1.40:1.569:0.086:0.803:2.136:-0.03:7.815:-0.15:1.406:0.791:-0.14:1.160:-0.10:0.964:1.310:-2.52:-0.97:0.764:-0.05:1.432:-0.46:0.307:0.963:0.220:0.715:1.739:0.161:0.745:1.258:0.680:0.741:-0.26:0.586:-0.87:0.693:0.142:1.552:0.469:0.668:0.059:-0.26:-0.	0.204846	0.211701	1.453:0.451:-0.93:-1.70:-1.31:0.108:0.604:0.828:0.845:0.287:0.663:-0.25:-0.95:0.084:-1.08:-1.01:0.514:0.107:0.243:0.204:0.595:0.002:0.018:-0.39:0.131:-1.77:0.131:1.640:0.900:0.206:1.217:-1.07:0.949:-1.82:-0.61:0.926:0.987:0.059:1.594:0.344:0.496:0.457:0.241:0.098:0.997:-0.52:0.350:-0.59:-0.38	0.24277	0.00121348	-0.00:-1.40:1.569:0.086:0.803:2.136:-0.03:7.815:-0.15:1.406:0.791:-0.14:1.160:-0.10:0.964:1.310:-2.52:-0.97:0.764:-0.05:1.432:-0.46:0.307:0.963:0.220:0.715:1.739:0.161:0.745:1.258:0.680:0.741:-0.26:0.586:-0.87:0.693:0.142:1.552:0.469:0.668:0.059:-0.26:-0.	P
IQGAP1	-0.441795	0.130305	-1.24:-1.14:0.532:-2.91:-0.34:-0.55:0.510:-0.88:0.347:1.949:-0.28:-0.53:0.381:0.102:-1.09:0.305:-0.67:-0.57	-0.792955	0.00232596	0.096:-1.90:-1.25:-1.33:0.514:-0.01:0.785:-2.75:-2.16:-1.64:-2.20:-0.26:-0.79:-0.95:-0.76:0.453:0.082:-0.79	-0.562887	0.00126938	-1.24:-1.14:0.532:-2.91:-0.34:-0.55:0.510:-0.88:0.347:1.949:-0.28:-0.53:0.381:0.102:-1.09:0.305:-0.67:-0.57:0.096:-1.90:-1.25:-1.33:0.514:-0.01:0.785:-2.75:-2.16:-1.64:-2.20:-0.26:-0.79:-0.95:-0.76:0.453:0.082:-0.79	N
ADH1A	-0.680486	0.00157067	-0.14:-0.31:-1.20:-0.51:-1.91:0.055:-0.42:-1.27:-4.58:-1.66:-0.79:0.019:-0.59:0.578:0.766:-1.63:-0.04:1.214:-0.88:-1.06:-1.42:-0.76	-0.280193	0.175314	-0.84:1.655:-0.19:-6.35:-1.03:-6.35:-0.06:-0.95:-0.98:-0.16:0.915:-0.16:1.151:0.480:-1.06:-0.36:0.644:0.700:0.330:-0.77:-0.45:-0.78	-0.488722	0.00128899	-0.14:-0.31:-1.20:-0.51:-1.91:0.055:-0.42:-1.27:-4.58:-1.66:-0.79:0.019:-0.59:0.578:0.766:-1.63:-0.04:1.214:-0.88:-1.06:-1.42:-0.76:-0.84:1.655:-0.19:-6.35:-1.03:-6.35:-0.06:-0.95:-0.98:-0.16:0.915:-0.16:1.151:0.480:-1.06:-0.36:0.644:0.700:0.330:-0.77:-0.	N
FLII	-0.49919	0.1566	-0.64:-0.49:-0.30:0.558:0.134:0.976:0.610:-1.07:-1.95:-0.86:-0.60:-0.64:0.075:-2.26:0.717	-0.717327	0.00139691	-1.68:-1.76:-0.35:-0.66:-0.37:-1.95:-0.71:-1.48:-1.38:0.507:-0.32:1.057:-1.26:-0.27:-0.96	-0.625825	0.00131903	-0.64:-0.49:-0.30:0.558:0.134:0.976:0.610:-1.07:-1.95:-0.86:-0.60:-0.64:0.075:-2.26:0.717:-1.68:-1.76:-0.35:-0.66:-0.37:-1.95:-0.71:-1.48:-1.38:0.507:-0.32:1.057:-1.26:-0.27:-0.96	N
INCENP	-0.604101	0.00118073	-0.61:-0.54:-0.49:-2.41:-0.38:-5.40:-1.09:-0.89:-0.85:-2.04:-0.59:0.035:1.077:-0.28:0.488:-1.37:-1.31:-0.08	-0.0790571	0.221227	-0.97:3.414:0.519:0.637:-2.93:-1.80:-6.03:-2.03:-0.37:-2.98:0.136:-1.04:0.459:1.425:-2.71:0.902:0.247:-0.07:0.110	-0.547584	0.00133156	-0.61:-0.54:-0.49:-2.41:-0.38:-5.40:-1.09:-0.89:-0.85:-2.04:-0.59:0.035:1.077:-0.28:0.488:-1.37:-1.31:-0.08:-0.97:3.414:0.519:0.637:-2.93:-1.80:-6.03:-2.03:-0.37:-2.98:0.136:-1.04:0.459:1.425:-2.71:0.902:0.247:-0.07:0.110	N
TUBG1	-0.215913	0.102564	-0.52:-3.36:-1.06:-0.37:1.378:-1.18:-1.29:0.495:-0.98:-1.56:-0.01:-0.52:0.072:-0.05:1.218:-0.47:-1.56:0.035:0.012:0.089:1.218:-0.02	-0.918968	0.00317009	-2.03:0.205:-0.40:-6.93:1.709:-1.24:-1.01:1.889:-1.57:-0.43:-0.93:-1.46:-2.43:-1.83:1.889:-0.92:0.463:-0.37:-0.90:-0.43:0.030:-1.09	-0.457113	0.00134236	-0.52:-3.36:-1.06:-0.37:1.378:-1.18:-1.29:0.495:-0.98:-1.56:-0.01:-0.52:0.072:-0.05:1.218:-0.47:-1.56:0.035:0.012:0.089:1.218:-0.02:-2.03:0.205:-0.40:-6.93:1.709:-1.24:-1.01:1.889:-1.57:-0.43:-0.93:-1.46:-2.43:-1.83:1.889:-0.92:0.463:-0.37:-0.90:-0.43:0.0	N
TRIM28	0.0199974	0.667533	-1.02:-0.67:0.189:2.098:-0.08:0.039:-0.55:-0.14:0.680:-0.46:-0.61:-0.82:0.078:-0.01:-0.99:0.854:-1.01:0.737:0.173:0.019:-0.22:0.748:1.364:0.496:0.319:0.624:-0.34:0.201:0.116:-1.68:-1.77:0.368:-0.26:2.368:-1.06:0.371:-1.92:1.910:-1.16	-0.55942	1.91093e-05	0.233:0.340:0.524:-1.07:-1.45:-3.36:0.509:-0.33:-1.15:-1.30:-0.80:0.309:-0.33:-0.27:-2.58:-0.09:-0.40:-1.20:-0.29:0.403:-0.65:-2.38:0.693:-0.71:-0.24:-0.40:-1.13:-1.33:-0.93:-1.10:-1.27:-0.97:-0.46:-0.39:-2.98:-0.34	-0.333583	0.00135075	-1.02:-0.67:0.189:2.098:-0.08:0.039:-0.55:-0.14:0.680:-0.46:-0.61:-0.82:0.078:-0.01:-0.99:0.854:-1.01:0.737:0.173:0.019:-0.22:0.748:1.364:0.496:0.319:0.624:-0.34:0.201:0.116:-1.68:-1.77:0.368:-0.26:2.368:-1.06:0.371:-1.92:1.910:-1.16:0.233:0.340:0.524:-1.	N
CDH13	-0.646535	0.00788408	-2.80:-0.70:1.245:-0.58:-0.52:-1.40:-0.94:-1.44:-0.47:1.051:2.086:-1.14:1.029:-1.74:-0.05:-0.46:-2.54:-0.12:-1.98:-1.29	-0.608762	0.070582	-0.68:-0.76:-0.60:1.793:0.181:-1.54:0.291:0.410:-0.05:-1.11:0.991:0.699:-0.31:-0.01:-2.19:-0.63:-1.08:-1.41:-1.65	-0.608762	0.00138623	-2.80:-0.70:1.245:-0.58:-0.52:-1.40:-0.94:-1.44:-0.47:1.051:2.086:-1.14:1.029:-1.74:-0.05:-0.46:-2.54:-0.12:-1.98:-1.29:-0.68:-0.76:-0.60:1.793:0.181:-1.54:0.291:0.410:-0.05:-1.11:0.991:0.699:-0.31:-0.01:-2.19:-0.63:-1.08:-1.41:-1.65	N
ABTB1	-0.718104	0.0133604	-1.80:-0.68:-1.45:-1.40:-0.03:0.065:-1.65:0.501:-1.90:-1.14:-2.46:0.342:-3.25:0.586:0.965:-1.28:-0.71:0.390:0.923	-0.264375	0.0365745	-0.74:-0.56:-1.68:-1.30:-0.22:1.006:-1.30:2.009:-0.94:-0.71:-2.35:-0.10:-2.10:-0.17:-0.26:0.020:0.089:0.637:-0.11	-0.622719	0.0014034	-1.80:-0.68:-1.45:-1.40:-0.03:0.065:-1.65:0.501:-1.90:-1.14:-2.46:0.342:-3.25:0.586:0.965:-1.28:-0.71:0.390:0.923:-0.74:-0.56:-1.68:-1.30:-0.22:1.006:-1.30:2.009:-0.94:-0.71:-2.35:-0.10:-2.10:-0.17:-0.26:0.020:0.089:0.637:-0.11	N
IL1B	-0.629793	0.00993735	0.064:-1.56:-0.52:-0.62:0.797:-0.17:0.577:-0.35:-0.66:-0.82:-1.10:0.366:0.019:-0.21:-0.74:-1.08:-1.61:-0.92:-0.84	-0.273634	0.0528968	-0.72:0.382:0.146:-0.29:0.032:0.131:-1.24:-0.77:-1.39:-0.37:-0.04:-0.18:-1.24:0.332:-0.21:-0.25:-0.78:-1.67:1.425:-0.43	-0.371908	0.00140777	0.064:-1.56:-0.52:-0.62:0.797:-0.17:0.577:-0.35:-0.66:-0.82:-1.10:0.366:0.019:-0.21:-0.74:-1.08:-1.61:-0.92:-0.84:-0.72:0.382:0.146:-0.29:0.032:0.131:-1.24:-0.77:-1.39:-0.37:-0.04:-0.18:-1.24:0.332:-0.21:-0.25:-0.78:-1.67:1.425:-0.43	N
NOTCH3	-0.495373	0.00527996	-0.69:-1.97:-0.13:-0.59:-0.07:-1.18:-0.49:-0.16:-0.07:-1.36:-1.88:0.506:-1.77:0.150:-0.46:2.984:-0.72:-1.60:-0.48	-0.40105	0.0878544	-0.93:-0.38:-0.87:-1.82:-1.25:-0.37:-0.41:1.176:-1.39:0.276:-0.41:-2.19:0.069:0.365:0.649:-5.67:5.137:0.583:0.208:-1.34	-0.466959	0.00140871	-0.69:-1.97:-0.13:-0.59:-0.07:-1.18:-0.49:-0.16:-0.07:-1.36:-1.88:0.506:-1.77:0.150:-0.46:2.984:-0.72:-1.60:-0.48:-0.93:-0.38:-0.87:-1.82:-1.25:-0.37:-0.41:1.176:-1.39:0.276:-0.41:-2.19:0.069:0.365:0.649:-5.67:5.137:0.583:0.208:-1.34	N
CDC45	-0.455283	0.093881	1.926:-1.61:-0.50:-0.94:-0.31:-0.53:-0.09:-1.58:-0.41:-1.41:-1.33:-1.93:0.785:-0.49:1.624:0.239:0.676:0.033:-0.45	-0.975401	0.00495708	-0.97:0.679:0.377:-1.04:0.577:-1.01:-1.90:-0.97:-0.62:-4.15:-2.63:-1.42:-2.99:1.485:-2.08:0.179:-0.20:0.286:-0.74	-0.521466	0.00141608	1.926:-1.61:-0.50:-0.94:-0.31:-0.53:-0.09:-1.58:-0.41:-1.41:-1.33:-1.93:0.785:-0.49:1.624:0.239:0.676:0.033:-0.45:-0.97:0.679:0.377:-1.04:0.577:-1.01:-1.90:-0.97:-0.62:-4.15:-2.63:-1.42:-2.99:1.485:-2.08:0.179:-0.20:0.286:-0.74	N
ANAPC1	-0.790318	0.00098542	-0.81:-1.66:-1.34:1.312:-0.39:-0.47:-0.79:-1.29:-1.66:-1.38:-0.22:0.096:0.842:0.644:-4.44:-1.62:-0.05:-1.67:-0.73:-0.20:-1.20	-0.0880436	0.26263	0.014:-0.08:0.158:-0.37:1.003:-1.13:-2.45:-1.88:-1.00:-0.03:-0.31:0.758:-2.18:-0.08:0.447:-3.19:1.408:-1.00:0.607:0.768:-0.23	-0.385167	0.00142247	-0.81:-1.66:-1.34:1.312:-0.39:-0.47:-0.79:-1.29:-1.66:-1.38:-0.22:0.096:0.842:0.644:-4.44:-1.62:-0.05:-1.67:-0.73:-0.20:-1.20:0.014:-0.08:0.158:-0.37:1.003:-1.13:-2.45:-1.88:-1.00:-0.03:-0.31:0.758:-2.18:-0.08:0.447:-3.19:1.408:-1.00:0.607:0.768:-0.23	N
ADCY9	-0.769716	0.0131234	1.933:-0.53:-0.60:-1.47:0.752:-0.93:-2.04:-1.82:0.994:-1.86:-2.37:0.490:-1.36:-0.14:0.223:0.862:-1.78:-2.43:-2.25:0.233	-0.42433	0.0410119	1.310:-2.10:-0.79:0.179:-2.27:2.430:-0.31:-2.05:-0.94:0.084:-3.14:-0.59:0.607:0.316:0.339:-0.08:-0.19:-0.53:-3.24:-1.59	-0.563725	0.00142431	1.933:-0.53:-0.60:-1.47:0.752:-0.93:-2.04:-1.82:0.994:-1.86:-2.37:0.490:-1.36:-0.14:0.223:0.862:-1.78:-2.43:-2.25:0.233:1.310:-2.10:-0.79:0.179:-2.27:2.430:-0.31:-2.05:-0.94:0.084:-3.14:-0.59:0.607:0.316:0.339:-0.08:-0.19:-0.53:-3.24:-1.59	N
CSF2	-1.01321	0.00184542	-1.22:-1.37:-0.86:-0.56:-0.74:1.191:-1.14:0.869:-1.36:0.452:-1.83:-1.44:-0.48:0.373:-1.59:-0.16:-1.01:-1.65:1.115:-1.04:-1.22	-0.421704	0.174812	-1.19:-1.47:0.484:-0.85:0.579:-0.42:0.080:0.491:0.628:-0.86:0.120:-2.07:0.561:-0.49:-2.58:-1.12:-1.36:-0.72:-0.01:0.585:1.031:-0.90:1.343	-0.735452	0.00143234	-1.22:-1.37:-0.86:-0.56:-0.74:1.191:-1.14:0.869:-1.36:0.452:-1.83:-1.44:-0.48:0.373:-1.59:-0.16:-1.01:-1.65:1.115:-1.04:-1.22:-1.19:-1.47:0.484:-0.85:0.579:-0.42:0.080:0.491:0.628:-0.86:0.120:-2.07:0.561:-0.49:-2.58:-1.12:-1.36:-0.72:-0.01:0.585:1.031:-0.	N
MCM2	-0.58439	0.0392203	0.213:-0.85:-0.79:-0.72:-1.37:4.485:-0.58:-0.45:-1.01:-2.06:-2.01:0.150:-0.42:-0.02:1.586:-1.12:0.139	-0.498988	0.0153848	-0.91:0.102:0.769:-1.58:-0.75:-0.37:-1.63:-0.48:0.611:-0.35:-0.96:-0.34:-1.37:0.730:-0.98:-0.52:-0.49	-0.510461	0.00145896	0.213:-0.85:-0.79:-0.72:-1.37:4.485:-0.58:-0.45:-1.01:-2.06:-2.01:0.150:-0.42:-0.02:1.586:-1.12:0.139:-0.91:0.102:0.769:-1.58:-0.75:-0.37:-1.63:-0.48:0.611:-0.35:-0.96:-0.34:-1.37:0.730:-0.98:-0.52:-0.49	N
H2AFX	-0.765729	0.00539608	-0.05:-1.47:-0.86:-0.60:-0.55:-1.43:-0.95:-0.66	-0.376921	0.0999152	0.071:0.436:-0.03:-1.69:-0.19:-0.55:-0.78:-1.90	-0.633832	0.00146816	-0.05:-1.47:-0.86:-0.60:-0.55:-1.43:-0.95:-0.66:0.071:0.436:-0.03:-1.69:-0.19:-0.55:-0.78:-1.90	N
DTX4	-0.639898	0.00715425	0.373:-1.17:-0.81:-1.52:-1.17:-0.06:-1.23:0.501:-0.63:-0.61:-0.94:-1.16:0.027:0.380:-0.70:-0.41:-0.19	-0.254942	0.0766946	-0.05:-0.78:-0.25:-2.03:0.882:0.159:-0.17:-1.32:0.397:-0.11:-0.12:0.391:-1.24:-0.31:-0.45:-0.81:-0.74	-0.435513	0.00146839	0.373:-1.17:-0.81:-1.52:-1.17:-0.06:-1.23:0.501:-0.63:-0.61:-0.94:-1.16:0.027:0.380:-0.70:-0.41:-0.19:-0.05:-0.78:-0.25:-2.03:0.882:0.159:-0.17:-1.32:0.397:-0.11:-0.12:0.391:-1.24:-0.31:-0.45:-0.81:-0.74	N
HEYL	-0.538656	0.0787555	-2.56:-1.06:-0.85:-2.69:-0.87:1.280:0.293:-0.83:0.695:-0.62:0.119:-0.63:0.354:-0.71:0.730:-0.03:-0.44:-1.16:-0.38:0.802	-0.517812	0.00594347	-1.65:-0.30:-0.30:-2.55:-0.80:-0.20:0.403:-2.30:0.153:-1.82:-0.66:-0.08:-0.43:0.611:-0.60:1.096:0.057:-1.08:-1.55:-0.97	-0.524599	0.00148551	-2.56:-1.06:-0.85:-2.69:-0.87:1.280:0.293:-0.83:0.695:-0.62:0.119:-0.63:0.354:-0.71:0.730:-0.03:-0.44:-1.16:-0.38:0.802:-1.65:-0.30:-0.30:-2.55:-0.80:-0.20:0.403:-2.30:0.153:-1.82:-0.66:-0.08:-0.43:0.611:-0.60:1.096:0.057:-1.08:-1.55:-0.97	N
PLK2	0.391948	0.0180244	-0.08:0.319:1.549:0.459:0.411:0.586:0.442:1.036:-1.12:0.479:1.383:0.991:0.858:0.467:-0.58:0.383:-0.00:0.549:1.044:-0.96:-0.31:-1.95:0.749:0.886:-0.61:0.556:-0.07:-0.40:-0.33:1.024:0.313:-0.50:0.185:0.680:1.202:0.446:1.035:0.391:0.291:-0.24:-0.17:0.223:0.8	0.31403	0.0350007	1.092:0.562:0.776:0.439:0.187:-0.26:0.802:0.375:-0.41:0.691:0.583:0.645:0.449:-0.10:1.140:-0.31:-0.01:-0.43:-0.21:-0.01:0.048:0.418:-0.47:-1.03:0.585:-0.02:-1.55:-0.18:-0.55:1.084:1.884:-0.56:0.367:0.222:0.381:-1.16:0.887:0.802:1.125:0.468:0.005:0.641:0.400:0.588:-1.09:0.047:0.314:0.246:0.014	0.371518	0.00150105	-0.08:0.319:1.549:0.459:0.411:0.586:0.442:1.036:-1.12:0.479:1.383:0.991:0.858:0.467:-0.58:0.383:-0.00:0.549:1.044:-0.96:-0.31:-1.95:0.749:0.886:-0.61:0.556:-0.07:-0.40:-0.33:1.024:0.313:-0.50:0.185:0.680:1.202:0.446:1.035:0.391:0.291:-0.24:-0.17:0.223:0.8	P
WHSC1	-0.683546	0.0197958	-0.13:-0.57:-1.51:-1.01:1.370:-2.28:-0.70:0.689:-0.24:-0.36:-1.17:0.863:-2.37:-1.79:-0.68:0.952:-1.47	-0.532954	0.0315573	-0.10:-0.94:-0.77:-0.53:-2.92:1.200:0.040:-1.39:-1.08:-0.84:0.233:0.981:-1.93:-0.06:-1.44:-0.14:0.138	-0.630735	0.00153053	-0.13:-0.57:-1.51:-1.01:1.370:-2.28:-0.70:0.689:-0.24:-0.36:-1.17:0.863:-2.37:-1.79:-0.68:0.952:-1.47:-0.10:-0.94:-0.77:-0.53:-2.92:1.200:0.040:-1.39:-1.08:-0.84:0.233:0.981:-1.93:-0.06:-1.44:-0.14:0.138	N
NME2	0.149698	0.263615	0.311:-0.20:-0.64:-0.38:0.268:-0.25:2.017:0.166:-0.00:0.244:1.626:-1.34:1.361:0.916:0.440:-0.06:0.624:1.171:-0.13:-1.42:0.426:0.132:-0.33:0.120:0.398:0.909:0.111:0.267:-0.62:0.285:0.707:1.998:-0.26:0.267:-0.12:-0.46:-0.17:1.305:1.657:-0.62:-0.69:-0.55:0.306:-1.36	0.321324	0.000704086	-0.18:2.743:-0.11:0.717:0.195:1.567:-0.78:1.203:0.855:0.249:1.458:0.695:-1.07:-0.11:0.372:0.151:1.149:0.695:1.792:0.207:1.252:0.290:1.761:0.638:-0.26:1.554:0.171:0.122:0.284:-0.25:1.027:0.488:0.226:-0.95:0.511:-0.59:0.168:-0.21:-1.02:1.867:0.618:2.097:0.3	0.267058	0.00154527	0.311:-0.20:-0.64:-0.38:0.268:-0.25:2.017:0.166:-0.00:0.244:1.626:-1.34:1.361:0.916:0.440:-0.06:0.624:1.171:-0.13:-1.42:0.426:0.132:-0.33:0.120:0.398:0.909:0.111:0.267:-0.62:0.285:0.707:1.998:-0.26:0.267:-0.12:-0.46:-0.17:1.305:1.657:-0.62:-0.69:-0.55:0.306:-1.36:-0.18:2.743:-0.11:0.717:0.195:1.567:-0.78:1.203:0.855:0.249:1.458:0.695:-1.07:-0.11:0.372:0.151:1.149:0.695:1.792:0.207:1.252:0.290:1.7…	P
ADA	-0.599837	0.000227496	0.379:-0.04:-0.59:-1.78:-1.69:-2.88:-0.37:-0.50:-0.37:-0.36:-2.60:-0.87:-0.91:-0.42:-1.17:-4.01:0.115	0.0428926	0.502299	0.152:0.614:0.627:-1.52:-1.45:-0.00:0.042:-1.95:0.163:0.305:-1.24:-0.19:-1.39:0.619:0.668:0.114:-0.07	-0.376364	0.0015586	0.379:-0.04:-0.59:-1.78:-1.69:-2.88:-0.37:-0.50:-0.37:-0.36:-2.60:-0.87:-0.91:-0.42:-1.17:-4.01:0.115:0.152:0.614:0.627:-1.52:-1.45:-0.00:0.042:-1.95:0.163:0.305:-1.24:-0.19:-1.39:0.619:0.668:0.114:-0.07	N
CACNA2D3	-0.576727	0.0693504	0.668:-0.87:-0.73:0.262:0.799:0.897:-1.70:-0.73:0.300:0.915:-0.64:0.754:-0.35:-1.18:-2.16:-0.77:-1.10:-0.74:0.835:-0.34:-1.42:-0.48:-0.57	-0.709275	0.0079275	-2.23:0.100:-0.92:-1.02:-4.12:0.080:0.036:0.546:0.967:-0.77:-1.17:-1.82:-0.73:-0.59:0.761:-1.11:0.207:-0.70:0.008:0.349:-1.51:-1.30:-0.17	-0.622516	0.00156618	0.668:-0.87:-0.73:0.262:0.799:0.897:-1.70:-0.73:0.300:0.915:-0.64:0.754:-0.35:-1.18:-2.16:-0.77:-1.10:-0.74:0.835:-0.34:-1.42:-0.48:-0.57:-2.23:0.100:-0.92:-1.02:-4.12:0.080:0.036:0.546:0.967:-0.77:-1.17:-1.82:-0.73:-0.59:0.761:-1.11:0.207:-0.70:0.008:0.349:-1.51:-1.30:-0.17	N
ACPT	-0.698232	0.00373225	-0.29:-0.01:-0.75:-0.69:-1.25:1.044:-1.95:-0.89:-1.42:-0.95:0.961:-0.31:-0.84:0.437:-0.16:0.958:0.195:0.961:-0.35:-1.65:-0.01:0.261:-1.89:-0.94:-1.60:-2.58:0.696:-1.84:0.461:-1.69:-1.31:-0.84:0.488:-1.67:0.611	-0.246964	0.114128	-0.24:0.105:-1.05:-2.37:-0.58:0.517:-0.81:1.591:-0.80:1.212:-2.38:-1.16:-2.59:-0.02:-1.89:0.517:-2.19:0.102:0.351:0.573:0.743:1.524:-0.88:-1.22:-0.24:-2.62:1.912:-1.83:-1.14:-0.23:-0.61:4.476:-0.38:0.395:0.711:-1.71:1.476	-0.369198	0.00158944	-0.29:-0.01:-0.75:-0.69:-1.25:1.044:-1.95:-0.89:-1.42:-0.95:0.961:-0.31:-0.84:0.437:-0.16:0.958:0.195:0.961:-0.35:-1.65:-0.01:0.261:-1.89:-0.94:-1.60:-2.58:0.696:-1.84:0.461:-1.69:-1.31:-0.84:0.488:-1.67:0.611:-0.24:0.105:-1.05:-2.37:-0.58:0.517:-0.81:1.5	N
CENPI	-0.52013	0.00216423	-0.44:-1.37:0.669:-0.09:0.305:-1.85:-1.34:-2.57:-1.40:-1.58:-0.60:-2.18:0.936:-0.52:0.262:-0.26:-2.16:0.059:0.019:-0.02:-1.28:0.154:-0.88	-0.282216	0.166422	-1.63:-1.21:-0.73:-1.19:-0.13:-0.12:0.802:0.621:0.922:0.174:-1.71:-1.31:-0.53:-1.59:0.233:-1.08:-0.87:-1.89:2.573:-0.01:0.462:0.975:-0.43:0.902	-0.445629	0.00160018	-0.44:-1.37:0.669:-0.09:0.305:-1.85:-1.34:-2.57:-1.40:-1.58:-0.60:-2.18:0.936:-0.52:0.262:-0.26:-2.16:0.059:0.019:-0.02:-1.28:0.154:-0.88:-1.63:-1.21:-0.73:-1.19:-0.13:-0.12:0.802:0.621:0.922:0.174:-1.71:-1.31:-0.53:-1.59:0.233:-1.08:-0.87:-1.89:2.573:-0.	N
SESN2	-0.636367	0.000343127	-0.33:-0.66:-1.41:-1.06:-1.07:-0.43:-0.22:-1.04:-0.60:-1.45:-1.22:-0.25:0.373:0.535:-1.75:-3.33:-0.22:-0.67:-0.17:-0.44	-0.316651	0.400235	-0.00:0.289:1.155:-1.24:0.264:-0.37:-1.72:-0.31:0.319:-1.17:-1.97:2.387:0.081:1.107:-0.58:-2.54:-0.35:-0.43:-0.75:1.014:0.412	-0.431933	0.00161992	-0.33:-0.66:-1.41:-1.06:-1.07:-0.43:-0.22:-1.04:-0.60:-1.45:-1.22:-0.25:0.373:0.535:-1.75:-3.33:-0.22:-0.67:-0.17:-0.44:-0.00:0.289:1.155:-1.24:0.264:-0.37:-1.72:-0.31:0.319:-1.17:-1.97:2.387:0.081:1.107:-0.58:-2.54:-0.35:-0.43:-0.75:1.014:0.412	N
RECQL5	-0.776464	0.0235356	0.752:-1.50:2.006:-0.97:0.569:-2.04:0.439:-0.82:0.682:-0.81:-0.17:0.191:-0.73:0.084:-2.42:-1.79:-1.28:-0.24:-1.01:-1.44	-0.328865	0.0273536	0.535:-0.32:-1.39:0.233:-0.65:-0.31:-0.65:-0.69:-0.02:0.262:0.600:-1.56:-0.05:-1.04:-0.07:-1.05:-1.45:-0.50:-0.33:0.075	-0.418439	0.00162134	0.752:-1.50:2.006:-0.97:0.569:-2.04:0.439:-0.82:0.682:-0.81:-0.17:0.191:-0.73:0.084:-2.42:-1.79:-1.28:-0.24:-1.01:-1.44:0.535:-0.32:-1.39:0.233:-0.65:-0.31:-0.65:-0.69:-0.02:0.262:0.600:-1.56:-0.05:-1.04:-0.07:-1.05:-1.45:-0.50:-0.33:0.075	N
SPINT2	-1.2536	0.0184729	0.269:-1.25:-0.29:-4.01:-1.25:4.693:-1.25:0.689:-0.13:-1.32:-1.67:-3.59:0.019:-2.70:0.584	-0.649486	0.0285357	-3.26:-0.92:-0.78:-0.52:-0.92:8.565:-0.41:-0.30:3.707:-0.64:-0.36:-0.73:-1.65:2.065:-1.71:-1.50:0.144	-0.692124	0.00162675	0.269:-1.25:-0.29:-4.01:-1.25:4.693:-1.25:0.689:-0.13:-1.32:-1.67:-3.59:0.019:-2.70:0.584:-3.26:-0.92:-0.78:-0.52:-0.92:8.565:-0.41:-0.30:3.707:-0.64:-0.36:-0.73:-1.65:2.065:-1.71:-1.50:0.144	N
TP53RK	0.366745	0.00907418	0.973:-0.44:1.267:0.467:-3.12:2.668:3.524:0.306:0.334:-0.01:-1.54:0.656:1.669:-0.45:-0.53:1.866:0.273:0.366:0.672:-0.55:-0.88:-0.63:-0.69:0.357:-0.40:1.043:0.150:-0.24:1.432:-0.10:0.721:-0.74:1.060:1.258:1.288:0.980:1.148:3.295:1.784:0.450:0.975:-1.65:0.466:-0.54:0.356	0.257757	0.0667269	0.048:1.005:-2.10:0.546:1.150:0.620:-0.08:1.025:1.666:1.304:0.305:0.796:-0.20:-0.48:1.980:0.273:-0.30:0.718:-0.42:0.961:-0.74:0.353:-0.09:0.965:0.338:4.662:-0.21:-0.95:-0.35:1.271:0.241:-1.30:-0.31:-0.17:0.768:-0.60:-0.13:0.224:-0.88:-1.04:1.617:0.302	0.334672	0.00164949	0.973:-0.44:1.267:0.467:-3.12:2.668:3.524:0.306:0.334:-0.01:-1.54:0.656:1.669:-0.45:-0.53:1.866:0.273:0.366:0.672:-0.55:-0.88:-0.63:-0.69:0.357:-0.40:1.043:0.150:-0.24:1.432:-0.10:0.721:-0.74:1.060:1.258:1.288:0.980:1.148:3.295:1.784:0.450:0.975:-1.65:0.466:-0.54:0.356:0.048:1.005:-2.10:0.546:1.150:0.620:-0.08:1.025:1.666:1.304:0.305:0.796:-0.20:-0.48:1.980:0.273:-0.30:0.718:-0.42:0.961:-0.74:0.3…	P
CLDN4	-0.458666	0.0253785	0.804:-0.23:0.761:-0.45:-0.46:0.213:-1.15:-2.26:-0.99:-2.72:-2.40:0.312:-0.43:-0.49:-0.75:-0.00	-0.294501	0.0264699	-0.86:0.387:-0.06:-0.94:-0.05:-0.11:-0.91:-0.09:-1.49:-0.20:-0.37:-0.95:0.268:-1.79:0.513:-1.24	-0.444497	0.00165495	0.804:-0.23:0.761:-0.45:-0.46:0.213:-1.15:-2.26:-0.99:-2.72:-2.40:0.312:-0.43:-0.49:-0.75:-0.00:-0.86:0.387:-0.06:-0.94:-0.05:-0.11:-0.91:-0.09:-1.49:-0.20:-0.37:-0.95:0.268:-1.79:0.513:-1.24	N
RAD17	-0.373246	0.183999	-1.05:-0.79:1.379:-0.39:-0.37:-1.15:1.411:-0.42:-0.30:-0.19:-0.75:1.087:-1.18:-0.23:-0.08:0.514:0.214:-0.40:-0.99:-0.43:-0.45:0.486:0.192:0.166:-0.73	-0.690383	0.00188546	1.002:-0.69:0.233:0.476:-0.19:0.003:-0.38:1.791:-0.86:-1.51:-2.26:-2.71:0.054:-1.20:-0.13:-1.11:-1.17:-0.87:-1.01:-0.05:-0.28:-1.06:0.043:-2.44:-2.26	-0.391415	0.00165511	-1.05:-0.79:1.379:-0.39:-0.37:-1.15:1.411:-0.42:-0.30:-0.19:-0.75:1.087:-1.18:-0.23:-0.08:0.514:0.214:-0.40:-0.99:-0.43:-0.45:0.486:0.192:0.166:-0.73:1.002:-0.69:0.233:0.476:-0.19:0.003:-0.38:1.791:-0.86:-1.51:-2.26:-2.71:0.054:-1.20:-0.13:-1.11:-1.17:-0.	N
ESRRA	-0.54814	0.0319131	-0.57:-0.81:0.345:0.385:-1.05:-0.44:-0.74:-1.61:-1.91:1.120:0.553:-0.39:-1.30:-0.52:0.330:-1.64	-0.408585	0.0210083	-0.40:-2.65:-0.16:-0.22:-0.50:-0.35:-4.44:-0.86:-0.31:-0.68:0.491:0.410:-1.32:-1.13:2.469:0.102:-1.17	-0.504323	0.00165941	-0.57:-0.81:0.345:0.385:-1.05:-0.44:-0.74:-1.61:-1.91:1.120:0.553:-0.39:-1.30:-0.52:0.330:-1.64:-0.40:-2.65:-0.16:-0.22:-0.50:-0.35:-4.44:-0.86:-0.31:-0.68:0.491:0.410:-1.32:-1.13:2.469:0.102:-1.17	N
PSMB2	-0.632624	0.0142978	0.290:1.155:0.019:-0.08:-1.11:-2.13:-1.40:-0.32:-0.67:-1.08:1.583:-3.62:-2.79:0.133:-2.52:-1.91:1.044:-0.91:-0.68:-0.59:-0.39:1.523:-1.37:0.340	-0.406024	0.0497592	-0.80:0.375:-0.18:-1.16:0.086:-0.36:-0.80:-1.82:0.352:-0.44:-6.44:-1.59:-4.87:-0.69:-3.39:-0.07:-0.75:-0.05:0.793:1.080:0.569:1.166:0.638:-0.82	-0.519906	0.00167007	0.290:1.155:0.019:-0.08:-1.11:-2.13:-1.40:-0.32:-0.67:-1.08:1.583:-3.62:-2.79:0.133:-2.52:-1.91:1.044:-0.91:-0.68:-0.59:-0.39:1.523:-1.37:0.340:-0.80:0.375:-0.18:-1.16:0.086:-0.36:-0.80:-1.82:0.352:-0.44:-6.44:-1.59:-4.87:-0.69:-3.39:-0.07:-0.75:-0.05:0.793:1.080:0.569:1.166:0.638:-0.82	N
SUPT16H	-0.58439	0.097022	0.698:-0.58:1.594:-1.21:-3.19:-2.23:-1.54:-0.40:-0.81:-0.62:-0.29:-0.92:0.290:-2.31:-0.08:2.294:0.673:0.908:-0.66	-0.71256	0.00491244	-2.88:-2.68:4.004:-1.15:-1.59:-2.47:-1.36:-0.44:-0.10:-0.26:-1.40:-0.56:0.030:-0.00:1.144:2.037:-1.29:-1.92:-0.71	-0.60664	0.00169607	0.698:-0.58:1.594:-1.21:-3.19:-2.23:-1.54:-0.40:-0.81:-0.62:-0.29:-0.92:0.290:-2.31:-0.08:2.294:0.673:0.908:-0.66:-2.88:-2.68:4.004:-1.15:-1.59:-2.47:-1.36:-0.44:-0.10:-0.26:-1.40:-0.56:0.030:-0.00:1.144:2.037:-1.29:-1.92:-0.71	N
IGF2	-0.863185	0.00621079	0.168:-1.03:-0.94:0.147:0.171:-0.51:-1.12:-0.77:0.381:-1.17:-1.53:-1.12:1.609:0.297:-1.04:-1.58:-0.49:-3.33	-0.22872	0.093507	0.184:-0.74:-0.19:0.194:-0.00:-0.77:-1.10:0.284:-0.22:1.789:-3.23:-1.39:-0.89:-0.37:0.517:-0.34:-0.09:0.184:-1.18	-0.49705	0.00170595	0.168:-1.03:-0.94:0.147:0.171:-0.51:-1.12:-0.77:0.381:-1.17:-1.53:-1.12:1.609:0.297:-1.04:-1.58:-0.49:-3.33:0.184:-0.74:-0.19:0.194:-0.00:-0.77:-1.10:0.284:-0.22:1.789:-3.23:-1.39:-0.89:-0.37:0.517:-0.34:-0.09:0.184:-1.18	N
FANCD2	-0.469672	0.0286608	-0.24:-2.17:-0.59:1.087:-0.46:-3.41:-1.86:0.946:0.041:-0.52:-2.19:-0.04:0.346:0.496:0.340:-0.97:-2.40:-3.46:-0.54:0.992:0.725:-0.46:-1.40	-0.28323	0.0230059	-0.17:-0.61:-0.30:-1.17:-0.00:-1.28:0.285:-1.03:-1.66:-1.28:0.146:0.526:1.845:0.384:-1.10:-2.71:-0.28:-1.00:0.264:-0.11:-1.63:-0.19:0.280	-0.389073	0.00171633	-0.24:-2.17:-0.59:1.087:-0.46:-3.41:-1.86:0.946:0.041:-0.52:-2.19:-0.04:0.346:0.496:0.340:-0.97:-2.40:-3.46:-0.54:0.992:0.725:-0.46:-1.40:-0.17:-0.61:-0.30:-1.17:-0.00:-1.28:0.285:-1.03:-1.66:-1.28:0.146:0.526:1.845:0.384:-1.10:-2.71:-0.28:-1.00:0.264:-0.	N
UBB	-1.30139	0.000201208	0.947:-1.35:-1.35:-0.52:-1.35:0.947:-2.16:-0.03:-0.39:-1.50:-0.50:-1.39:-1.39:-0.70:-1.38:-1.38:-0.39:-1.24	-0.0822123	0.539418	-0.00:0.619:-1.20:0.675:-0.13:0.553:1.849:-1.78:-1.78:-0.02:-1.10:1.849:-0.77:1.288:-1.73:-1.73:0.619:-0.57	-0.641382	0.00175144	0.947:-1.35:-1.35:-0.52:-1.35:0.947:-2.16:-0.03:-0.39:-1.50:-0.50:-1.39:-1.39:-0.70:-1.38:-1.38:-0.39:-1.24:-0.00:0.619:-1.20:0.675:-0.13:0.553:1.849:-1.78:-1.78:-0.02:-1.10:1.849:-0.77:1.288:-1.73:-1.73:0.619:-0.57	N
CCL4	-0.568783	0.00718663	-1.39:-0.38:-0.29:-0.11:-0.92:-1.47:-0.55:0.682:0.276:-0.87:0.241:-1.54:-1.84:-1.05:0.379:0.670:-1.85:-0.57:-0.66:-0.06	-0.379528	0.0824635	-0.65:1.234:0.281:0.023:-0.99:-1.61:-0.90:0.163:-0.20:-3.04:0.826:1.254:-1.11:-0.90:-0.15:0.233:-0.89:-0.37:-0.81:-1.16:0.489	-0.558007	0.00177902	-1.39:-0.38:-0.29:-0.11:-0.92:-1.47:-0.55:0.682:0.276:-0.87:0.241:-1.54:-1.84:-1.05:0.379:0.670:-1.85:-0.57:-0.66:-0.06:-0.65:1.234:0.281:0.023:-0.99:-1.61:-0.90:0.163:-0.20:-3.04:0.826:1.254:-1.11:-0.90:-0.15:0.233:-0.89:-0.37:-0.81:-1.16:0.489	N
ZNF384	0.0337782	0.2626	2.197:-1.55:-0.31:0.221:0.512:-1.66:-0.73:-0.21:-2.29:-2.35:4.693:0.033:-0.92:0.067:-1.01:0.308:0.191:0.098:0.336	-0.717997	0.000632226	0.561:-1.07:-0.57:-0.76:-1.74:-1.02:-0.05:-1.20:-0.74:-0.04:-0.55:-0.77:-0.69:-0.49:-1.84:0.248:-0.40:-0.96	-0.555874	0.00180322	2.197:-1.55:-0.31:0.221:0.512:-1.66:-0.73:-0.21:-2.29:-2.35:4.693:0.033:-0.92:0.067:-1.01:0.308:0.191:0.098:0.336:0.561:-1.07:-0.57:-0.76:-1.74:-1.02:-0.05:-1.20:-0.74:-0.04:-0.55:-0.77:-0.69:-0.49:-1.84:0.248:-0.40:-0.96	N
SPEN	-0.567641	0.0358665	-0.12:0.491:0.009:0.926:-1.54:-0.58:-1.27:-1.31:-0.55:0.529:1.607:-5.14:-0.83:-2.49:0.632:0.439:0.226:-1.67:-1.61:-1.91	-0.568384	0.0172622	0.376:1.960:-0.63:0.047:-0.47:-0.82:-3.83:-0.71:-0.27:0.987:-0.95:0.198:-0.98:-1.52:-0.26:-1.15:-1.61:-0.50:-1.49:0.625	-0.567641	0.0018033	-0.12:0.491:0.009:0.926:-1.54:-0.58:-1.27:-1.31:-0.55:0.529:1.607:-5.14:-0.83:-2.49:0.632:0.439:0.226:-1.67:-1.61:-1.91:0.376:1.960:-0.63:0.047:-0.47:-0.82:-3.83:-0.71:-0.27:0.987:-0.95:0.198:-0.98:-1.52:-0.26:-1.15:-1.61:-0.50:-1.49:0.625	N
PPP5C	0.291767	0.500122	-1.66:-0.70:0.748:-0.16:0.668:0.615:-0.08:1.440:-1.80:-1.56:0.716:0.336:0.916:-0.54:-0.34:0.291:-1.01:1.888:0.502:0.804:-0.36:-0.14:-0.23:-0.79:-0.35:2.796:-0.96:-2.14:1.133:4.447:-2.20:-0.95:0.646:3.487:-0.82:2.805:0.389:1.053:0.557	0.635597	0.000179524	0.573:0.567:1.485:1.412:0.337:-1.09:2.761:0.831:1.370:5.928:-0.66:1.115:1.020:0.556:-0.84:1.822:3.055:-0.29:1.068:-0.18:1.448:-0.37:1.076:1.411:-2.43:0.902:-0.69:0.391:0.460:1.343:0.697:0.322:-0.52:-0.33:-3.33:1.355:-0.51:1.068:0.491:0.761	0.502636	0.00180388	-1.66:-0.70:0.748:-0.16:0.668:0.615:-0.08:1.440:-1.80:-1.56:0.716:0.336:0.916:-0.54:-0.34:0.291:-1.01:1.888:0.502:0.804:-0.36:-0.14:-0.23:-0.79:-0.35:2.796:-0.96:-2.14:1.133:4.447:-2.20:-0.95:0.646:3.487:-0.82:2.805:0.389:1.053:0.557:0.573:0.567:1.485:1.4	P
IL12A	-0.719026	0.00102954	-0.72:-1.88:0.313:-0.36:-0.91:-0.80:-1.87:-0.14:-1.75:-0.71:0.110:-2.57:-0.72:0.061:-0.48:-0.52:-0.45:0.448:-0.85	-0.264375	0.283631	-0.26:0.263:0.761:-1.07:-2.41:0.509:-0.38:-0.85:-0.81:-1.22:0.263:1.482:0.464:-1.01:0.263:-0.46:-0.04:0.114:-0.42	-0.455358	0.00181401	-0.72:-1.88:0.313:-0.36:-0.91:-0.80:-1.87:-0.14:-1.75:-0.71:0.110:-2.57:-0.72:0.061:-0.48:-0.52:-0.45:0.448:-0.85:-0.26:0.263:0.761:-1.07:-2.41:0.509:-0.38:-0.85:-0.81:-1.22:0.263:1.482:0.464:-1.01:0.263:-0.46:-0.04:0.114:-0.42	N
NPY	-0.3336	0.0298002	0.109:-1.41:-1.25:0.524:-1.49:-0.33:-1.34:-0.61:-0.73:0.624:0.019:-0.09:0.025:-1.07:-0.22:-0.03:-0.64:0.775:-1.11	-0.560213	0.0241043	0.032:-0.66:-0.78:-1.24:0.102:-0.00:-4.10:-1.54:-0.85:-0.96:0.448:-0.14:6.613:-0.15:-0.58:-0.53:-0.08:-1.15:0.732:-0.90	-0.532219	0.00181683	0.109:-1.41:-1.25:0.524:-1.49:-0.33:-1.34:-0.61:-0.73:0.624:0.019:-0.09:0.025:-1.07:-0.22:-0.03:-0.64:0.775:-1.11:0.032:-0.66:-0.78:-1.24:0.102:-0.00:-4.10:-1.54:-0.85:-0.96:0.448:-0.14:6.613:-0.15:-0.58:-0.53:-0.08:-1.15:0.732:-0.90	N
MARK1	0.562664	0.0133785	1.017:-0.61:0.366:0.784:1.711:-0.58:1.458:-0.66:-1.58:-0.28:-0.88:0.623:-1.44:-0.35:0.748:1.680:0.022:0.943:0.084:0.586:-0.11:-1.26:-0.53:1.565:0.889:0.889:1.311:0.097:1.383:-1.91:0.487:-1.13:0.730:0.180:0.858:-0.04:1.164:0.224:-1.67:0.539:0.670:0.588:1.132:-0.32:0.982:1.101:1.629:1.022	0.207674	0.0442726	0.924:-0.37:-0.56:0.118:0.791:-0.58:0.616:0.014:-0.20:-0.04:-0.66:0.271:-0.13:0.621:0.104:0.775:0.214:0.913:1.458:0.284:-0.51:0.626:-0.23:0.454:-1.79:0.058:0.343:0.791:0.454:-0.07:-0.75:-0.38:0.627:0.343:0.046:0.549:0.709:0.084:-0.10:0.244:0.833:1.472:-0.03:-0.08:0.500:0.289:-0.10:0.057:0.207	0.271626	0.00183119	1.017:-0.61:0.366:0.784:1.711:-0.58:1.458:-0.66:-1.58:-0.28:-0.88:0.623:-1.44:-0.35:0.748:1.680:0.022:0.943:0.084:0.586:-0.11:-1.26:-0.53:1.565:0.889:0.889:1.311:0.097:1.383:-1.91:0.487:-1.13:0.730:0.180:0.858:-0.04:1.164:0.224:-1.67:0.539:0.670:0.588:1.132:-0.32:0.982:1.101:1.629:1.022:0.924:-0.37:-0.56:0.118:0.791:-0.58:0.616:0.014:-0.20:-0.04:-0.66:0.271:-0.13:0.621:0.104:0.775:0.214:0.913:1.4…	P
RAD50	-0.176707	0.033291	0.149:-0.17:0.305:-1.87:-0.14:-2.58:-3.27:0.210:0.156:0.511:0.072:0.137:-0.73:-0.99:0.582:-1.68:-0.62:-0.08:-1.16:-0.69:-0.51:1.317:-0.94	-0.588208	0.0206403	0.134:-0.39:-1.19:-0.35:-0.24:-0.74:-1.73:1.506:-1.71:-0.64:0.688:0.667:-2.08:1.327:-0.35:0.294:-1.06:-1.28:-0.89:-1.42:-0.95:-0.58:0.536	-0.452702	0.00185793	0.149:-0.17:0.305:-1.87:-0.14:-2.58:-3.27:0.210:0.156:0.511:0.072:0.137:-0.73:-0.99:0.582:-1.68:-0.62:-0.08:-1.16:-0.69:-0.51:1.317:-0.94:0.134:-0.39:-1.19:-0.35:-0.24:-0.74:-1.73:1.506:-1.71:-0.64:0.688:0.667:-2.08:1.327:-0.35:0.294:-1.06:-1.28:-0.89:-1.42:-0.95:-0.58:0.536	N
PIP4K2A	0.513944	0.00183446	1.547:0.203:0.045:0.080:0.529:0.554:0.794:-0.53:0.547:0.610:0.465:-0.84:1.142:0.665:0.566:-0.08:0.453:0.324:0.318:0.559:0.685:1.552:0.895:-0.84:-0.02:0.498:-0.51:1.028:0.019:0.550:1.394:0.853:1.263:0.841:1.038:0.213:0.485:1.237:-2.14:-1.01:-0.26:0.050:0.243:0.534:-0.37:0.536	0.021818	0.242553	0.073:-0.03:-0.18:0.822:-0.96:1.119:-0.13:-0.61:1.077:-0.49:0.830:0.253:-0.39:-0.70:0.330:-0.40:1.451:0.898:0.831:-0.74:-0.36:-0.45:0.233:-0.34:1.005:-0.03:-0.05:-0.10:-0.21:-0.36:0.427:0.472:0.985:0.384:0.127:2.052:-0.42:-0.03:-1.00:1.321:0.344:0.135:0.233:0.533:-0.48:-0.22	0.286089	0.00186615	1.547:0.203:0.045:0.080:0.529:0.554:0.794:-0.53:0.547:0.610:0.465:-0.84:1.142:0.665:0.566:-0.08:0.453:0.324:0.318:0.559:0.685:1.552:0.895:-0.84:-0.02:0.498:-0.51:1.028:0.019:0.550:1.394:0.853:1.263:0.841:1.038:0.213:0.485:1.237:-2.14:-1.01:-0.26:0.050:0.243:0.534:-0.37:0.536:0.073:-0.03:-0.18:0.822:-0.96:1.119:-0.13:-0.61:1.077:-0.49:0.830:0.253:-0.39:-0.70:0.330:-0.40:1.451:0.898:0.831:-0.74:-0.…	P
HDAC3	-0.626254	0.00645155	-0.18:-0.48:-2.80:0.127:-0.77:0.854:0.504:-1.22:-1.28:0.391:-3.41:-1.57:-1.61:0.262:-1.68:-0.42:0.054:-0.79	-0.524496	0.0914791	0.243:-0.66:-1.84:-0.06:-1.24:-0.37:-1.46:0.386:-0.75:2.631:-1.76:-2.39:0.481:-1.33:-1.51:1.254:-3.14:0.120:0.418:3.470	-0.575507	0.00189561	-0.18:-0.48:-2.80:0.127:-0.77:0.854:0.504:-1.22:-1.28:0.391:-3.41:-1.57:-1.61:0.262:-1.68:-0.42:0.054:-0.79:0.243:-0.66:-1.84:-0.06:-1.24:-0.37:-1.46:0.386:-0.75:2.631:-1.76:-2.39:0.481:-1.33:-1.51:1.254:-3.14:0.120:0.418:3.470	N
PRC1	-0.372656	0.124169	-0.81:0.231:0.260:0.445:-1.49:-0.77:0.189:-1.29:-0.47:0.291:-1.53:-0.53:0.560:-1.73:-0.72:-0.27:2.966:-1.08:-0.77:-0.16:2.173:0.104	-0.895993	0.00409102	-1.57:-2.75:-0.98:-1.68:0.442:-1.81:-0.56:2.300:-0.24:-0.93:0.026:-3.00:-1.37:-0.46:-0.97:-1.44:0.764:0.949:-0.86:1.594:-1.34:-0.39	-0.551251	0.00192271	-0.81:0.231:0.260:0.445:-1.49:-0.77:0.189:-1.29:-0.47:0.291:-1.53:-0.53:0.560:-1.73:-0.72:-0.27:2.966:-1.08:-0.77:-0.16:2.173:0.104:-1.57:-2.75:-0.98:-1.68:0.442:-1.81:-0.56:2.300:-0.24:-0.93:0.026:-3.00:-1.37:-0.46:-0.97:-1.44:0.764:0.949:-0.86:1.594:-1.	N
WNT8B	-0.92242	0.00201832	-1.15:0.126:0.722:-0.77:0.011:-2.28:-0.92:-0.97:-0.94:-0.11:-1.50:-0.67:-1.49:-0.13:-1.07:0.637:-1.70	-0.402553	0.204631	-0.41:-1.13:0.540:-1.03:-1.48:0.598:0.799:1.316:0.418:-1.04:-0.72:-0.94:-0.27:-1.05:-0.06:0.233:-0.40	-0.699147	0.00194373	-1.15:0.126:0.722:-0.77:0.011:-2.28:-0.92:-0.97:-0.94:-0.11:-1.50:-0.67:-1.49:-0.13:-1.07:0.637:-1.70:-0.41:-1.13:0.540:-1.03:-1.48:0.598:0.799:1.316:0.418:-1.04:-0.72:-0.94:-0.27:-1.05:-0.06:0.233:-0.40	N
AMFR	-0.140669	0.381138	-0.08:-1.97:0.663:-0.58:-1.28:1.236:-0.86:-0.66:1.292:-0.08:0.930:0.614:-0.19:-3.59:-2.56:0.085:-1.27:2.246:-1.21:0.889	-0.794297	0.000281108	-1.84:-0.70:-1.79:-1.38:-1.14:2.834:0.073:-0.74:-1.50:-0.88:-0.40:0.217:-1.57:-0.79:-2.61:-0.25:-0.92:-0.63:0.166	-0.669591	0.00194393	-0.08:-1.97:0.663:-0.58:-1.28:1.236:-0.86:-0.66:1.292:-0.08:0.930:0.614:-0.19:-3.59:-2.56:0.085:-1.27:2.246:-1.21:0.889:-1.84:-0.70:-1.79:-1.38:-1.14:2.834:0.073:-0.74:-1.50:-0.88:-0.40:0.217:-1.57:-0.79:-2.61:-0.25:-0.92:-0.63:0.166	N
PDS5A	-0.461392	0.191128	0.745:-1.54:-2.33:-0.14:-0.51:0.441:0.390:-0.61:-0.75:0.116:-0.86:-2.63:-0.80:-0.40:-1.24:-0.86:1.167:1.015:0.683:-1.44:0.789:1.171	-0.473443	0.00200873	-0.00:-2.10:-2.12:-1.16:1.201:-0.88:-0.47:-1.36:-1.24:-1.15:-0.94:-0.09:-1.06:-0.12:-0.36:0.579:-0.35:0.708:0.424:-4.05:-0.96:-0.37:-0.41	-0.473443	0.00198739	0.745:-1.54:-2.33:-0.14:-0.51:0.441:0.390:-0.61:-0.75:0.116:-0.86:-2.63:-0.80:-0.40:-1.24:-0.86:1.167:1.015:0.683:-1.44:0.789:1.171:-0.00:-2.10:-2.12:-1.16:1.201:-0.88:-0.47:-1.36:-1.24:-1.15:-0.94:-0.09:-1.06:-0.12:-0.36:0.579:-0.35:0.708:0.424:-4.05:-0.96:-0.37:-0.41	N
BIRC5	-0.427662	0.0387292	-1.10:-2.80:-2.83:-1.99:-0.88:0.453:1.352:0.441:-0.30:0.749:-4.06:-2.19:-2.09:0.697:0.102:1.040:-0.69:-0.55:0.156:-1.28:-0.01:0.134	-0.662412	0.0164753	-0.93:-0.73:-5.14:-0.50:-0.30:-0.02:0.213:3.613:0.201:2.610:1.238:-7.08:1.804:-1.05:-0.67:-1.15:-4.77:-0.64:-0.60:-1.51:-2.08:-0.81	-0.625887	0.00201117	-1.10:-2.80:-2.83:-1.99:-0.88:0.453:1.352:0.441:-0.30:0.749:-4.06:-2.19:-2.09:0.697:0.102:1.040:-0.69:-0.55:0.156:-1.28:-0.01:0.134:-0.93:-0.73:-5.14:-0.50:-0.30:-0.02:0.213:3.613:0.201:2.610:1.238:-7.08:1.804:-1.05:-0.67:-1.15:-4.77:-0.64:-0.60:-1.51:-2.	N
MAPRE3	-0.577489	0.00499016	-1.41:-0.40:-0.38:1.368:0.072:-1.19:-0.61:-0.71:-1.63:-1.53:0.150:-1.37:0.354:-0.85:-3.87:-2.00:-0.53:0.593:-0.78:-0.13:-0.09:0.492	-0.216567	0.130502	-1.13:1.209:-0.16:-0.28:-0.05:-0.92:-1.54:-2.61:0.576:-1.04:0.660:0.726:-0.14:-0.06:0.194:-0.43:-2.23:0.279:0.003:-0.26:-0.61:-0.28	-0.335182	0.00204095	-1.41:-0.40:-0.38:1.368:0.072:-1.19:-0.61:-0.71:-1.63:-1.53:0.150:-1.37:0.354:-0.85:-3.87:-2.00:-0.53:0.593:-0.78:-0.13:-0.09:0.492:-1.13:1.209:-0.16:-0.28:-0.05:-0.92:-1.54:-2.61:0.576:-1.04:0.660:0.726:-0.14:-0.06:0.194:-0.43:-2.23:0.279:0.003:-0.26:-0.	N
POLR3H	-0.21814	0.0104137	-3.47:0.862:-3.71:-1.03:0.565:-0.79:-2.10:0.273:-0.03:-0.19:-1.90:0.152:-1.18:-0.13:0.326:-1.55:0.001:-1.01:-0.21	-0.579792	0.0672001	0.484:0.752:-2.05:-0.85:-0.39:1.666:-2.39:-0.68:0.218:-0.72:-0.57:-0.78:1.363:0.337:-0.04:-0.53:-0.69:-1.33:-1.99	-0.55839	0.00206972	-3.47:0.862:-3.71:-1.03:0.565:-0.79:-2.10:0.273:-0.03:-0.19:-1.90:0.152:-1.18:-0.13:0.326:-1.55:0.001:-1.01:-0.21:0.484:0.752:-2.05:-0.85:-0.39:1.666:-2.39:-0.68:0.218:-0.72:-0.57:-0.78:1.363:0.337:-0.04:-0.53:-0.69:-1.33:-1.99	N
PPFIA1	0.199085	0.138346	0.438:0.199:0.171:0.242:0.283:0.303:0.530:0.068:1.103:5.660:0.216:1.487:-0.96:0.247:0.089:0.550:0.123:-0.06:0.470:0.271:-0.71:-0.34:0.700:-0.65:-0.31:-1.15:0.459:-0.87:-0.00:0.099:-0.63:0.002:-0.50:0.264:1.026:0.832:-0.69:-0.31:1.893:-0.21:1.817:0.908:-0.28:0.165:0.961	0.278503	0.00374556	0.196:-1.25:0.920:0.216:1.545:5.241:0.826:-0.28:0.663:-0.11:-0.60:0.649:0.206:0.233:-0.44:0.524:0.436:0.224:-0.27:0.153:0.323:0.190:1.540:1.709:1.557:0.965:0.688:0.371:0.926:-1.16:0.543:-0.18:0.375:-0.08:0.982:-0.39:-0.76:0.136:2.138:-0.03:-0.08:0.451:1.302:-0.76:-0.52:0.661	0.224746	0.00209881	0.438:0.199:0.171:0.242:0.283:0.303:0.530:0.068:1.103:5.660:0.216:1.487:-0.96:0.247:0.089:0.550:0.123:-0.06:0.470:0.271:-0.71:-0.34:0.700:-0.65:-0.31:-1.15:0.459:-0.87:-0.00:0.099:-0.63:0.002:-0.50:0.264:1.026:0.832:-0.69:-0.31:1.893:-0.21:1.817:0.908:-0.28:0.165:0.961:0.196:-1.25:0.920:0.216:1.545:5.241:0.826:-0.28:0.663:-0.11:-0.60:0.649:0.206:0.233:-0.44:0.524:0.436:0.224:-0.27:0.153:0.323:0.1…	P
INPP5A	0.274619	0.00345622	1.733:0.244:-0.32:1.026:0.344:1.218:-0.12:1.031:0.274:-0.13:-0.36:0.459:0.864:0.676:0.192:5.138:-0.98:1.396:0.071:1.191:-0.67:-0.02:0.989:0.608:-2.54:-0.00:1.593:-1.03:-0.27:0.793:0.019:5.694:-0.38:0.965:-0.15:0.104:0.113:-0.08:0.947:1.385:0.671:0.254:0.799:1.342:1.069:-0.21:-1.36	0.111086	0.169396	1.122:-0.59:0.593:1.042:-0.22:-0.17:-0.31:0.434:0.960:0.961:-0.60:-0.23:-0.45:0.111:-0.70:-0.82:0.163:0.251:1.419:-0.00:1.416:-0.44:0.688:-0.19:-0.77:-0.15:-0.36:0.091:0.959:-0.66:0.277:-1.09:0.549:0.213:0.432:2.037:0.891:0.384:-0.12:0.256:-0.61:0.091:0.198:0.888:0.063	0.205677	0.00210368	1.733:0.244:-0.32:1.026:0.344:1.218:-0.12:1.031:0.274:-0.13:-0.36:0.459:0.864:0.676:0.192:5.138:-0.98:1.396:0.071:1.191:-0.67:-0.02:0.989:0.608:-2.54:-0.00:1.593:-1.03:-0.27:0.793:0.019:5.694:-0.38:0.965:-0.15:0.104:0.113:-0.08:0.947:1.385:0.671:0.254:0.799:1.342:1.069:-0.21:-1.36:1.122:-0.59:0.593:1.042:-0.22:-0.17:-0.31:0.434:0.960:0.961:-0.60:-0.23:-0.45:0.111:-0.70:-0.82:0.163:0.251:1.419:-0.…	P
SET	-0.342829	0.0485423	-1.07:0.884:0.175:-0.49:1.551:-0.17:-0.85:-0.63:-0.47:1.504:-0.04:-0.17:-1.54:0.245:-0.27:-0.18:0.824:-1.03:-0.32:-0.57:-0.34:-0.63:-1.32:-3.36:-0.85	-0.429711	0.018064	-1.49:-0.94:-1.23:0.137:1.538:-1.07:-0.85:-0.30:-0.34:0.206:-0.31:1.685:0.472:-0.42:-0.45:-2.21:0.725:-1.07:-1.46:-1.24:0.501:0.426:-1.41:-1.43:-0.32	-0.389557	0.00212175	-1.07:0.884:0.175:-0.49:1.551:-0.17:-0.85:-0.63:-0.47:1.504:-0.04:-0.17:-1.54:0.245:-0.27:-0.18:0.824:-1.03:-0.32:-0.57:-0.34:-0.63:-1.32:-3.36:-0.85:-1.49:-0.94:-1.23:0.137:1.538:-1.07:-0.85:-0.30:-0.34:0.206:-0.31:1.685:0.472:-0.42:-0.45:-2.21:0.725:-1.	N
GSTA1	-0.399477	0.00478692	-0.34:0.255:-0.92:0.281:-0.23:-0.39:-0.23:-1.07:0.311:-0.22:-0.25:-1.24:-2.25:0.406:-0.82:-1.39:-0.83:-1.11:0.041:-1.06:-1.05:-1.05:1.329	-0.38	0.142722	-2.24:0.084:-1.48:-2.50:-1.01:-1.83:0.875:-1.18:-2.53:-0.66:2.659:1.304:-2.29:0.720:0.761:0.353:-0.09:1.225:-2.38:0.180:0.054:-1.40:-1.20:1.665	-0.399477	0.00212738	-0.34:0.255:-0.92:0.281:-0.23:-0.39:-0.23:-1.07:0.311:-0.22:-0.25:-1.24:-2.25:0.406:-0.82:-1.39:-0.83:-1.11:0.041:-1.06:-1.05:-1.05:1.329:-2.24:0.084:-1.48:-2.50:-1.01:-1.83:0.875:-1.18:-2.53:-0.66:2.659:1.304:-2.29:0.720:0.761:0.353:-0.09:1.225:-2.38:0.1	N
MAP3K8	0.360638	0.173366	0.729:0.595:0.845:1.464:1.618:0.952:-1.42:0.399:1.566:1.385:-0.35:-0.17:1.029:-0.50:0.938:-0.73:0.591:-0.94:0.608:-1.13:-0.09:-1.30:-0.18:0.516:0.533:0.469:0.277:-0.75:0.188:0.698:-0.66:-0.34:-0.69:1.247:-1.70:3.102:0.321:0.828:-1.49:-0.07:-0.52:0.995	0.420018	0.00255014	1.027:-0.31:1.010:1.183:-1.83:-0.21:0.750:-0.67:1.342:-0.61:0.105:0.576:1.010:-0.73:1.321:-0.13:0.233:0.573:0.949:0.072:0.253:0.380:1.321:0.666:0.757:-0.31:0.829:0.489:0.287:0.459:-1.24:2.573:-0.44:-0.39:2.928:0.637:0.160:0.714:0.552:-0.44:0.058:0.561:0.167:0.233	0.38991	0.00213081	0.729:0.595:0.845:1.464:1.618:0.952:-1.42:0.399:1.566:1.385:-0.35:-0.17:1.029:-0.50:0.938:-0.73:0.591:-0.94:0.608:-1.13:-0.09:-1.30:-0.18:0.516:0.533:0.469:0.277:-0.75:0.188:0.698:-0.66:-0.34:-0.69:1.247:-1.70:3.102:0.321:0.828:-1.49:-0.07:-0.52:0.995:1.027:-0.31:1.010:1.183:-1.83:-0.21:0.750:-0.67:1.342:-0.61:0.105:0.576:1.010:-0.73:1.321:-0.13:0.233:0.573:0.949:0.072:0.253:0.380:1.321:0.666:0.7…	P
CCNT2	-0.233255	0.121403	-1.59:0.673:-1.40:-0.94:-0.77:0.152:-0.07:0.675:0.435:-0.24:-0.50:-0.12:-1.30:-1.74:-0.13:-0.72:-0.48:1.139:-0.39:-0.23:-0.01:0.299:0.566	-0.523537	0.00406695	-1.42:1.157:-1.55:-1.26:-0.26:-0.43:-1.23:-1.08:-1.07:-0.35:-0.10:-0.52:1.455:-0.48:0.982:-0.99:-0.24:-2.29:-0.73:0.233:0.057:-0.54:-1.46	-0.413538	0.002142	-1.59:0.673:-1.40:-0.94:-0.77:0.152:-0.07:0.675:0.435:-0.24:-0.50:-0.12:-1.30:-1.74:-0.13:-0.72:-0.48:1.139:-0.39:-0.23:-0.01:0.299:0.566:-1.42:1.157:-1.55:-1.26:-0.26:-0.43:-1.23:-1.08:-1.07:-0.35:-0.10:-0.52:1.455:-0.48:0.982:-0.99:-0.24:-2.29:-0.73:0.2	N
EGF	-0.247854	0.0438946	-0.76:-1.28:-0.17:-0.48:-1.73:-1.86:-0.33:0.061:1.284:-1.70:-0.15:0.064:0.273:-1.08:0.068:0.857:-0.24:-0.66:0.747:-0.19:-0.88:0.199:-0.79	-0.48419	0.019714	0.708:-0.88:1.126:-1.94:-0.14:0.004:0.361:-0.53:-1.29:-0.08:-1.37:-3.09:-0.49:0.006:-1.54:-1.74:-1.01:-0.24:-0.52:-0.48:1.035:-0.33:0.342	-0.333905	0.00215128	-0.76:-1.28:-0.17:-0.48:-1.73:-1.86:-0.33:0.061:1.284:-1.70:-0.15:0.064:0.273:-1.08:0.068:0.857:-0.24:-0.66:0.747:-0.19:-0.88:0.199:-0.79:0.708:-0.88:1.126:-1.94:-0.14:0.004:0.361:-0.53:-1.29:-0.08:-1.37:-3.09:-0.49:0.006:-1.54:-1.74:-1.01:-0.24:-0.52:-0.	N
WDR33	-0.45131	0.0284003	0.754:-1.10:-1.64:-0.01:-2.43:-1.53:-1.92:-1.10:-0.60:1.233:0.019:-1.78:-1.51:-1.78:1.313:-0.29:0.174:-0.06:1.341:1.060:-0.22:-4.44	-0.357469	0.0337343	-0.37:-0.09:-0.56:-0.11:-0.78:-0.72:-0.55:-2.22:-4.19:-0.33:-0.26:0.441:-1.69:-1.34:-1.69:0.867:0.549:0.096:-0.66:0.688:0.561:-0.19	-0.357469	0.00215759	0.754:-1.10:-1.64:-0.01:-2.43:-1.53:-1.92:-1.10:-0.60:1.233:0.019:-1.78:-1.51:-1.78:1.313:-0.29:0.174:-0.06:1.341:1.060:-0.22:-4.44:-0.37:-0.09:-0.56:-0.11:-0.78:-0.72:-0.55:-2.22:-4.19:-0.33:-0.26:0.441:-1.69:-1.34:-1.69:0.867:0.549:0.096:-0.66:0.688:0.561:-0.19	N
SHH	-0.418081	0.0159446	-0.94:-0.78:-1.58:-5.62:-0.27:0.340:0.162:-0.69:-0.40:0.118:-0.16:-0.33:-0.72:-0.42	-0.721477	0.0600079	-0.61:-0.82:-0.97:-2.92:-0.00:0.691:0.679:0.004:0.163:0.861:-3.35:-1.04:-1.54:-0.82	-0.522828	0.0021645	-0.94:-0.78:-1.58:-5.62:-0.27:0.340:0.162:-0.69:-0.40:0.118:-0.16:-0.33:-0.72:-0.42:-0.61:-0.82:-0.97:-2.92:-0.00:0.691:0.679:0.004:0.163:0.861:-3.35:-1.04:-1.54:-0.82	N
TLX1	-0.773716	0.0114633	-0.50:2.076:0.579:-1.13:-1.69:0.012:-1.64:-0.84:-0.61:-0.70:-3.91:-1.90:0.781:0.624:-2.56:-1.29	-0.513662	0.0676153	1.990:-0.25:-1.33:-2.00:-0.54:-1.07:0.818:0.247:-1.00:1.631:-0.01:-0.13:-1.94:-1.91:-0.48:-0.76	-0.659579	0.00217106	-0.50:2.076:0.579:-1.13:-1.69:0.012:-1.64:-0.84:-0.61:-0.70:-3.91:-1.90:0.781:0.624:-2.56:-1.29:1.990:-0.25:-1.33:-2.00:-0.54:-1.07:0.818:0.247:-1.00:1.631:-0.01:-0.13:-1.94:-1.91:-0.48:-0.76	N
RAC2	-0.8738	0.00567282	-1.88:-1.32:5.965:-1.14:-1.01:-0.87:0.590:-0.75:-0.92:-1.56:0.334:-0.17:-1.74:-0.58:-0.66:-1.68:0.832	-0.518263	0.12639	1.390:-1.50:-0.79:-0.92:-2.52:0.736:-0.51:-0.86:-0.67:-0.18:-0.06:-0.60:0.203:0.246:0.344:-1.44:0.600	-0.666691	0.00220017	-1.88:-1.32:5.965:-1.14:-1.01:-0.87:0.590:-0.75:-0.92:-1.56:0.334:-0.17:-1.74:-0.58:-0.66:-1.68:0.832:1.390:-1.50:-0.79:-0.92:-2.52:0.736:-0.51:-0.86:-0.67:-0.18:-0.06:-0.60:0.203:0.246:0.344:-1.44:0.600	N
CAMK4	0.240077	0.006798	-0.67:0.068:-0.08:-0.12:0.963:1.617:-0.94:0.070:0.451:1.287:1.295:-0.06:-0.14:1.415:0.762:-0.94:2.039:-0.48:0.630:1.590:0.052:0.714:-0.15:-1.23:1.313:0.703:-1.12:0.796:-0.52:0.857:0.063:0.282:-0.04:-0.02:1.019:1.333:-0.71:0.197:-0.21:2.311:0.400:1.123:1.8	0.0591494	0.0977769	1.244:-0.99:0.498:-0.25:0.465:2.322:-0.15:1.493:-0.83:0.734:2.022:0.311:-0.29:-0.59:-0.59:-0.17:0.517:-0.37:1.035:-0.25:1.431:-0.20:-1.31:0.046:0.459:-0.30:-0.05:-1.00:0.554:0.511:0.041:0.410:1.021:0.062:0.834:0.597:-0.03:0.600:-0.05:0.305:-0.06:-0.53:0.561:0.055:0.888:-1.22	0.134152	0.00220123	-0.67:0.068:-0.08:-0.12:0.963:1.617:-0.94:0.070:0.451:1.287:1.295:-0.06:-0.14:1.415:0.762:-0.94:2.039:-0.48:0.630:1.590:0.052:0.714:-0.15:-1.23:1.313:0.703:-1.12:0.796:-0.52:0.857:0.063:0.282:-0.04:-0.02:1.019:1.333:-0.71:0.197:-0.21:2.311:0.400:1.123:1.8	P
SH3GL2	-0.576111	0.00943371	0.042:-1.93:-1.28:0.593:-1.08:-2.18:-0.23:-2.36:-3.41:-0.63:-1.83:-0.50:0.707:-1.11:0.826:-0.52:-0.02:0.331:2.007:-1.69	-0.515881	0.0767211	-0.47:-1.13:-1.43:0.687:-0.55:1.256:-1.52:0.388:1.036:-1.08:-0.63:1.799:-0.09:0.358:-1.05:-0.31:-0.28:-0.83:-1.61:-1.14	-0.539397	0.00220776	0.042:-1.93:-1.28:0.593:-1.08:-2.18:-0.23:-2.36:-3.41:-0.63:-1.83:-0.50:0.707:-1.11:0.826:-0.52:-0.02:0.331:2.007:-1.69:-0.47:-1.13:-1.43:0.687:-0.55:1.256:-1.52:0.388:1.036:-1.08:-0.63:1.799:-0.09:0.358:-1.05:-0.31:-0.28:-0.83:-1.61:-1.14	N
FGF14	-0.352567	0.0522118	-1.31:-0.45:0.412:-2.34:-0.97:0.289:0.969:-2.70:-0.24:-1.22:-0.35:-0.27:-4.83:-2.19:-0.86:1.747:-0.30:0.380:-0.93:0.545:1.326	-0.655412	0.0154467	-1.05:-1.20:0.067:-0.55:0.339:-0.31:-0.85:1.187:-0.94:-2.57:-1.00:1.110:-0.04:-1.10:-1.22:-0.71:-0.65:-0.91:0.638:-0.31:0.137	-0.50006	0.00222045	-1.31:-0.45:0.412:-2.34:-0.97:0.289:0.969:-2.70:-0.24:-1.22:-0.35:-0.27:-4.83:-2.19:-0.86:1.747:-0.30:0.380:-0.93:0.545:1.326:-1.05:-1.20:0.067:-0.55:0.339:-0.31:-0.85:1.187:-0.94:-2.57:-1.00:1.110:-0.04:-1.10:-1.22:-0.71:-0.65:-0.91:0.638:-0.31:0.137	N
APPL2	-0.58439	0.0587269	-1.91:-1.90:-1.07:-1.75:1.344:-1.91:0.844:-0.67:-0.18:-1.16:-2.04:-1.27:-0.58:1.015:0.212:0.019:-0.43:1.091:-1.73:1.291:0.503	-0.829372	0.0147873	-2.53:0.878:-2.37:-1.15:0.543:0.030:-1.48:-1.13:-0.82:-0.91:-1.21:-0.40:-0.82:-1.26:1.205:-1.71:0.049:1.317:0.376:-1.71:0.359	-0.750203	0.00223153	-1.91:-1.90:-1.07:-1.75:1.344:-1.91:0.844:-0.67:-0.18:-1.16:-2.04:-1.27:-0.58:1.015:0.212:0.019:-0.43:1.091:-1.73:1.291:0.503:-2.53:0.878:-2.37:-1.15:0.543:0.030:-1.48:-1.13:-0.82:-0.91:-1.21:-0.40:-0.82:-1.26:1.205:-1.71:0.049:1.317:0.376:-1.71:0.359	N
HSP90AB1	-0.467577	0.00396911	0.397:-0.29:-0.29:-0.41:-0.01:-0.13:-0.98:0.419:-1.23:0.533:-1.03:-0.66:0.397:-0.51:-1.04:-1.46:-1.69:-3.44:-3.44:-0.19	-0.705297	0.141038	-1.09:2.342:1.284:-1.09:-1.72:-0.70:-0.70:0.339:-1.16:-1.28:-1.74:-1.80:2.071:-1.29:0.364:-0.57:-2.36:-0.37:1.384:1.284:0.581	-0.579061	0.00223317	0.397:-0.29:-0.29:-0.41:-0.01:-0.13:-0.98:0.419:-1.23:0.533:-1.03:-0.66:0.397:-0.51:-1.04:-1.46:-1.69:-3.44:-3.44:-0.19:-1.09:2.342:1.284:-1.09:-1.72:-0.70:-0.70:0.339:-1.16:-1.28:-1.74:-1.80:2.071:-1.29:0.364:-0.57:-2.36:-0.37:1.384:1.284:0.581	N
NCKIPSD	-1.04722	0.0125177	1.349:-1.25:0.097:-1.24:-1.33:0.370:-0.75:-1.29:0.188:1.887:-1.10:-0.21:-1.46:-0.04:-1.04:-2.28:-2.37	-0.509634	0.069449	1.816:0.121:-1.21:0.375:-1.65:-1.13:-0.90:1.485:-0.86:-0.05:0.233:-0.50:-2.89:-1.68:-1.28:-0.48:0.733	-0.809157	0.00223857	1.349:-1.25:0.097:-1.24:-1.33:0.370:-0.75:-1.29:0.188:1.887:-1.10:-0.21:-1.46:-0.04:-1.04:-2.28:-2.37:1.816:0.121:-1.21:0.375:-1.65:-1.13:-0.90:1.485:-0.86:-0.05:0.233:-0.50:-2.89:-1.68:-1.28:-0.48:0.733	N
CDCA3	-0.741441	0.024647	-4.44:-1.00:1.179:-0.55:-0.14:-0.88:-0.74:-2.10:-0.68:0.568:1.195:-1.47:-1.71	-1.27877	0.0366906	-2.71:-2.59:2.159:-0.86:2.573:-0.58:-1.57:-2.24:-1.27:-1.33:2.901:-0.07:-2.79:-1.93:2.426	-0.876726	0.00224915	-4.44:-1.00:1.179:-0.55:-0.14:-0.88:-0.74:-2.10:-0.68:0.568:1.195:-1.47:-1.71:-2.71:-2.59:2.159:-0.86:2.573:-0.58:-1.57:-2.24:-1.27:-1.33:2.901:-0.07:-2.79:-1.93:2.426	N
PMF1	-0.414122	0.0125671	0.045:-0.38:-2.01:-1.28:0.539:-0.33:-0.44:-0.48:-0.22:-0.56:-0.30:-0.56:-1.09:-1.24:-0.84:0.187:-0.36:-0.44	-0.328878	0.0724826	-1.37:0.708:-1.52:-0.91:-0.78:-0.77:1.301:-0.80:-0.32:-0.33:0.888:-0.20:-0.18:-0.73:0.187:-0.08:-1.21:-0.04	-0.376364	0.00225105	0.045:-0.38:-2.01:-1.28:0.539:-0.33:-0.44:-0.48:-0.22:-0.56:-0.30:-0.56:-1.09:-1.24:-0.84:0.187:-0.36:-0.44:-1.37:0.708:-1.52:-0.91:-0.78:-0.77:1.301:-0.80:-0.32:-0.33:0.888:-0.20:-0.18:-0.73:0.187:-0.08:-1.21:-0.04	N
MKL1	-1.01321	0.00039458	-1.01:-2.12:-0.08:0.153:-0.87:-2.56:-2.93:-1.46:-1.75:0.262:-1.10:0.595:-0.56:-1.70:-0.58	-0.172113	0.395003	-1.24:0.845:-0.81:-1.30:0.354:-0.17:-0.16:-0.42:-1.83:1.506:0.247:-0.45:1.631:-0.75:-0.01:-0.47:0.233	-0.521837	0.00226805	-1.01:-2.12:-0.08:0.153:-0.87:-2.56:-2.93:-1.46:-1.75:0.262:-1.10:0.595:-0.56:-1.70:-0.58:-1.24:0.845:-0.81:-1.30:0.354:-0.17:-0.16:-0.42:-1.83:1.506:0.247:-0.45:1.631:-0.75:-0.01:-0.47:0.233	N
BLM	-0.425184	0.00386806	-1.24:0.345:-1.76:0.253:-1.20:-1.58:-0.27:0.084:-0.31:0.167:-0.27:0.049:-0.66:-0.28:0.358:-1.39:-3.14:-1.82:1.178:-0.98:-1.23:0.430:-0.53:-0.97	-0.314995	0.160686	-0.07:-0.44:0.346:-0.09:-0.76:-0.64:0.527:-1.95:-0.05:0.348:1.124:-0.26:-0.66:-1.20:-0.99:1.498:0.316:-0.36:0.144:-0.59:-0.37:-0.95:0.587:-1.86	-0.34091	0.00227909	-1.24:0.345:-1.76:0.253:-1.20:-1.58:-0.27:0.084:-0.31:0.167:-0.27:0.049:-0.66:-0.28:0.358:-1.39:-3.14:-1.82:1.178:-0.98:-1.23:0.430:-0.53:-0.97:-0.07:-0.44:0.346:-0.09:-0.76:-0.64:0.527:-1.95:-0.05:0.348:1.124:-0.26:-0.66:-1.20:-0.99:1.498:0.316:-0.36:0.1	N
KATNA1	-0.518367	0.00550274	-0.41:-0.02:-0.80:-0.06:-1.61:-0.62:-0.02:-0.71:-2.20:-0.02:0.188:0.713:-2.88:-1.95:0.431:-0.31:-0.65:0.050:-1.44:-0.81	-0.190926	0.134468	-1.30:0.726:-0.09:-0.85:-2.06:0.803:-1.10:0.028:-2.18:0.014:0.668:-1.56:-0.19:-0.07:1.321:-0.34:-0.30:-0.04:-0.55:-3.29:0.802	-0.311617	0.00231973	-0.41:-0.02:-0.80:-0.06:-1.61:-0.62:-0.02:-0.71:-2.20:-0.02:0.188:0.713:-2.88:-1.95:0.431:-0.31:-0.65:0.050:-1.44:-0.81:-1.30:0.726:-0.09:-0.85:-2.06:0.803:-1.10:0.028:-2.18:0.014:0.668:-1.56:-0.19:-0.07:1.321:-0.34:-0.30:-0.04:-0.55:-3.29:0.802	N
MARK2	0.315401	0.0486007	-1.77:1.902:1.821:0.105:0.766:0.669:0.158:1.219:0.645:-2.37:-0.39:0.530:0.189:-0.22:4.382:1.012:-0.30:2.192:1.309:0.385:1.097:-1.13:1.053:1.796:-2.16:1.297:-1.24:-1.29:-0.11:0.923:-0.40:-0.34:0.313:0.824:0.525:0.006:-2.04:1.090:0.803:-0.11:-0.30:0.315:-0.	0.391017	0.0179789	0.008:0.387:1.157:1.192:-0.28:0.302:1.412:0.935:-1.94:0.854:0.710:0.758:0.581:-0.35:-1.66:1.258:-0.16:1.311:0.757:0.017:0.674:0.558:0.861:0.362:1.425:1.340:-0.36:0.391:-0.76:-1.71:0.871:-0.93:-1.37:-0.57:1.022:-0.83:0.932:0.640:-0.07:0.375:-0.41	0.386633	0.00232418	-1.77:1.902:1.821:0.105:0.766:0.669:0.158:1.219:0.645:-2.37:-0.39:0.530:0.189:-0.22:4.382:1.012:-0.30:2.192:1.309:0.385:1.097:-1.13:1.053:1.796:-2.16:1.297:-1.24:-1.29:-0.11:0.923:-0.40:-0.34:0.313:0.824:0.525:0.006:-2.04:1.090:0.803:-0.11:-0.30:0.315:-0.	P
ABL1	-0.306012	0.0186001	0.171:-1.61:-0.55:0.748:-0.00:-0.34:0.515:-1.51:-2.17:0.096:-0.51:-0.84:-0.94:1.990:-0.32:0.010:-0.69:0.033:-0.28:-0.51:0.404:0.880:-1.41:0.231:0.700:-1.18:-1.18:-0.68:-0.49:0.166:-0.55:0.404:-0.28:0.890:-0.97:-1.04:-2.17:-1.36:0.033:0.060:0.410:-0.16	-0.324819	0.0506759	0.194:0.121:0.095:-0.53:-0.57:-0.20:0.966:-0.12:2.097:-0.98:-1.04:-1.70:-0.60:-3.19:1.652:0.644:-1.22:0.174:0.283:0.025:0.281:-0.84:0.513:-0.20:0.579:-0.88:-0.63:0.243:-0.36:-1.02:0.966:-2.59:-0.63:0.317:-0.52:-2.59:-1.02:0.614:-0.87:-0.50:-0.39:-0.28	-0.306608	0.00233232	0.171:-1.61:-0.55:0.748:-0.00:-0.34:0.515:-1.51:-2.17:0.096:-0.51:-0.84:-0.94:1.990:-0.32:0.010:-0.69:0.033:-0.28:-0.51:0.404:0.880:-1.41:0.231:0.700:-1.18:-1.18:-0.68:-0.49:0.166:-0.55:0.404:-0.28:0.890:-0.97:-1.04:-2.17:-1.36:0.033:0.060:0.410:-0.16:0.194:0.121:0.095:-0.53:-0.57:-0.20:0.966:-0.12:2.097:-0.98:-1.04:-1.70:-0.60:-3.19:1.652:0.644:-1.22:0.174:0.283:0.025:0.281:-0.84:0.513:-0.20:0.5…	N
PPARG	-0.754931	0.00114195	-0.81:-2.06:0.096:-1.93:-2.33:0.686:-0.83:-0.57:-1.87:-1.75:0.757:0.073:-1.05:0.781:-0.21:-0.12:-1.37:-0.75:-0.52:-0.43:-1.22	-0.310577	0.310909	-0.16:-1.28:-0.14:-2.04:0.410:-0.41:-1.71:-0.31:-0.38:0.675:-0.46:-0.19:-0.41:1.034:0.719:0.283:-1.69:2.751:-0.52:-0.61:0.574	-0.424699	0.00233862	-0.81:-2.06:0.096:-1.93:-2.33:0.686:-0.83:-0.57:-1.87:-1.75:0.757:0.073:-1.05:0.781:-0.21:-0.12:-1.37:-0.75:-0.52:-0.43:-1.22:-0.16:-1.28:-0.14:-2.04:0.410:-0.41:-1.71:-0.31:-0.38:0.675:-0.46:-0.19:-0.41:1.034:0.719:0.283:-1.69:2.751:-0.52:-0.61:0.574	N
ACVRL1	-0.416354	0.00870121	-0.73:-0.71:1.620:-0.93:-0.71:-0.38:-1.09:0.075:0.759:-1.42:0.988:-0.89:0.536:-1.09:-1.84:-0.90:-2.19:-0.25:-1.24:-0.54:0.465:0.290:-0.24:-1.18:0.149:-0.28:-1.22:0.891:0.120:-0.19:-0.44:0.808:-0.32:0.076:-0.87:0.259:-0.84:-0.65	-0.125954	0.10972	1.607:-0.10:-1.09:0.524:0.111:-0.36:-0.18:-0.21:0.151:0.151:0.323:-0.91:0.066:-2.04:-0.21:0.105:-1.20:0.742:-0.11:1.353:-0.52:-2.10:0.441:-3.43:0.086:-0.19:-1.41:-2.65:-0.27:-0.12:-0.12:-1.36:-0.37:-1.31:0.082:0.523:0.026:-0.09:0.708	-0.219871	0.00236132	-0.73:-0.71:1.620:-0.93:-0.71:-0.38:-1.09:0.075:0.759:-1.42:0.988:-0.89:0.536:-1.09:-1.84:-0.90:-2.19:-0.25:-1.24:-0.54:0.465:0.290:-0.24:-1.18:0.149:-0.28:-1.22:0.891:0.120:-0.19:-0.44:0.808:-0.32:0.076:-0.87:0.259:-0.84:-0.65:1.607:-0.10:-1.09:0.524:0.1	N
PRKAR2B	0.4616	0.00498298	1.175:-1.88:0.162:0.076:2.052:-0.13:0.502:0.244:0.913:0.019:1.188:0.492:0.542:0.695:-0.33:0.201:1.886:0.295:0.707:1.527:-1.23:-0.43:-0.66:0.130:1.081:1.792:0.672:1.519:0.602:1.076:1.282:0.262:0.269:-0.90:-1.61:0.866:0.430:-1.18:2.032:-1.21:0.338:0.940:0.263:0.650:-1.39:0.685	0.133439	0.147135	-0.28:0.179:1.522:0.926:0.697:1.033:0.820:0.129:0.721:-1.60:0.196:-0.62:-0.15:-1.18:1.022:1.517:1.175:0.495:0.773:1.145:-0.79:-0.25:-0.35:-0.48:-0.13:-0.19:-0.08:-0.10:-0.23:1.080:0.422:0.064:0.467:-0.98:-0.21:-1.20:1.577:1.145:0.537:-0.92:-1.67:0.133:0.7	0.295155	0.00237246	1.175:-1.88:0.162:0.076:2.052:-0.13:0.502:0.244:0.913:0.019:1.188:0.492:0.542:0.695:-0.33:0.201:1.886:0.295:0.707:1.527:-1.23:-0.43:-0.66:0.130:1.081:1.792:0.672:1.519:0.602:1.076:1.282:0.262:0.269:-0.90:-1.61:0.866:0.430:-1.18:2.032:-1.21:0.338:0.940:0.263:0.650:-1.39:0.685:-0.28:0.179:1.522:0.926:0.697:1.033:0.820:0.129:0.721:-1.60:0.196:-0.62:-0.15:-1.18:1.022:1.517:1.175:0.495:0.773:1.145:-0.…	P
PKN2	0.516584	0.00558466	2.285:1.040:0.368:1.036:0.645:0.821:0.256:-1.41:0.857:0.359:1.087:0.526:-1.37:-0.25:-1.13:-0.45:0.158:-0.16:-0.34:-0.05:0.590:1.503:0.794:1.292:0.888:0.685:-1.03:1.551:-0.23:1.106:0.325:0.688:-1.05:0.095:0.279:1.037:0.065:0.167:0.516:0.714:1.609:0.808:1.781:-0.41:-2.92	0.175994	0.124529	0.072:-0.08:0.574:0.700:-0.88:-1.54:0.305:-0.63:0.614:0.023:0.508:-0.09:0.157:-0.22:-0.32:0.556:0.194:3.402:-0.36:0.242:0.729:-0.20:0.388:-3.04:0.981:-2.54:-0.03:-1.01:0.836:0.003:1.234:1.109:0.384:0.472:-0.00:0.484:0.851:-0.38:1.967:-0.89:1.321:0.329:0.098:0.782:-0.64:-0.02	0.325426	0.00237918	2.285:1.040:0.368:1.036:0.645:0.821:0.256:-1.41:0.857:0.359:1.087:0.526:-1.37:-0.25:-1.13:-0.45:0.158:-0.16:-0.34:-0.05:0.590:1.503:0.794:1.292:0.888:0.685:-1.03:1.551:-0.23:1.106:0.325:0.688:-1.05:0.095:0.279:1.037:0.065:0.167:0.516:0.714:1.609:0.808:1.781:-0.41:-2.92:0.072:-0.08:0.574:0.700:-0.88:-1.54:0.305:-0.63:0.614:0.023:0.508:-0.09:0.157:-0.22:-0.32:0.556:0.194:3.402:-0.36:0.242:0.729:-0.…	P
POLE2	-0.420808	0.034268	1.743:-0.17:-1.16:-0.70:-1.46:0.019:-0.50:-0.67:-0.33:-0.55:-0.07:0.903:0.358:-1.20:0.092:0.859:-2.28:1.743:-2.28:-0.21:-0.87:-1.98:-1.17:-0.14	-0.399275	0.033769	1.004:0.467:0.429:0.018:-0.16:-1.36:0.233:-0.66:-0.55:0.743:-0.72:0.055:-1.16:0.546:-1.09:-1.19:-2.42:-0.13:-2.71:-1.04:-0.24:-1.42:0.743:-1.42	-0.420808	0.00240522	1.743:-0.17:-1.16:-0.70:-1.46:0.019:-0.50:-0.67:-0.33:-0.55:-0.07:0.903:0.358:-1.20:0.092:0.859:-2.28:1.743:-2.28:-0.21:-0.87:-1.98:-1.17:-0.14:1.004:0.467:0.429:0.018:-0.16:-1.36:0.233:-0.66:-0.55:0.743:-0.72:0.055:-1.16:0.546:-1.09:-1.19:-2.42:-0.13:-2.71:-1.04:-0.24:-1.42:0.743:-1.42	N
MMP9	-0.479425	0.0382563	0.019:-0.36:0.449:0.093:-0.58:-0.58:0.448:-0.03:-0.41:-1.64:-4.65:-0.54:-0.70:-0.65:0.557:-0.00:-1.01:-0.59	-0.384246	0.0264919	-3.14:-0.12:0.691:-0.53:-1.11:-1.07:-0.99:0.163:-0.51:1.404:-0.25:-6.44:0.470:-0.51:-0.25:-0.12:-0.22:-4.16	-0.464185	0.00241142	0.019:-0.36:0.449:0.093:-0.58:-0.58:0.448:-0.03:-0.41:-1.64:-4.65:-0.54:-0.70:-0.65:0.557:-0.00:-1.01:-0.59:-3.14:-0.12:0.691:-0.53:-1.11:-1.07:-0.99:0.163:-0.51:1.404:-0.25:-6.44:0.470:-0.51:-0.25:-0.12:-0.22:-4.16	N
AIF1	-0.613622	0.0338621	0.766:-0.72:-1.56:-0.47:-1.46:-0.69:0.396:0.399:-0.58:-1.40:-0.98:0.385:0.352:0.247:0.227:-0.64:-0.72:-1.15:-0.96:0.611:0.505:-0.92:-1.27:0.182	-0.408375	0.0283057	-0.40:-0.73:-0.19:0.285:-1.65:-0.62:-1.01:0.002:0.636:-0.01:-0.19:-1.36:-0.53:-1.94:0.233:-0.46:-0.58:-0.92:0.828:0.020:-0.18:-1.18:0.526	-0.477526	0.00241707	0.766:-0.72:-1.56:-0.47:-1.46:-0.69:0.396:0.399:-0.58:-1.40:-0.98:0.385:0.352:0.247:0.227:-0.64:-0.72:-1.15:-0.96:0.611:0.505:-0.92:-1.27:0.182:-0.40:-0.73:-0.19:0.285:-1.65:-0.62:-1.01:0.002:0.636:-0.01:-0.19:-1.36:-0.53:-1.94:0.233:-0.46:-0.58:-0.92:0.828:0.020:-0.18:-1.18:0.526	N
LZTS1	-1.01321	0.00152169	-0.87:-1.70:-1.34:-0.03:-0.94:-1.01:-2.88:-1.49:-3.13:-1.54:0.707:0.591:0.590:0.828:-2.93:-0.52:-1.06	-0.242073	0.247783	-0.79:-0.61:-0.67:1.777:0.484:-3.15:-0.15:2.156:-0.24:-1.21:-0.21:-1.28:-0.73:-0.24:1.261:0.039:-0.31	-0.643599	0.00242784	-0.87:-1.70:-1.34:-0.03:-0.94:-1.01:-2.88:-1.49:-3.13:-1.54:0.707:0.591:0.590:0.828:-2.93:-0.52:-1.06:-0.79:-0.61:-0.67:1.777:0.484:-3.15:-0.15:2.156:-0.24:-1.21:-0.21:-1.28:-0.73:-0.24:1.261:0.039:-0.31	N
CACUL1	-0.262087	0.0429793	-1.10:0.819:-1.08:-0.83:-0.33:-0.18:0.491:-0.25:-0.16:-0.26:-2.96:-0.05:-4.28:-0.70:0.299:0.280:1.364:1.264:-1.20:0.007:-1.01:-1.04:-1.05	-0.242073	0.0248645	-0.09:0.107:-0.88:0.080:-1.22:1.150:-1.69:-0.22:-1.55:-0.24:2.672:-0.58:-2.97:-0.25:0.036:-2.53:0.129:-1.47:0.112:-2.08:0.025:-1.30:0.772	-0.252663	0.00247305	-1.10:0.819:-1.08:-0.83:-0.33:-0.18:0.491:-0.25:-0.16:-0.26:-2.96:-0.05:-4.28:-0.70:0.299:0.280:1.364:1.264:-1.20:0.007:-1.01:-1.04:-1.05:-0.09:0.107:-0.88:0.080:-1.22:1.150:-1.69:-0.22:-1.55:-0.24:2.672:-0.58:-2.97:-0.25:0.036:-2.53:0.129:-1.47:0.112:-2.	N
NT5C	0.144908	0.281644	0.743:0.799:-1.05:-0.28:1.560:0.876:-0.28:-0.46:0.240:0.811:0.531:0.191:-0.83:1.594:-0.44:-0.20:-0.52:-0.39:0.073:-0.66:0.249:0.928:1.073:-0.09:-0.92:-1.59:-0.83:1.581:0.098:0.960:0.963:0.627:-0.06:-1.53:1.132:1.021:0.756:-0.57	0.499237	0.00128537	0.233:1.105:0.307:0.906:-0.10:-0.44:0.784:2.145:3.185:-0.06:0.583:1.895:1.096:-0.10:1.282:0.457:-0.60:-1.00:-0.44:0.895:-0.14:1.227:0.612:0.181:0.763:1.499:1.006:0.490:0.462:-0.00:-0.36:0.668:-1.20:0.508:1.534:-0.54:-1.36:1.438:-1.07:0.955	0.382424	0.0025011	0.743:0.799:-1.05:-0.28:1.560:0.876:-0.28:-0.46:0.240:0.811:0.531:0.191:-0.83:1.594:-0.44:-0.20:-0.52:-0.39:0.073:-0.66:0.249:0.928:1.073:-0.09:-0.92:-1.59:-0.83:1.581:0.098:0.960:0.963:0.627:-0.06:-1.53:1.132:1.021:0.756:-0.57:0.233:1.105:0.307:0.906:-0.10:-0.44:0.784:2.145:3.185:-0.06:0.583:1.895:1.096:-0.10:1.282:0.457:-0.60:-1.00:-0.44:0.895:-0.14:1.227:0.612:0.181:0.763:1.499:1.006:0.490:0.4…	P
POLR2C	-0.280307	0.0875145	1.172:-1.56:-1.56:-0.51:-4.20:-1.02:-0.21:0.720:-0.22:-0.82:-0.45:-0.10:-0.33:0.265:-1.38:-0.08:0.019:-1.94:0.829:0.448:1.819:-0.68	-0.405824	0.0101677	-0.37:0.000:-2.53:-1.08:-1.25:0.253:-0.52:-0.86:-3.29:-0.09:0.117:0.146:-0.49:1.366:0.162:-1.46:0.033:-0.46:-2.33:-0.43:-0.22:-0.15	-0.357035	0.00256973	1.172:-1.56:-1.56:-0.51:-4.20:-1.02:-0.21:0.720:-0.22:-0.82:-0.45:-0.10:-0.33:0.265:-1.38:-0.08:0.019:-1.94:0.829:0.448:1.819:-0.68:-0.37:0.000:-2.53:-1.08:-1.25:0.253:-0.52:-0.86:-3.29:-0.09:0.117:0.146:-0.49:1.366:0.162:-1.46:0.033:-0.46:-2.33:-0.43:-0.22:-0.15	N
CCL22	-0.533857	0.00282104	-0.98:-1.24:-2.02:-0.76:-1.06:-0.30:-0.43:0.223:0.096:-1.29:0.602:-0.03:-0.10:-0.53:-1.01:-1.98:-0.30:-1.57:0.425	-0.136222	0.223908	1.182:-0.08:0.189:1.343:-0.26:-2.08:0.080:-0.05:-0.74:-0.14:-1.84:-0.97:0.503:0.378:-2.14:-0.60:-0.13:-0.64:-0.07	-0.305472	0.00258479	-0.98:-1.24:-2.02:-0.76:-1.06:-0.30:-0.43:0.223:0.096:-1.29:0.602:-0.03:-0.10:-0.53:-1.01:-1.98:-0.30:-1.57:0.425:1.182:-0.08:0.189:1.343:-0.26:-2.08:0.080:-0.05:-0.74:-0.14:-1.84:-0.97:0.503:0.378:-2.14:-0.60:-0.13:-0.64:-0.07	N
PSMD13	-0.671645	0.00673213	-1.13:1.138:0.050:-0.67:0.282:-1.22:-3.94:-1.86:-1.97:-0.83:-1.84:-1.58:-0.43:4.294:-0.00:-0.47:-0.43	-0.27857	0.128782	-0.06:0.268:0.047:1.771:-0.68:-0.31:-0.27:-0.27:0.980:0.020:-1.50:4.662:-1.80:0.053:-2.46:-1.11:-1.82:-1.55	-0.43314	0.00260402	-1.13:1.138:0.050:-0.67:0.282:-1.22:-3.94:-1.86:-1.97:-0.83:-1.84:-1.58:-0.43:4.294:-0.00:-0.47:-0.43:-0.06:0.268:0.047:1.771:-0.68:-0.31:-0.27:-0.27:0.980:0.020:-1.50:4.662:-1.80:0.053:-2.46:-1.11:-1.82:-1.55	N
H3F3A	0.301567	0.100441	0.923:0.866:0.613:-1.26:0.709:-0.08:0.060:-0.73:2.035:0.195:-0.96:1.352:-0.08:-0.45:-0.14:0.407:1.770:0.139:0.505:-0.53:1.027:1.123	0.320124	0.0081978	0.134:0.109:1.238:0.288:0.561:-0.53:0.320:0.923:0.199:0.834:0.000:0.743:0.107:1.251:-0.03:-1.32:0.223:1.918:-1.36:2.857:1.041:0.495:0.864	0.320124	0.0026136	0.923:0.866:0.613:-1.26:0.709:-0.08:0.060:-0.73:2.035:0.195:-0.96:1.352:-0.08:-0.45:-0.14:0.407:1.770:0.139:0.505:-0.53:1.027:1.123:0.134:0.109:1.238:0.288:0.561:-0.53:0.320:0.923:0.199:0.834:0.000:0.743:0.107:1.251:-0.03:-1.32:0.223:1.918:-1.36:2.857:1.041:0.495:0.864	P
FOSL1	-0.318343	0.0560083	-0.26:-1.48:0.208:-1.27:0.854:-0.31:0.911:-2.14:-1.87:-1.66:-1.97:0.777:-0.05:0.615:-1.39	-0.549512	0.0172554	0.963:-0.60:-1.61:-1.38:-0.31:0.448:-0.46:-1.78:-2.54:0.543:-1.39:0.333:-3.39:-0.49	-0.497227	0.00262416	-0.26:-1.48:0.208:-1.27:0.854:-0.31:0.911:-2.14:-1.87:-1.66:-1.97:0.777:-0.05:0.615:-1.39:0.963:-0.60:-1.61:-1.38:-0.31:0.448:-0.46:-1.78:-2.54:0.543:-1.39:0.333:-3.39:-0.49	N
APEX2	-1.08067	0.0121707	-3.07:-2.19:-0.81:-1.34:-0.23:0.957:-1.61:0.307:-2.09:-0.24:2.515:-2.78:0.877:-1.08:-1.25	-0.483442	0.0889161	-1.67:-0.72:-0.11:-0.03:-2.45:0.660:-1.37:-0.65:-0.11:1.051:-2.03:0.587:-0.48	-0.688537	0.00262835	-3.07:-2.19:-0.81:-1.34:-0.23:0.957:-1.61:0.307:-2.09:-0.24:2.515:-2.78:0.877:-1.08:-1.25:-1.67:-0.72:-0.11:-0.03:-2.45:0.660:-1.37:-0.65:-0.11:1.051:-2.03:0.587:-0.48	N
PSMD3	-0.621355	0.0184213	0.448:-0.65:-0.96:-0.58:-0.13:1.296:-0.37:-0.39:-1.31:-0.78:-1.54:2.640:-0.70:-2.04:-1.04:-0.78:-0.52:0.019	-0.498877	0.0655473	-0.04:-3.65:-0.35:0.876:-2.43:0.233:-0.68:-1.07:0.490:-0.05:-0.70:1.036:-2.04:-0.64:1.036:-0.49:-1.24:-0.50	-0.553738	0.00263891	0.448:-0.65:-0.96:-0.58:-0.13:1.296:-0.37:-0.39:-1.31:-0.78:-1.54:2.640:-0.70:-2.04:-1.04:-0.78:-0.52:0.019:-0.04:-3.65:-0.35:0.876:-2.43:0.233:-0.68:-1.07:0.490:-0.05:-0.70:1.036:-2.04:-0.64:1.036:-0.49:-1.24:-0.50	N
MAEA	-0.353738	0.106912	-0.13:-0.36:-2.19:-0.62:-0.92:-1.30:0.509:0.384:-0.20:0.690:-0.34:-0.73	-1.02767	0.00713245	-0.42:0.335:-0.91:-1.22:-1.14:0.200:-1.21:-1.57:-0.73:-1.24:-1.78:1.143	-0.681234	0.00269125	-0.13:-0.36:-2.19:-0.62:-0.92:-1.30:0.509:0.384:-0.20:0.690:-0.34:-0.73:-0.42:0.335:-0.91:-1.22:-1.14:0.200:-1.21:-1.57:-0.73:-1.24:-1.78:1.143	N
RANBP1	-1.06359	3.66844e-05	-1.30:-1.06:-1.61:-0.01:0.357:-3.01:-3.99:-1.29:-0.71:-1.31:-1.30:-0.48:-1.05:0.816:-0.25:-1.16:-1.96:-0.52:0.033:-0.88	0.0344014	0.968253	0.785:-0.68:1.254:0.389:-1.35:-0.64:-0.45:-0.41:-0.15:0.325:0.782:-0.28:0.332:0.294:0.761:-0.26:-0.29:0.147:0.034:-2.01:0.233	-0.410621	0.00276221	-1.30:-1.06:-1.61:-0.01:0.357:-3.01:-3.99:-1.29:-0.71:-1.31:-1.30:-0.48:-1.05:0.816:-0.25:-1.16:-1.96:-0.52:0.033:-0.88:0.785:-0.68:1.254:0.389:-1.35:-0.64:-0.45:-0.41:-0.15:0.325:0.782:-0.28:0.332:0.294:0.761:-0.26:-0.29:0.147:0.034:-2.01:0.233	N
MTMR10	0.354434	0.00755223	0.842:-0.40:0.495:1.045:2.662:-0.04:1.184:-0.94:-1.86:0.259:0.837:0.812:0.187:0.551:0.789:0.128:1.504:-0.52:0.063:0.423:-0.70:0.417:-0.53:0.190:0.300:1.183:-0.12:0.404:0.250:0.548:0.120:-0.36:-2.17:0.874:0.304:0.904:0.285:-0.00:0.165:0.064:0.493:1.862:0.742:0.716:0.729:0.491	0.0694418	0.144403	0.901:-0.45:2.059:0.467:0.386:-0.06:-0.72:-0.16:0.300:-0.28:-1.44:0.569:-0.56:-0.73:0.429:0.050:-0.53:0.510:1.448:0.002:-0.29:-0.09:0.790:0.537:-0.15:0.307:0.069:1.342:0.220:-0.07:-0.75:1.330:-0.41:0.477:-0.38:2.349:-0.16:0.935:0.302:-1.27:1.231:0.594:0.652:-0.55:-0.20	0.300219	0.00276971	0.842:-0.40:0.495:1.045:2.662:-0.04:1.184:-0.94:-1.86:0.259:0.837:0.812:0.187:0.551:0.789:0.128:1.504:-0.52:0.063:0.423:-0.70:0.417:-0.53:0.190:0.300:1.183:-0.12:0.404:0.250:0.548:0.120:-0.36:-2.17:0.874:0.304:0.904:0.285:-0.00:0.165:0.064:0.493:1.862:0.742:0.716:0.729:0.491:0.901:-0.45:2.059:0.467:0.386:-0.06:-0.72:-0.16:0.300:-0.28:-1.44:0.569:-0.56:-0.73:0.429:0.050:-0.53:0.510:1.448:0.002:-0.…	P
CENPU	-0.269412	0.0388068	-1.14:0.055:0.444:-1.56:0.077:0.065:-1.05:-1.26:-0.32:0.761:0.051:-1.93:-1.61:0.223:-0.26:0.501:-1.28:-0.45:-2.91:0.816:0.010	-0.470172	0.0271911	-0.25:-0.47:0.294:-0.88:0.002:-0.82:-0.47:-0.71:-1.52:-0.67:-0.74:0.817:0.540:0.445:-0.25:-0.43:-1.08:0.544:-2.37:0.069:-1.66	-0.380189	0.00277601	-1.14:0.055:0.444:-1.56:0.077:0.065:-1.05:-1.26:-0.32:0.761:0.051:-1.93:-1.61:0.223:-0.26:0.501:-1.28:-0.45:-2.91:0.816:0.010:-0.25:-0.47:0.294:-0.88:0.002:-0.82:-0.47:-0.71:-1.52:-0.67:-0.74:0.817:0.540:0.445:-0.25:-0.43:-1.08:0.544:-2.37:0.069:-1.66	N
TERT	-0.870817	0.0107599	-0.40:-1.13:0.690:-0.93:-2.37:-1.34:-1.44:-0.05:-0.65:-1.74:1.354:-0.80	-0.40808	0.0938554	-0.43:-0.01:-0.21:-0.60:-1.51:-0.26:-1.46:0.332:-0.51:-0.67:1.205:-0.37	-0.560195	0.0027917	-0.40:-1.13:0.690:-0.93:-2.37:-1.34:-1.44:-0.05:-0.65:-1.74:1.354:-0.80:-0.43:-0.01:-0.21:-0.60:-1.51:-0.26:-1.46:0.332:-0.51:-0.67:1.205:-0.37	N
UBE2C	-0.339969	0.13861	-1.34:-0.46:-1.59:0.841:-0.38:-0.16:-0.16:-0.29:0.365:0.380:-0.99:-0.49:-1.72:-1.22:-0.85:0.387:1.482:0.504	-0.505227	0.00561384	-0.12:-0.57:-0.56:-0.40:-1.29:-1.75:0.901:-0.84:-1.16:-0.40:1.248:-0.44:-1.07:-0.10:-0.78:-1.74:-1.31:-0.28:-0.29:0.517	-0.428687	0.00280098	-1.34:-0.46:-1.59:0.841:-0.38:-0.16:-0.16:-0.29:0.365:0.380:-0.99:-0.49:-1.72:-1.22:-0.85:0.387:1.482:0.504:-0.12:-0.57:-0.56:-0.40:-1.29:-1.75:0.901:-0.84:-1.16:-0.40:1.248:-0.44:-1.07:-0.10:-0.78:-1.74:-1.31:-0.28:-0.29:0.517	N
ACTL6B	-0.337958	0.0474684	-3.98:-0.98:-0.12:-1.86:-1.51:-2.71:-0.12:-0.85:0.404:-0.33:1.015:-1.13:-0.93:2.419:0.026:2.419:0.239:-1.67:-0.23	-0.506499	0.0249978	-1.92:0.274:-1.44:-2.71:-2.47:0.344:-0.19:0.144:-1.40:-1.10:3.104:-1.24:0.640:-0.50:-1.37:-0.32:0.376	-0.422228	0.00282337	-3.98:-0.98:-0.12:-1.86:-1.51:-2.71:-0.12:-0.85:0.404:-0.33:1.015:-1.13:-0.93:2.419:0.026:2.419:0.239:-1.67:-0.23:-1.92:0.274:-1.44:-2.71:-2.47:0.344:-0.19:0.144:-1.40:-1.10:3.104:-1.24:0.640:-0.50:-1.37:-0.32:0.376	N
ADD1	-0.715861	0.0553496	0.557:-1.27:-0.60:-0.75:-1.01:0.343:-1.03:-1.67:-0.67:0.699:-0.88:1.042:0.220:1.072:-1.55:-0.83:-0.94:-0.23:-0.94:0.243:0.987:-0.83	-0.416844	0.0218312	-1.40:-0.06:1.096:-0.22:-0.31:-0.51:-2.25:-0.46:-0.92:-1.51:-0.65:0.756:-0.20:0.773:0.065:0.859:-1.00:-1.42:-0.84:0.067:-0.36:-3.29	-0.559682	0.00285012	0.557:-1.27:-0.60:-0.75:-1.01:0.343:-1.03:-1.67:-0.67:0.699:-0.88:1.042:0.220:1.072:-1.55:-0.83:-0.94:-0.23:-0.94:0.243:0.987:-0.83:-1.40:-0.06:1.096:-0.22:-0.31:-0.51:-2.25:-0.46:-0.92:-1.51:-0.65:0.756:-0.20:0.773:0.065:0.859:-1.00:-1.42:-0.84:0.067:-0.36:-3.29	N
HNF4A	-0.251772	0.0948744	-0.00:0.214:0.598:-2.31:-0.25:-2.52:-0.28:-0.19:0.037:-0.27:2.751:-0.03:-2.31:-0.00:-1.17:-0.25:-0.84	-0.630384	0.0103538	0.055:0.233:-1.35:-0.05:-0.37:-2.10:-0.63:-2.20:0.395:0.660:-2.10:-0.63:-3.22:-2.00:-3.22:1.370	-0.27641	0.00285166	-0.00:0.214:0.598:-2.31:-0.25:-2.52:-0.28:-0.19:0.037:-0.27:2.751:-0.03:-2.31:-0.00:-1.17:-0.25:-0.84:0.055:0.233:-1.35:-0.05:-0.37:-2.10:-0.63:-2.20:0.395:0.660:-2.10:-0.63:-3.22:-2.00:-3.22:1.370	N
NCAPG	-0.408823	0.0215922	-3.01:-0.02:1.657:-0.03:-1.05:-0.61:-0.09:0.701:-3.25:0.134:-0.55:-1.17:-0.02:-0.10:-0.55:-1.66:-1.40:-1.07:0.668:-0.11:-0.40	-0.374811	0.0549392	-0.37:-3.82:-0.13:0.180:-1.06:-0.63:-0.63:-1.06:-1.21:0.859:-0.71:0.080:0.457:0.610:-0.01:-0.86:-0.75:-0.34:-0.01:-0.40:0.376	-0.387842	0.00285585	-3.01:-0.02:1.657:-0.03:-1.05:-0.61:-0.09:0.701:-3.25:0.134:-0.55:-1.17:-0.02:-0.10:-0.55:-1.66:-1.40:-1.07:0.668:-0.11:-0.40:-0.37:-3.82:-0.13:0.180:-1.06:-0.63:-0.63:-1.06:-1.21:0.859:-0.71:0.080:0.457:0.610:-0.01:-0.86:-0.75:-0.34:-0.01:-0.40:0.376	N
NDE1	-0.408823	0.0123055	-1.81:-0.16:1.061:1.184:0.035:-0.50:0.204:-1.63:-0.43:-0.40:-0.74:0.277:-1.90:0.019:-3.41:-1.59:-2.00:-0.33:-2.60:-0.13:0.355	-0.458419	0.0735644	-1.29:0.675:1.074:-0.65:0.845:2.730:-0.75:-0.54:-0.75:0.826:-0.59:-0.22:-0.45:-1.00:-1.37:-0.44:-0.28:1.813:-1.37:-1.68:-0.40:-1.04:-0.38	-0.441997	0.00287652	-1.81:-0.16:1.061:1.184:0.035:-0.50:0.204:-1.63:-0.43:-0.40:-0.74:0.277:-1.90:0.019:-3.41:-1.59:-2.00:-0.33:-2.60:-0.13:0.355:-1.29:0.675:1.074:-0.65:0.845:2.730:-0.75:-0.54:-0.75:0.826:-0.59:-0.22:-0.45:-1.00:-1.37:-0.44:-0.28:1.813:-1.37:-1.68:-0.40:-1.	N
ACVR2A	0.307756	0.0913672	0.179:-0.03:-0.08:-0.98:-0.15:0.813:-0.93:0.800:0.638:0.873:-0.13:-2.04:0.854:0.706:0.947:1.219:-1.08:-0.76:1.511:0.563:0.297:-0.09:-1.01:0.381:-1.20:-0.12:0.355:0.277:0.114:-0.09:1.091:-0.39:0.718:1.148:0.966:-0.31:-0.81:-0.56:-0.73:0.317:-0.17:0.634:0.963:0.437:1.159:-0.51:2.950:0.646:1.091:0.493	0.15928	0.0119715	-0.42:0.083:1.208:-0.08:1.571:-1.25:0.689:0.392:-0.37:-0.04:-0.78:-0.56:0.173:-0.10:2.451:-0.39:-0.00:0.050:0.415:1.039:0.795:0.115:-0.07:0.102:0.271:0.867:0.048:0.447:-0.23:2.901:-0.48:1.190:0.429:0.257:0.081:2.669:-0.02:-0.74:0.145:0.345:-0.52:0.622:0.8	0.262511	0.00290531	0.179:-0.03:-0.08:-0.98:-0.15:0.813:-0.93:0.800:0.638:0.873:-0.13:-2.04:0.854:0.706:0.947:1.219:-1.08:-0.76:1.511:0.563:0.297:-0.09:-1.01:0.381:-1.20:-0.12:0.355:0.277:0.114:-0.09:1.091:-0.39:0.718:1.148:0.966:-0.31:-0.81:-0.56:-0.73:0.317:-0.17:0.634:0.963:0.437:1.159:-0.51:2.950:0.646:1.091:0.493:-0.42:0.083:1.208:-0.08:1.571:-1.25:0.689:0.392:-0.37:-0.04:-0.78:-0.56:0.173:-0.10:2.451:-0.39:-0.…	P
BIN1	-1.2536	0.00246622	0.353:-1.47:-0.35:-2.29:-0.61:-1.35:2.739:-1.10:-1.25:-1.79:-1.99:-1.97:0.274	-0.336783	0.235365	-0.39:0.755:-0.32:-1.03:2.037:0.549:-2.16:0.111:-0.56:-1.67:-0.17:-0.34:0.282:-1.19	-0.560548	0.00290956	0.353:-1.47:-0.35:-2.29:-0.61:-1.35:2.739:-1.10:-1.25:-1.79:-1.99:-1.97:0.274:-0.39:0.755:-0.32:-1.03:2.037:0.549:-2.16:0.111:-0.56:-1.67:-0.17:-0.34:0.282:-1.19	N
ALAD	-0.221246	0.13134	-0.22:-1.99:-0.05:0.619:-0.77:0.299:0.168:0.019:1.709:-1.99:-1.75:0.749:0.436:-0.68:-0.21:-0.32:-0.98:-0.53:0.186:-0.51:-0.78	-0.417412	0.00615255	-0.29:-0.22:-2.71:-1.15:0.061:-0.19:-1.46:-0.49:0.840:0.047:-0.96:0.084:-0.82:-0.33:0.734:-2.41:-0.99:-0.97:-1.24:0.047	-0.320246	0.00293745	-0.22:-1.99:-0.05:0.619:-0.77:0.299:0.168:0.019:1.709:-1.99:-1.75:0.749:0.436:-0.68:-0.21:-0.32:-0.98:-0.53:0.186:-0.51:-0.78:-0.29:-0.22:-2.71:-1.15:0.061:-0.19:-1.46:-0.49:0.840:0.047:-0.96:0.084:-0.82:-0.33:0.734:-2.41:-0.99:-0.97:-1.24:0.047	N
ANAPC4	-0.366027	0.0860897	-1.18:0.659:-1.34:-0.24:0.312:-1.41:0.193:0.794:-1.71:-0.46:-1.95:0.355:0.848:-0.49:-0.09:0.848:-1.75:0.686:-1.22:-0.60:-0.53:-0.36:0.061	-0.394066	0.0118427	-0.02:-2.95:-0.39:0.006:0.720:-1.28:-1.31:0.655:1.034:-0.41:0.164:-0.34:-0.82:-0.73:-1.45:0.759:-2.25:-4.93:-0.28:-0.05:-0.04:-0.89:-1.99	-0.380047	0.00298628	-1.18:0.659:-1.34:-0.24:0.312:-1.41:0.193:0.794:-1.71:-0.46:-1.95:0.355:0.848:-0.49:-0.09:0.848:-1.75:0.686:-1.22:-0.60:-0.53:-0.36:0.061:-0.02:-2.95:-0.39:0.006:0.720:-1.28:-1.31:0.655:1.034:-0.41:0.164:-0.34:-0.82:-0.73:-1.45:0.759:-2.25:-4.93:-0.28:-0.	N
ALDOA	-0.505308	0.00973115	-1.84:-0.10:-1.34:-0.66:-0.19:0.136:-0.56:0.619:-1.67:-0.44:1.127:-2.37:-0.43:-0.31:-0.60:-1.75	-0.4652	0.105747	1.628:-0.46:-1.73:-0.18:0.465:-4.38:-0.01:2.672:-0.81:-2.30:-2.91:-0.18:-1.58:-0.60:2.292:-1.24:0.324	-0.4652	0.00298689	-1.84:-0.10:-1.34:-0.66:-0.19:0.136:-0.56:0.619:-1.67:-0.44:1.127:-2.37:-0.43:-0.31:-0.60:-1.75:1.628:-0.46:-1.73:-0.18:0.465:-4.38:-0.01:2.672:-0.81:-2.30:-2.91:-0.18:-1.58:-0.60:2.292:-1.24:0.324	N
RELA	-0.555322	0.00940136	-0.37:-0.55:0.295:-1.77:-1.61:-4.58:-0.74:0.164:-1.40:-0.55:-0.08:0.685:0.049:-1.44:-3.62:0.399:1.120:-5.47	-0.603927	0.100969	-1.19:1.375:3.436:0.426:-0.43:-0.00:-1.90:-0.60:-1.16:-0.66:-0.72:-1.15:2.237:0.365:-0.46:-3.01:-3.39:-0.92:0.817	-0.559752	0.00300417	-0.37:-0.55:0.295:-1.77:-1.61:-4.58:-0.74:0.164:-1.40:-0.55:-0.08:0.685:0.049:-1.44:-3.62:0.399:1.120:-5.47:-1.19:1.375:3.436:0.426:-0.43:-0.00:-1.90:-0.60:-1.16:-0.66:-0.72:-1.15:2.237:0.365:-0.46:-3.01:-3.39:-0.92:0.817	N
SMARCA4	-0.872978	0.037047	2.022:0.431:-1.88:-3.11:-0.77:-0.97:0.145:-1.61:-3.07:-0.05:-1.67:0.551	-1.37638	0.032834	3.376:0.298:-2.35:-2.79:0.588:-1.58:-0.82:-2.10:-1.52:-1.57:1.784:-1.22	-1.09936	0.00302474	2.022:0.431:-1.88:-3.11:-0.77:-0.97:0.145:-1.61:-3.07:-0.05:-1.67:0.551:3.376:0.298:-2.35:-2.79:0.588:-1.58:-0.82:-2.10:-1.52:-1.57:1.784:-1.22	N
INPP4A	-0.628889	0.0871643	1.398:-1.68:-0.25:-0.90:-1.11:-0.62:0.019:-0.01:-0.87:-0.73:-1.24:-1.43:-1.38:0.901:0.222:0.809:0.430	-0.605327	0.0133864	0.505:-0.50:-0.70:0.607:-0.50:-1.25:0.608:-0.18:-2.05:0.109:-3.46:-0.60:-2.10:-1.19:0.610:-1.28:-0.81	-0.617108	0.00303691	1.398:-1.68:-0.25:-0.90:-1.11:-0.62:0.019:-0.01:-0.87:-0.73:-1.24:-1.43:-1.38:0.901:0.222:0.809:0.430:0.505:-0.50:-0.70:0.607:-0.50:-1.25:0.608:-0.18:-2.05:0.109:-3.46:-0.60:-2.10:-1.19:0.610:-1.28:-0.81	N
MAGEA1	-0.340484	0.0756355	-0.55:-0.58:-0.13:-0.80:-0.57:-0.06:-0.21:0.733:-0.34:-1.05:0.886:-2.26:0.778:-0.51:0.478:0.295:0.368:-4.51:-0.02:-1.25:-1.05	-0.517934	0.0130711	-6.53:0.905:-0.51:-0.98:-0.50:-0.42:-1.53:-1.12:0.359:-1.16:-1.33:-0.76:0.071:-0.25:-0.14:-0.18:-2.10:1.798:1.576:-0.88:-0.60	-0.507743	0.00306287	-0.55:-0.58:-0.13:-0.80:-0.57:-0.06:-0.21:0.733:-0.34:-1.05:0.886:-2.26:0.778:-0.51:0.478:0.295:0.368:-4.51:-0.02:-1.25:-1.05:-6.53:0.905:-0.51:-0.98:-0.50:-0.42:-1.53:-1.12:0.359:-1.16:-1.33:-0.76:0.071:-0.25:-0.14:-0.18:-2.10:1.798:1.576:-0.88:-0.60	N
RIPK2	0.344616	0.0043511	1.927:-0.43:-0.92:0.844:0.398:0.220:0.217:0.276:0.813:1.304:0.429:0.664:0.422:0.268:-0.05:0.185:-0.26:0.650:1.917:0.100:-0.47:1.591:0.631:0.221:0.632:1.096:-3.62:0.520:0.036:0.618:-0.54:-0.47:0.147:0.872:0.096:0.290:0.561:1.180:-0.82:1.586:0.793:0.999:1.824:0.078:-0.72:-0.40:1.092:-0.60	0.137562	0.198785	1.844:0.373:-0.08:0.260:-0.67:-0.09:0.214:0.445:0.295:0.148:0.137:-0.11:-1.00:-0.15:1.946:-6.44:-0.19:-0.41:-1.12:1.533:1.817:0.914:0.436:-0.12:-0.27:-1.11:0.182:0.340:-0.42:-0.05:-0.01:0.506:0.318:-0.78:0.298:-1.12:-0.04:0.055:0.446:-0.17:0.629:0.256:1.791:-0.14:1.587:1.506:0.122	0.221976	0.0030964	1.927:-0.43:-0.92:0.844:0.398:0.220:0.217:0.276:0.813:1.304:0.429:0.664:0.422:0.268:-0.05:0.185:-0.26:0.650:1.917:0.100:-0.47:1.591:0.631:0.221:0.632:1.096:-3.62:0.520:0.036:0.618:-0.54:-0.47:0.147:0.872:0.096:0.290:0.561:1.180:-0.82:1.586:0.793:0.999:1.824:0.078:-0.72:-0.40:1.092:-0.60:1.844:0.373:-0.08:0.260:-0.67:-0.09:0.214:0.445:0.295:0.148:0.137:-0.11:-1.00:-0.15:1.946:-6.44:-0.19:-0.41:-1.…	P
HGS	-0.37151	0.0692128	-1.72:-0.12:-2.12:0.337:-1.37:-0.85:-1.04:0.105:0.518:-0.26:1.278:0.968:1.161:-0.84:-0.69:-1.09:-2.68:-0.69:-0.84:-1.08:2.419:0.854:-0.37:0.484:1.585:0.069:-2.29:-2.13:-0.36:-0.86:1.097:-0.66:-0.98:0.781:-0.19:-0.86:1.068:-0.22	-0.456425	0.0167528	-0.45:0.153:0.020:1.020:-2.48:-0.05:-0.54:-0.86:-0.90:-0.64:-0.97:-0.39:-0.83:0.945:-1.17:-0.19:2.322:-4.36:-1.36:-0.72:-0.84:-0.25:0.508:-0.23:-0.43:-0.59:-1.65:-1.46:0.261:-0.60:-2.38:0.395:2.322:1.741:0.473:0.246:-0.74	-0.43012	0.00311654	-1.72:-0.12:-2.12:0.337:-1.37:-0.85:-1.04:0.105:0.518:-0.26:1.278:0.968:1.161:-0.84:-0.69:-1.09:-2.68:-0.69:-0.84:-1.08:2.419:0.854:-0.37:0.484:1.585:0.069:-2.29:-2.13:-0.36:-0.86:1.097:-0.66:-0.98:0.781:-0.19:-0.86:1.068:-0.22:-0.45:0.153:0.020:1.020:-2.	N
TP53BP2	-0.539723	0.0139638	-0.62:-0.72:-0.26:0.467:-1.66:0.066:0.043:-0.39:-1.36:0.469:-0.57:-1.86:-0.50:0.222:-1.08:0.941:-2.23:-1.31	-0.444776	0.0858175	0.151:-0.52:-0.42:-0.50:0.785:0.409:-0.88:0.130:0.650:-0.33:-1.23:-0.74:-0.46:-0.60:-2.95:-1.21:0.595:-0.25	-0.48376	0.003124	-0.62:-0.72:-0.26:0.467:-1.66:0.066:0.043:-0.39:-1.36:0.469:-0.57:-1.86:-0.50:0.222:-1.08:0.941:-2.23:-1.31:0.151:-0.52:-0.42:-0.50:0.785:0.409:-0.88:0.130:0.650:-0.33:-1.23:-0.74:-0.46:-0.60:-2.95:-1.21:0.595:-0.25	N
MASTL	0.644652	0.00114365	-0.42:0.973:0.705:0.891:1.163:1.600:0.168:-3.32:-1.04:1.146:0.092:0.877:2.000:0.457:0.139:-1.24:-1.13:0.867:-0.45:1.514:-0.18:-0.82:0.857:0.701:-0.15:0.725:0.892:4.803:1.293:0.289:0.438:0.166:1.050:0.644:0.490:1.138:0.704:0.151:1.282:-0.80:-1.13:1.042:0.5	-0.0217278	0.395934	0.257:0.173:-0.30:-0.23:-0.02:0.030:-0.55:-3.27:-0.30:0.733:2.451:1.748:0.407:-0.44:-0.30:1.393:-0.79:-0.05:0.358:0.640:-0.37:-0.25:0.365:0.452:1.228:-0.55:-0.11:0.933:-0.17:-0.00:1.047:-0.32:-0.72:-1.39:0.259:-0.23:0.774:0.912:-0.39:1.396:-0.28:-0.47:0.690:-0.41:0.307:-0.53:0.510	0.274449	0.00315034	-0.42:0.973:0.705:0.891:1.163:1.600:0.168:-3.32:-1.04:1.146:0.092:0.877:2.000:0.457:0.139:-1.24:-1.13:0.867:-0.45:1.514:-0.18:-0.82:0.857:0.701:-0.15:0.725:0.892:4.803:1.293:0.289:0.438:0.166:1.050:0.644:0.490:1.138:0.704:0.151:1.282:-0.80:-1.13:1.042:0.5	P
UBE2D2	-0.339695	0.0488143	-0.17:1.037:-0.04:0.887:-0.24:0.773:-1.48:-1.12:0.973:-2.04:-0.14:-0.74:-0.88:1.288:-0.14:-2.09:-0.93:-0.51:-1.42:-0.43:-0.11:-2.17	-0.362724	0.0273743	-0.11:-0.23:-0.40:-0.99:0.233:-1.14:-1.58:-0.15:0.060:-0.38:-0.90:-1.65:-0.34:1.482:-0.08:-0.72:0.776:-1.11:0.436:-2.75:-0.65:0.200	-0.362724	0.00315911	-0.17:1.037:-0.04:0.887:-0.24:0.773:-1.48:-1.12:0.973:-2.04:-0.14:-0.74:-0.88:1.288:-0.14:-2.09:-0.93:-0.51:-1.42:-0.43:-0.11:-2.17:-0.11:-0.23:-0.40:-0.99:0.233:-1.14:-1.58:-0.15:0.060:-0.38:-0.90:-1.65:-0.34:1.482:-0.08:-0.72:0.776:-1.11:0.436:-2.75:-0.	N
MACROD2	-0.582676	0.00310854	0.158:-0.04:-2.33:-0.64:0.465:-1.06:-1.14:-1.55:-0.13:-0.03:-1.19:-0.52:0.187:0.266:-0.86:-0.14:0.391:-1.14:-1.08:-1.38:-0.20:-0.70	-0.218173	0.230854	-0.10:-0.87:0.675:-1.94:0.492:-0.30:-0.82:-0.30:0.212:-0.21:1.779:0.835:0.644:-0.27:0.044:-0.46:-0.10:-0.15:-0.30:-2.04:-1.54:-0.18:-0.61	-0.274048	0.00317496	0.158:-0.04:-2.33:-0.64:0.465:-1.06:-1.14:-1.55:-0.13:-0.03:-1.19:-0.52:0.187:0.266:-0.86:-0.14:0.391:-1.14:-1.08:-1.38:-0.20:-0.70:-0.10:-0.87:0.675:-1.94:0.492:-0.30:-0.82:-0.30:0.212:-0.21:1.779:0.835:0.644:-0.27:0.044:-0.46:-0.10:-0.15:-0.30:-2.04:-1.54:-0.18:-0.61	N
PIGS	-0.203453	0.128828	-0.16:-0.69:-0.20:-0.51:0.543:0.019:-1.82:-3.25:-3.00:0.866:0.935:-0.13:1.024:-0.65:1.070:-0.01:-0.56:-3.00:-1.01	-0.609786	0.00813998	-0.09:0.135:-1.24:-1.51:-0.48:0.882:0.327:-0.55:-0.94:-2.48:0.820:-0.66:-4.90:1.267:-3.35:-2.14:-0.70:0.199:-2.61:-0.38	-0.51813	0.00321072	-0.16:-0.69:-0.20:-0.51:0.543:0.019:-1.82:-3.25:-3.00:0.866:0.935:-0.13:1.024:-0.65:1.070:-0.01:-0.56:-3.00:-1.01:-0.09:0.135:-1.24:-1.51:-0.48:0.882:0.327:-0.55:-0.94:-2.48:0.820:-0.66:-4.90:1.267:-3.35:-2.14:-0.70:0.199:-2.61:-0.38	N
NTSR1	-0.818548	0.00590995	-1.61:-1.32:-1.07:-0.36:-1.03:-0.01:1.141:-0.37:-1.26:-0.36:-1.71:-0.60:0.445:-1.10	-0.303028	0.154946	-3.29:0.331:-1.05:3.113:-1.36:-0.78:-0.40:0.438:0.178:-0.81:-0.19:2.797:-0.15:-2.05:-1.28:0.165	-0.507026	0.00322943	-1.61:-1.32:-1.07:-0.36:-1.03:-0.01:1.141:-0.37:-1.26:-0.36:-1.71:-0.60:0.445:-1.10:-3.29:0.331:-1.05:3.113:-1.36:-0.78:-0.40:0.438:0.178:-0.81:-0.19:2.797:-0.15:-2.05:-1.28:0.165	N
GATA6	0.510119	0.0562497	1.141:-0.54:0.524:-1.98:0.578:0.495:-1.25:-0.82:0.611:0.603:0.547:0.638:1.272:0.216:0.997:0.094:1.141:0.152:0.321:-0.05:0.976:-0.31:0.369:0.973	0.223182	0.0251955	-1.91:0.027:-0.53:0.608:-0.19:-0.12:-0.12:1.687:0.849:1.920:1.181:0.130:0.209:2.106:-0.18:0.233:0.596:0.125:0.498:0.428:0.606:0.213:0.507:0.008	0.399117	0.00328738	1.141:-0.54:0.524:-1.98:0.578:0.495:-1.25:-0.82:0.611:0.603:0.547:0.638:1.272:0.216:0.997:0.094:1.141:0.152:0.321:-0.05:0.976:-0.31:0.369:0.973:-1.91:0.027:-0.53:0.608:-0.19:-0.12:-0.12:1.687:0.849:1.920:1.181:0.130:0.209:2.106:-0.18:0.233:0.596:0.125:0.498:0.428:0.606:0.213:0.507:0.008	P
WNT5B	-0.532243	0.00227528	-0.67:-0.50:-0.55:-2.11:-0.46:-0.24:-1.01:-2.14:-2.58:0.169:-0.16:-2.26:0.177:-2.30:0.882:0.585:-1.11:-0.47	-0.34513	0.266311	-0.75:-0.51:0.155:0.426:-1.28:-0.45:-0.49:-0.20:-0.23:-1.33:-1.04:1.408:1.195:0.575:-0.87:1.429:-0.12:-1.65	-0.486749	0.00331962	-0.67:-0.50:-0.55:-2.11:-0.46:-0.24:-1.01:-2.14:-2.58:0.169:-0.16:-2.26:0.177:-2.30:0.882:0.585:-1.11:-0.47:-0.75:-0.51:0.155:0.426:-1.28:-0.45:-0.49:-0.20:-0.23:-1.33:-1.04:1.408:1.195:0.575:-0.87:1.429:-0.12:-1.65	N
PIK3C2A	0.490932	0.00275586	1.286:1.605:0.107:0.808:0.459:-0.68:-0.98:0.047:0.999:-0.62:0.978:1.084:-0.46:1.004:-1.18:1.672:-1.25:0.903:-0.37:0.237:0.269:0.950:1.482:-0.29:-1.40:-0.17:0.490:1.039:1.538:0.165:-0.20:0.646:0.968:0.440:1.081:-1.25:0.674:1.098:-1.05:1.404:1.116:0.361:-0.19:-0.79:1.052:0.228:0.938:0.892:0.802	0.0850361	0.257073	-0.08:-0.21:-0.93:0.226:0.047:0.431:-0.29:-0.00:-0.40:0.502:0.893:0.616:-0.68:0.203:-1.27:3.081:1.056:0.663:-0.35:0.085:1.019:0.411:-0.44:0.380:1.029:0.670:-0.39:0.233:0.077:0.785:1.307:-0.67:1.565:-0.32:0.267:-0.03:-0.34:0.697:-0.35:1.281:-1.66:-0.64:0.0	0.235472	0.00335837	1.286:1.605:0.107:0.808:0.459:-0.68:-0.98:0.047:0.999:-0.62:0.978:1.084:-0.46:1.004:-1.18:1.672:-1.25:0.903:-0.37:0.237:0.269:0.950:1.482:-0.29:-1.40:-0.17:0.490:1.039:1.538:0.165:-0.20:0.646:0.968:0.440:1.081:-1.25:0.674:1.098:-1.05:1.404:1.116:0.361:-0.19:-0.79:1.052:0.228:0.938:0.892:0.802:-0.08:-0.21:-0.93:0.226:0.047:0.431:-0.29:-0.00:-0.40:0.502:0.893:0.616:-0.68:0.203:-1.27:3.081:1.056:0.6…	P
TIMP2	-0.309672	0.177221	-1.38:0.734:-2.04:0.962:0.102:-0.72:0.253:0.438:-0.78:-0.79:0.358:0.448:-1.61:-1.52:-1.10:-1.14:-1.26:-1.18:0.768:0.837:0.854:0.404	-0.474202	0.00357479	-0.69:-0.44:-0.08:-0.63:-1.91:0.530:0.350:-1.34:-0.72:0.292:0.008:-0.51:-0.50:-0.35:-0.41:-1.04:-0.47:-1.55:-2.15:0.094:-0.37	-0.474202	0.00341217	-1.38:0.734:-2.04:0.962:0.102:-0.72:0.253:0.438:-0.78:-0.79:0.358:0.448:-1.61:-1.52:-1.10:-1.14:-1.26:-1.18:0.768:0.837:0.854:0.404:-0.69:-0.44:-0.08:-0.63:-1.91:0.530:0.350:-1.34:-0.72:0.292:0.008:-0.51:-0.50:-0.35:-0.41:-1.04:-0.47:-1.55:-2.15:0.094:-0.	N
HUWE1	0.423706	0.0943201	0.659:-0.39:1.288:1.111:-1.34:0.075:-0.46:-0.35:1.219:-0.09:1.224:1.018:0.879:0.423:0.302:0.879:0.423:-0.99	0.302798	0.0135849	0.708:0.005:0.080:-1.00:1.400:-2.05:0.068:1.299:0.208:0.799:0.397:3.048:-0.09:1.347:0.899:0.068:0.208:-0.23:1.458:1.016	0.4104	0.0034277	0.659:-0.39:1.288:1.111:-1.34:0.075:-0.46:-0.35:1.219:-0.09:1.224:1.018:0.879:0.423:0.302:0.879:0.423:-0.99:0.708:0.005:0.080:-1.00:1.400:-2.05:0.068:1.299:0.208:0.799:0.397:3.048:-0.09:1.347:0.899:0.068:0.208:-0.23:1.458:1.016	P
WRNIP1	-0.368047	0.0331114	-1.01:-0.04:-0.95:-3.43:0.543:-1.17:-0.47:0.153:-1.20:-0.00:1.565:0.256:-0.26:1.365:-1.86:-0.04:-2.15:-0.59:-2.04:-0.02	-0.325606	0.0447361	-2.59:-1.18:0.297:-0.85:1.425:0.105:-0.98:-0.82:0.233:-0.32:0.023:-0.29:-0.72:-2.65:-0.33:-1.14:-0.99:0.665:0.382:-0.23:0.214	-0.325606	0.00343408	-1.01:-0.04:-0.95:-3.43:0.543:-1.17:-0.47:0.153:-1.20:-0.00:1.565:0.256:-0.26:1.365:-1.86:-0.04:-2.15:-0.59:-2.04:-0.02:-2.59:-1.18:0.297:-0.85:1.425:0.105:-0.98:-0.82:0.233:-0.32:0.023:-0.29:-0.72:-2.65:-0.33:-1.14:-0.99:0.665:0.382:-0.23:0.214	N
SEL1L	-0.395015	0.00296535	-1.15:0.457:0.452:-0.91:-1.27:-1.48:-0.83:0.057:-0.41:-1.39:-1.87:0.424:-0.05:-0.37:-0.34:-0.17:-0.85:-1.04:-0.05:-0.70:0.004:-0.05:0.167:-1.79	-0.355953	0.252461	-0.77:0.091:-0.39:0.551:-0.74:-1.20:-1.55:1.683:-0.13:-0.40:-0.38:0.548:-0.32:-0.71:-0.32:0.855:-0.39:0.233:0.233:0.054:-0.50:0.669:-0.44:-0.74	-0.379382	0.00346882	-1.15:0.457:0.452:-0.91:-1.27:-1.48:-0.83:0.057:-0.41:-1.39:-1.87:0.424:-0.05:-0.37:-0.34:-0.17:-0.85:-1.04:-0.05:-0.70:0.004:-0.05:0.167:-1.79:-0.77:0.091:-0.39:0.551:-0.74:-1.20:-1.55:1.683:-0.13:-0.40:-0.38:0.548:-0.32:-0.71:-0.32:0.855:-0.39:0.233:0.2	N
GATA4	-0.744545	0.0100028	-0.35:-1.20:0.574:-2.03:-0.93:-2.22:1.301:-0.10:-1.14:0.609:-0.75:0.306:-0.73:-0.31:-1.21:-1.56:-1.53:0.195	-0.18398	0.122006	-0.91:-2.35:-0.27:0.058:0.708:-0.67:-0.66:-0.50:-0.01:-0.02:0.496:2.018:-0.09:-1.32:-0.00:-1.31:-0.88:0.037	-0.427331	0.00348723	-0.35:-1.20:0.574:-2.03:-0.93:-2.22:1.301:-0.10:-1.14:0.609:-0.75:0.306:-0.73:-0.31:-1.21:-1.56:-1.53:0.195:-0.91:-2.35:-0.27:0.058:0.708:-0.67:-0.66:-0.50:-0.01:-0.02:0.496:2.018:-0.09:-1.32:-0.00:-1.31:-0.88:0.037	N
CCR1	-0.328623	0.0941742	-2.46:-0.46:-0.59:-0.17:-1.76:1.517:0.119:-0.23:0.171:0.459:-1.91:0.293:-0.65:0.465:0.448:-0.42:-2.04:-0.92:1.012:-1.87	-0.630687	0.0126316	-4.50:-0.51:0.474:-1.01:0.575:-1.02:-0.74:-0.29:-0.87:-0.96:-0.08:0.642:-1.57:0.669:-0.37:-1.81:1.165:-1.18:-0.44:-1.10	-0.455613	0.00353918	-2.46:-0.46:-0.59:-0.17:-1.76:1.517:0.119:-0.23:0.171:0.459:-1.91:0.293:-0.65:0.465:0.448:-0.42:-2.04:-0.92:1.012:-1.87:-4.50:-0.51:0.474:-1.01:0.575:-1.02:-0.74:-0.29:-0.87:-0.96:-0.08:0.642:-1.57:0.669:-0.37:-1.81:1.165:-1.18:-0.44:-1.10	N
HSP90B1	-0.327832	0.0780764	1.303:-5.32:1.382:-0.27:0.318:-0.27:-0.65:-0.32:-1.32:-0.87:-0.23:1.300:-0.79:-0.32:0.380:-0.87:-0.65:-0.84:-1.46:-1.46:0.784	-0.285177	0.0196946	0.674:-3.25:-0.68:0.036:-1.05:-0.16:-1.60:-0.28:-0.37:0.146:-0.06:0.120:-1.05:-0.28:-1.60:-1.05:-0.04:-0.29:0.146:0.102:-0.29	-0.29508	0.00357198	1.303:-5.32:1.382:-0.27:0.318:-0.27:-0.65:-0.32:-1.32:-0.87:-0.23:1.300:-0.79:-0.32:0.380:-0.87:-0.65:-0.84:-1.46:-1.46:0.784:0.674:-3.25:-0.68:0.036:-1.05:-0.16:-1.60:-0.28:-0.37:0.146:-0.06:0.120:-1.05:-0.28:-1.60:-1.05:-0.04:-0.29:0.146:0.102:-0.29	N
TCF7L2	-0.285816	0.119231	0.001:0.080:0.927:-0.62:0.056:-0.45:-1.65:1.008:-2.12:0.483:-4.31:-4.86:-0.42:0.856:-1.09:-1.04:3.899:0.009:-0.16:-0.28:-0.85	-0.528599	0.00874844	-0.88:0.704:-0.77:-0.07:-0.20:-0.52:-1.60:-0.95:-0.22:-0.54:-1.33:-0.16:-0.81:0.368:0.393:-1.21:-0.21:-1.73:-0.05	-0.354735	0.00357621	0.001:0.080:0.927:-0.62:0.056:-0.45:-1.65:1.008:-2.12:0.483:-4.31:-4.86:-0.42:0.856:-1.09:-1.04:3.899:0.009:-0.16:-0.28:-0.85:-0.88:0.704:-0.77:-0.07:-0.20:-0.52:-1.60:-0.95:-0.22:-0.54:-1.33:-0.16:-0.81:0.368:0.393:-1.21:-0.21:-1.73:-0.05	N
DSTYK	0.177048	0.0723425	1.625:0.177:-0.00:-0.33:0.145:-0.14:1.479:0.727:0.501:-0.43:0.776:0.959:-0.15:-0.07:0.326:1.033:0.648:-0.30:0.544:1.449:0.739:0.144:1.007:-0.24:0.012:-1.01:0.964:0.416:1.101:0.726:-0.31:0.177:-1.48:-1.05:0.505:-1.67:-0.45:1.523:-0.24:-0.03:0.714:-1.72:-0.99:0.818:1.395	0.265453	0.0182457	0.789:0.575:0.351:0.077:0.496:-0.08:0.027:-0.30:0.702:0.660:-0.41:-0.34:0.297:-0.81:0.096:-0.08:0.158:-2.94:0.462:1.530:0.233:0.496:1.341:1.942:0.512:1.398:0.616:0.508:0.902:0.709:-0.61:0.350:-0.01:-0.21:-0.87:-1.44:0.210:0.733:1.074:-0.01:0.230:-0.12:-0.19:0.964	0.233181	0.00357835	1.625:0.177:-0.00:-0.33:0.145:-0.14:1.479:0.727:0.501:-0.43:0.776:0.959:-0.15:-0.07:0.326:1.033:0.648:-0.30:0.544:1.449:0.739:0.144:1.007:-0.24:0.012:-1.01:0.964:0.416:1.101:0.726:-0.31:0.177:-1.48:-1.05:0.505:-1.67:-0.45:1.523:-0.24:-0.03:0.714:-1.72:-0.99:0.818:1.395:0.789:0.575:0.351:0.077:0.496:-0.08:0.027:-0.30:0.702:0.660:-0.41:-0.34:0.297:-0.81:0.096:-0.08:0.158:-2.94:0.462:1.530:0.233:0.4…	P
CDC42BPG	-0.519882	0.00629953	-3.25:-0.53:0.401:-0.22:-0.68:-1.81:-2.07:0.126:-0.40:-2.37:-0.46:0.130:-1.36:1.107:-0.50:-0.61:-1.01:-0.58:-0.53:-1.54:-0.29:0.185:-0.41:0.883:-2.40:1.322:-0.72:1.319	-0.144055	0.201177	-0.41:0.708:-1.41:0.263:0.180:-0.28:-0.06:-0.20:0.307:-4.19:0.457:-8.59:-0.21:-4.02:-0.65:0.845:-0.07:-1.43:-4.96:-1.22:-0.87:0.025:-0.93:0.827:0.570:0.883:0.647:0.830	-0.410348	0.00359146	-3.25:-0.53:0.401:-0.22:-0.68:-1.81:-2.07:0.126:-0.40:-2.37:-0.46:0.130:-1.36:1.107:-0.50:-0.61:-1.01:-0.58:-0.53:-1.54:-0.29:0.185:-0.41:0.883:-2.40:1.322:-0.72:1.319:-0.41:0.708:-1.41:0.263:0.180:-0.28:-0.06:-0.20:0.307:-4.19:0.457:-8.59:-0.21:-4.02:-0.	N
PSMD11	-0.397121	0.0330951	-0.52:-0.78:-1.30:-0.30:-0.33:-0.41:-2.10:-2.09:-0.48:-1.01:0.678:-0.05:0.419:0.720:-1.37:-1.51:2.051:-0.38:1.053:-0.12:-1.89:0.024	-0.698003	0.0469976	-0.87:0.380:-0.75:0.409:-0.69:-1.14:-0.10:-2.46:0.121:-0.87:-0.78:-1.20:1.531:-0.55:-0.37:-1.28:0.755:-1.35:-2.24:1.448:3.483:0.357:-2.14	-0.489415	0.00362544	-0.52:-0.78:-1.30:-0.30:-0.33:-0.41:-2.10:-2.09:-0.48:-1.01:0.678:-0.05:0.419:0.720:-1.37:-1.51:2.051:-0.38:1.053:-0.12:-1.89:0.024:-0.87:0.380:-0.75:0.409:-0.69:-1.14:-0.10:-2.46:0.121:-0.87:-0.78:-1.20:1.531:-0.55:-0.37:-1.28:0.755:-1.35:-2.24:1.448:3.4	N
SMC2	-0.317064	0.0478779	0.585:-0.31:-0.56:-0.08:-0.95:0.337:0.091:0.053:0.286:-0.44:0.058:-2.04:0.336:-2.12:0.437:0.769:-0.31:-3.39:-0.36:-0.93:-0.49:-0.42:-1.67	-0.301065	0.0303433	-0.30:-1.36:-0.28:-1.68:0.115:0.352:-0.47:-0.07:-0.87:-1.35:-1.36:0.619:-0.28:-0.92:0.376:-1.00:-3.78:0.989:1.494:1.155:-4.24:-1.53:-0.14	-0.316696	0.00364136	0.585:-0.31:-0.56:-0.08:-0.95:0.337:0.091:0.053:0.286:-0.44:0.058:-2.04:0.336:-2.12:0.437:0.769:-0.31:-3.39:-0.36:-0.93:-0.49:-0.42:-1.67:-0.30:-1.36:-0.28:-1.68:0.115:0.352:-0.47:-0.07:-0.87:-1.35:-1.36:0.619:-0.28:-0.92:0.376:-1.00:-3.78:0.989:1.494:1.155:-4.24:-1.53:-0.14	N
POLE	-0.569257	0.0834922	1.115:-0.01:-0.26:0.274:-2.71:-1.77:-1.51:-2.33:2.479:0.502:-1.07:-0.56:-0.68:0.648:-3.71	-0.522062	0.0159414	-0.58:-0.11:-1.71:-0.45:-1.82:0.320:-0.33:-0.86:1.933:-1.46:-1.31:-2.39:1.132:-0.31:-0.09:-1.08	-0.569257	0.00367682	1.115:-0.01:-0.26:0.274:-2.71:-1.77:-1.51:-2.33:2.479:0.502:-1.07:-0.56:-0.68:0.648:-3.71:-0.58:-0.11:-1.71:-0.45:-1.82:0.320:-0.33:-0.86:1.933:-1.46:-1.31:-2.39:1.132:-0.31:-0.09:-1.08	N
CGRRF1	-0.567801	0.00443915	-1.13:-1.84:0.418:0.313:-0.12:-0.17:1.155:-0.58:0.223:-1.12:-1.15:0.460:-0.30:-1.23:-0.40:-3.07:-2.25:-1.05:-0.60:-0.55:0.071:-0.92	-0.136334	0.228367	-3.22:0.286:0.242:-0.18:-0.88:0.367:-0.47:-1.92:0.763:-0.08:0.192:-0.94:0.948:0.892:-0.62:-0.79:0.054:-0.77:-0.66:-1.54:0.233:0.488	-0.43798	0.00369164	-1.13:-1.84:0.418:0.313:-0.12:-0.17:1.155:-0.58:0.223:-1.12:-1.15:0.460:-0.30:-1.23:-0.40:-3.07:-2.25:-1.05:-0.60:-0.55:0.071:-0.92:-3.22:0.286:0.242:-0.18:-0.88:0.367:-0.47:-1.92:0.763:-0.08:0.192:-0.94:0.948:0.892:-0.62:-0.79:0.054:-0.77:-0.66:-1.54:0.2	N
BARD1	-0.447542	0.06576	0.084:-0.32:0.084:-0.82:-0.97:-1.07:-0.44:-0.36:1.196:-0.78:-0.64:-0.45:-0.47:0.645:-1.51:0.329:-1.05:-1.46:0.778:-0.18:0.417:-1.28:0.823	-0.459908	0.0210087	-1.47:-0.51:-0.64:-1.14:-0.13:-0.94:1.062:-0.45:-0.18:-1.29:1.321:-0.37:-1.05:-1.16:-1.24:0.350:-0.04:-0.89:0.494:-0.89:1.345:-0.45:-0.33	-0.457608	0.00369615	0.084:-0.32:0.084:-0.82:-0.97:-1.07:-0.44:-0.36:1.196:-0.78:-0.64:-0.45:-0.47:0.645:-1.51:0.329:-1.05:-1.46:0.778:-0.18:0.417:-1.28:0.823:-1.47:-0.51:-0.64:-1.14:-0.13:-0.94:1.062:-0.45:-0.18:-1.29:1.321:-0.37:-1.05:-1.16:-1.24:0.350:-0.04:-0.89:0.494:-0.89:1.345:-0.45:-0.33	N
AKAP5	0.554667	0.00126829	1.264:1.338:0.554:1.065:0.826:1.012:0.505:0.588:0.325:0.948:1.189:0.147:-0.28:0.509:-1.22:1.513:0.346:0.236:1.060:1.242:0.671:0.649:-0.24:1.112:0.836:-2.54:0.498:-0.05:0.038:-0.87:-0.83:0.502:1.368:0.562:0.060:-0.53:0.674:-1.45:0.160:0.733:0.331:0.618:0.709:1.088:-0.99	0.083659	0.39377	-0.23:0.569:-0.25:-0.20:0.566:0.046:0.261:-0.04:-0.59:0.542:0.155:-0.21:-0.18:-0.95:0.344:-0.06:-0.59:0.243:-0.22:-0.62:-0.21:0.605:0.743:0.588:0.334:0.650:0.168:-0.14:0.482:-0.36:0.127:0.083:0.058:1.186:-0.38:0.194:0.267:0.567:-1.33:0.074:0.573:-0.39:-0.	0.296607	0.003703	1.264:1.338:0.554:1.065:0.826:1.012:0.505:0.588:0.325:0.948:1.189:0.147:-0.28:0.509:-1.22:1.513:0.346:0.236:1.060:1.242:0.671:0.649:-0.24:1.112:0.836:-2.54:0.498:-0.05:0.038:-0.87:-0.83:0.502:1.368:0.562:0.060:-0.53:0.674:-1.45:0.160:0.733:0.331:0.618:0.709:1.088:-0.99:-0.23:0.569:-0.25:-0.20:0.566:0.046:0.261:-0.04:-0.59:0.542:0.155:-0.21:-0.18:-0.95:0.344:-0.06:-0.59:0.243:-0.22:-0.62:-0.21:0.6…	P
E2F2	-0.236519	0.0724428	-0.51:-1.35:0.019:-2.04:1.502:-0.52:-0.20:0.939:-0.14:-0.02:-0.07:-0.26:-1.50:-1.68:0.074:-0.72:-1.34:-0.89:0.854:0.283	-0.272284	0.0212423	-1.09:-0.14:-1.33:-0.27:-0.27:-0.05:-0.12:-0.39:-0.15:0.949:-1.01:-0.70:-0.16:0.033:-1.64:-0.19:0.250:-2.06:1.133:-0.83:-1.58	-0.266753	0.00371646	-0.51:-1.35:0.019:-2.04:1.502:-0.52:-0.20:0.939:-0.14:-0.02:-0.07:-0.26:-1.50:-1.68:0.074:-0.72:-1.34:-0.89:0.854:0.283:-1.09:-0.14:-1.33:-0.27:-0.27:-0.05:-0.12:-0.39:-0.15:0.949:-1.01:-0.70:-0.16:0.033:-1.64:-0.19:0.250:-2.06:1.133:-0.83:-1.58	N
FGFR2	0.169436	0.193836	0.182:2.518:1.983:0.491:0.769:0.378:1.522:-1.39:-0.74:0.196:1.314:-1.19:0.559:-0.32:-0.02:-0.85:1.301:0.214:-0.94:0.560:0.105:0.139:0.001:3.375:0.997:0.369:-0.85:-0.05:0.596:-0.82:1.383:-0.29:-0.68:0.069:-0.35:-1.15:0.156:0.186:1.206:0.019	0.33226	0.00456404	2.301:0.011:0.458:0.015:0.219:1.615:1.132:1.119:0.691:-0.75:0.638:1.021:-0.40:0.006:-0.49:-0.17:-1.63:1.820:-0.18:-0.48:1.700:-0.06:-0.08:0.363:0.829:-0.56:0.613:0.999:2.976:-0.88:-0.14:0.038:0.332:-0.08:0.599:0.331:-0.02:0.457:0.672:0.591:1.886	0.196756	0.00380308	0.182:2.518:1.983:0.491:0.769:0.378:1.522:-1.39:-0.74:0.196:1.314:-1.19:0.559:-0.32:-0.02:-0.85:1.301:0.214:-0.94:0.560:0.105:0.139:0.001:3.375:0.997:0.369:-0.85:-0.05:0.596:-0.82:1.383:-0.29:-0.68:0.069:-0.35:-1.15:0.156:0.186:1.206:0.019:2.301:0.011:0.458:0.015:0.219:1.615:1.132:1.119:0.691:-0.75:0.638:1.021:-0.40:0.006:-0.49:-0.17:-1.63:1.820:-0.18:-0.48:1.700:-0.06:-0.08:0.363:0.829:-0.56:0.6…	P
PPAPDC1B	-0.629802	0.173483	-0.81:0.530:0.704:-2.94:-1.72:-1.53:-1.12:-0.47:-0.88:0.309:-1.12:-0.78:0.047:1.297:0.627:1.167	-0.776208	0.00638197	-0.77:-4.01:0.561:-3.13:-0.09:-0.17:-1.06:-1.16:-0.03:-0.28:-0.03:0.146:-0.94:-1.14:0.885:-1.27:-1.44	-0.776208	0.00381075	-0.81:0.530:0.704:-2.94:-1.72:-1.53:-1.12:-0.47:-0.88:0.309:-1.12:-0.78:0.047:1.297:0.627:1.167:-0.77:-4.01:0.561:-3.13:-0.09:-0.17:-1.06:-1.16:-0.03:-0.28:-0.03:0.146:-0.94:-1.14:0.885:-1.27:-1.44	N
ABCG2	-0.701186	0.0242584	-1.59:-0.13:-1.73:-1.63:-0.00:-0.73:-0.74:-0.54:-1.14:-0.80:0.878:0.373:-0.91:-1.42:-1.71:-0.26:-0.66:-1.27:1.035:0.624:0.604:3.356	-0.345118	0.0681248	-0.24:-0.97:-0.08:-0.54:0.728:0.055:-0.28:4.999:-1.59:-0.01:-0.08:-0.49:-0.40:-0.91:-1.28:0.602:-0.41:-0.83:0.375:-1.57:0.397:-1.60	-0.454847	0.0038665	-1.59:-0.13:-1.73:-1.63:-0.00:-0.73:-0.74:-0.54:-1.14:-0.80:0.878:0.373:-0.91:-1.42:-1.71:-0.26:-0.66:-1.27:1.035:0.624:0.604:3.356:-0.24:-0.97:-0.08:-0.54:0.728:0.055:-0.28:4.999:-1.59:-0.01:-0.08:-0.49:-0.40:-0.91:-1.28:0.602:-0.41:-0.83:0.375:-1.57:0.3	N
IMPDH1	-1.24299	0.0398074	0.323:-2.17:-0.42:-1.24:1.114:-1.34:-1.84:-2.75:0.301	-0.939365	0.0443708	-1.57:0.251:0.334:0.193:-2.18:-5.28:-1.57:-0.30	-1.24299	0.00389663	0.323:-2.17:-0.42:-1.24:1.114:-1.34:-1.84:-2.75:0.301:-1.57:0.251:0.334:0.193:-2.18:-5.28:-1.57:-0.30	N
XRCC1	-0.795243	0.00596258	5.993:-1.12:-2.93:0.322:-1.56:-1.71:-2.72:-3.84:-0.20:-1.44:0.373:0.833:-0.03:-0.00:-4.11:-0.46:0.137:-2.86	-0.259613	0.186943	7.330:-0.93:-2.50:0.010:-1.17:0.060:-1.34:-2.33:0.357:-0.56:1.224:0.127:-0.53:0.639:-0.79:-2.24:0.274:0.356	-0.496102	0.00402444	5.993:-1.12:-2.93:0.322:-1.56:-1.71:-2.72:-3.84:-0.20:-1.44:0.373:0.833:-0.03:-0.00:-4.11:-0.46:0.137:-2.86:7.330:-0.93:-2.50:0.010:-1.17:0.060:-1.34:-2.33:0.357:-0.56:1.224:0.127:-0.53:0.639:-0.79:-2.24:0.274:0.356	N
MYH9	-0.54461	0.0182276	0.691:0.219:-0.46:2.205:-3.68:0.846:-0.62:-2.25:-2.45:0.449:-1.47:-1.54:-1.49:-3.10:-1.50:-1.32:-0.31:1.012:-0.27:0.164	-0.548428	0.0810282	1.425:0.983:-3.01:-1.70:0.121:-1.02:0.233:-2.43:0.058:-0.68:-0.60:-0.49:-1.66:-1.71:2.665:-0.62:0.075:-0.09:-0.76:-0.64:-0.04:1.321	-0.548428	0.00405647	0.691:0.219:-0.46:2.205:-3.68:0.846:-0.62:-2.25:-2.45:0.449:-1.47:-1.54:-1.49:-3.10:-1.50:-1.32:-0.31:1.012:-0.27:0.164:1.425:0.983:-3.01:-1.70:0.121:-1.02:0.233:-2.43:0.058:-0.68:-0.60:-0.49:-1.66:-1.71:2.665:-0.62:0.075:-0.09:-0.76:-0.64:-0.04:1.321	N
UCKL1	-0.137053	0.0199878	-0.64:0.064:-2.03:0.725:-0.59:-0.13:0.341:-0.05:-0.42:-0.77:-1.98:0.561:0.198:-0.26:0.798:-0.96:-0.99:-0.15:-1.88:-1.59:0.107:0.113:-0.98:1.021:-0.67:-0.56:0.212:0.019:-0.12:0.424:-0.66:0.080:-0.12:-0.00:0.249:-0.69:-1.89:0.624:-2.50	-0.273395	0.0748521	1.593:-0.33:-0.15:-0.45:-0.69:-2.33:-2.49:-1.10:-0.59:-0.04:-0.04:-0.39:-0.64:-1.30:-0.72:0.675:-0.12:0.101:-1.37:0.983:-0.61:-0.27:-0.03:-1.16:2.177:1.999:-0.12:-0.00:0.672:0.294:-1.57:0.310:-0.14:-1.22:-0.29:-0.27:0.439:-0.41:0.102	-0.151409	0.00408184	-0.64:0.064:-2.03:0.725:-0.59:-0.13:0.341:-0.05:-0.42:-0.77:-1.98:0.561:0.198:-0.26:0.798:-0.96:-0.99:-0.15:-1.88:-1.59:0.107:0.113:-0.98:1.021:-0.67:-0.56:0.212:0.019:-0.12:0.424:-0.66:0.080:-0.12:-0.00:0.249:-0.69:-1.89:0.624:-2.50:1.593:-0.33:-0.15:-0.	N
AATF	-0.291676	0.0182589	-1.55:-1.88:-0.23:-1.25:-0.84:0.344:-0.29:0.804:-2.49:0.065:-1.22:-5.55:-0.05:0.968:0.019:-1.09:0.501:0.271:-1.59	-0.550004	0.0827203	0.338:-0.98:-0.55:-0.24:0.593:-1.43:-0.64:1.321:-0.97:0.380:-0.37:-1.04:-3.29:-1.78:1.245:-1.31:1.390:-3.31:0.173	-0.464766	0.00409629	-1.55:-1.88:-0.23:-1.25:-0.84:0.344:-0.29:0.804:-2.49:0.065:-1.22:-5.55:-0.05:0.968:0.019:-1.09:0.501:0.271:-1.59:0.338:-0.98:-0.55:-0.24:0.593:-1.43:-0.64:1.321:-0.97:0.380:-0.37:-1.04:-3.29:-1.78:1.245:-1.31:1.390:-3.31:0.173	N
CHD8	-0.328992	0.0292866	-1.15:1.385:-3.00:-0.58:-3.07:-2.56:0.117:0.464:-4.51:-0.11:0.334:-0.26:-1.23:1.695:1.702:-1.23:-0.26:-2.11:-0.15:-0.32:-0.54	-0.572536	0.0599269	-0.17:-0.48:-1.42:-1.47:-2.53:-0.93:-0.75:-0.86:0.000:0.525:-0.18:-1.92:1.203:0.134:-2.07:1.800:-1.33:0.597:-0.66:1.456	-0.483442	0.00412868	-1.15:1.385:-3.00:-0.58:-3.07:-2.56:0.117:0.464:-4.51:-0.11:0.334:-0.26:-1.23:1.695:1.702:-1.23:-0.26:-2.11:-0.15:-0.32:-0.54:-0.17:-0.48:-1.42:-1.47:-2.53:-0.93:-0.75:-0.86:0.000:0.525:-0.18:-1.92:1.203:0.134:-2.07:1.800:-1.33:0.597:-0.66:1.456	N
CDC16	-0.251772	0.0336724	-0.37:0.475:-0.25:0.561:0.690:0.039:-0.19:-0.03:-8.30:-3.05:-1.55:-0.97:-0.40:-2.26:0.112:-0.99:0.101:-0.38:0.553:-0.00:-1.48	-0.457389	0.0525824	0.596:1.159:-0.67:-1.29:0.542:-0.69:-0.63:0.615:-6.04:-3.38:-0.45:-1.66:0.746:0.379:-3.98:-0.29:0.209:-0.45:0.089:-0.59:-1.52	-0.379162	0.00418087	-0.37:0.475:-0.25:0.561:0.690:0.039:-0.19:-0.03:-8.30:-3.05:-1.55:-0.97:-0.40:-2.26:0.112:-0.99:0.101:-0.38:0.553:-0.00:-1.48:0.596:1.159:-0.67:-1.29:0.542:-0.69:-0.63:0.615:-6.04:-3.38:-0.45:-1.66:0.746:0.379:-3.98:-0.29:0.209:-0.45:0.089:-0.59:-1.52	N
GTF2H4	-0.572222	0.00371609	-0.57:1.922:0.460:-2.83:-1.95:-0.32:0.588:-1.34:-0.95:-0.51:-1.76:-1.87:-1.92:-1.49:-0.39:0.019:-0.13	-0.439139	0.257509	0.432:0.636:-0.43:-0.65:-1.15:-0.16:0.378:-2.23:-0.87:-0.85:-0.70:0.736:-0.35:-0.58:-1.83:1.668:1.375	-0.541943	0.00418142	-0.57:1.922:0.460:-2.83:-1.95:-0.32:0.588:-1.34:-0.95:-0.51:-1.76:-1.87:-1.92:-1.49:-0.39:0.019:-0.13:0.432:0.636:-0.43:-0.65:-1.15:-0.16:0.378:-2.23:-0.87:-0.85:-0.70:0.736:-0.35:-0.58:-1.83:1.668:1.375	N
VPS13B	-0.320657	0.0366044	-0.57:-0.87:0.221:-0.04:-0.64:-0.14:0.038:-0.34:-0.32:-0.36:0.126:0.019:-1.39:0.195:-0.89:-0.43:0.059:0.285:-0.13:-1.31:-0.58:0.320:-0.94	-0.364437	0.0526682	-0.08:0.512:-1.46:-0.99:-1.08:0.588:-0.36:0.457:2.338:-0.78:0.455:-1.74:-1.28:0.199:-0.59:-0.36:-0.12:0.148:0.221:-0.08:-0.72:-2.13:-0.40:-1.39	-0.342563	0.00418926	-0.57:-0.87:0.221:-0.04:-0.64:-0.14:0.038:-0.34:-0.32:-0.36:0.126:0.019:-1.39:0.195:-0.89:-0.43:0.059:0.285:-0.13:-1.31:-0.58:0.320:-0.94:-0.08:0.512:-1.46:-0.99:-1.08:0.588:-0.36:0.457:2.338:-0.78:0.455:-1.74:-1.28:0.199:-0.59:-0.36:-0.12:0.148:0.221:-0.	N
CDK11B	-0.523086	0.00362092	0.942:-1.47:-0.72:0.269:-0.60:-0.88:-0.04:-0.71:0.727:-0.99:-0.39:0.763:-0.73:-0.89:-1.66:0.096:0.594:-0.52:-0.66:0.919:-0.89:0.809:-1.20:0.386:0.701:-0.14:-0.45:-2.83:-0.80:-0.37:-0.76:-0.45:0.262:-0.31:0.120:-0.71:-0.79:0.566:0.314:-1.11:-0.76:-1.02:0.396:-2.02:-1.43	-0.00934199	0.286504	-0.05:-1.38:0.179:1.051:0.053:-0.78:-0.57:-0.07:0.094:1.321:-1.32:0.024:-2.03:0.365:-0.38:0.798:0.508:-0.46:0.209:0.312:-1.23:-1.50:-1.40:0.285:0.329:-0.41:-0.05:0.344:-1.71:-1.14:0.967:-1.07:0.060:-0.22:0.049:-1.16:-4.17:0.208:0.160:0.457:-0.18:1.553:-0.	-0.20746	0.00419563	0.942:-1.47:-0.72:0.269:-0.60:-0.88:-0.04:-0.71:0.727:-0.99:-0.39:0.763:-0.73:-0.89:-1.66:0.096:0.594:-0.52:-0.66:0.919:-0.89:0.809:-1.20:0.386:0.701:-0.14:-0.45:-2.83:-0.80:-0.37:-0.76:-0.45:0.262:-0.31:0.120:-0.71:-0.79:0.566:0.314:-1.11:-0.76:-1.02:0.396:-2.02:-1.43:-0.05:-1.38:0.179:1.051:0.053:-0.78:-0.57:-0.07:0.094:1.321:-1.32:0.024:-2.03:0.365:-0.38:0.798:0.508:-0.46:0.209:0.312:-1.23:-1.…	N
PROM1	-0.4106	0.123243	-0.47:0.903:-0.50:0.529:0.076:0.081:-0.49:0.941:-0.09:-0.50:-1.11:0.509:-0.43:-1.09:-1.06:-0.70:-1.98:0.092:0.139:-0.38:-1.47:0.151:-0.47:0.622	-0.53779	0.0105873	-0.63:-0.67:-0.37:-0.47:-0.83:-1.33:-0.85:1.100:0.261:-0.61:-0.45:-0.76:0.453:-1.60:0.810:-0.59:-0.83:-0.36:-0.03:-0.00:-1.07:0.294:-0.03:-1.55	-0.46441	0.00421284	-0.47:0.903:-0.50:0.529:0.076:0.081:-0.49:0.941:-0.09:-0.50:-1.11:0.509:-0.43:-1.09:-1.06:-0.70:-1.98:0.092:0.139:-0.38:-1.47:0.151:-0.47:0.622:-0.63:-0.67:-0.37:-0.47:-0.83:-1.33:-0.85:1.100:0.261:-0.61:-0.45:-0.76:0.453:-1.60:0.810:-0.59:-0.83:-0.36:-0.	N
CEP131	-1.26242	0.0140327	-2.10:-2.11:-0.26:-1.52:0.608:-1.47:-0.41:-1.17:2.928:-1.34:-2.04:0.471	-0.472331	0.115498	0.129:0.494:-0.70:-2.21:-1.04:-1.47:-1.51:-0.05:-1.45:0.496:2.749:-0.24	-0.873708	0.00422256	-2.10:-2.11:-0.26:-1.52:0.608:-1.47:-0.41:-1.17:2.928:-1.34:-2.04:0.471:0.129:0.494:-0.70:-2.21:-1.04:-1.47:-1.51:-0.05:-1.45:0.496:2.749:-0.24	N
SBK2	0.707681	0.00548337	-0.78:0.512:-0.60:1.649:-0.56:-0.03:1.702:1.626:0.099:1.500:1.531:-0.70:0.063:-0.70:-1.89:1.446:1.053:0.816:1.399:-0.32:1.191:0.714:1.678:2.286:-0.10:-0.20:0.707:0.154:0.834:-0.82:1.753	0.288471	0.209005	0.138:-2.64:1.572:-0.12:0.445:-0.47:1.852:-0.99:-0.68:-0.46:-1.19:1.816:1.150:0.541:0.305:0.931:1.894:1.524:1.135:0.337:1.415:-1.14:-0.12:-0.66:0.271:1.709:-0.89:1.774:0.322:-0.14:-1.35:-1.39	0.322557	0.00426326	-0.78:0.512:-0.60:1.649:-0.56:-0.03:1.702:1.626:0.099:1.500:1.531:-0.70:0.063:-0.70:-1.89:1.446:1.053:0.816:1.399:-0.32:1.191:0.714:1.678:2.286:-0.10:-0.20:0.707:0.154:0.834:-0.82:1.753:0.138:-2.64:1.572:-0.12:0.445:-0.47:1.852:-0.99:-0.68:-0.46:-1.19:1.8	P
MIS12	-0.314038	0.0993524	-1.02:-0.41:-1.38:-0.03:0.285:-2.09:0.044:-1.23:-0.41:-0.29:-0.84:0.019:0.886:0.507:-1.01:-1.74:-0.33:0.327:0.468:-0.14:1.823:-0.43	-0.379528	0.0172909	-0.08:1.183:-0.37:-0.11:-0.88:-1.16:-1.16:-0.55:-0.15:-1.77:0.015:0.354:0.477:0.167:0.041:-1.09:-2.88:-0.58:-1.38:-0.76:-0.32:-1.37:0.894	-0.336599	0.00429548	-1.02:-0.41:-1.38:-0.03:0.285:-2.09:0.044:-1.23:-0.41:-0.29:-0.84:0.019:0.886:0.507:-1.01:-1.74:-0.33:0.327:0.468:-0.14:1.823:-0.43:-0.08:1.183:-0.37:-0.11:-0.88:-1.16:-1.16:-0.55:-0.15:-1.77:0.015:0.354:0.477:0.167:0.041:-1.09:-2.88:-0.58:-1.38:-0.76:-0.	N
RHOH	-0.303139	0.0673962	0.494:0.496:0.485:-0.29:-1.69:0.206:0.213:-0.75:0.493:-5.04:-1.71:-0.11:-1.58:-1.01:-0.66:-0.54:0.600:-0.30:-1.34:0.456	-0.435062	0.0213546	1.744:-0.97:0.122:0.238:-0.82:-0.41:-7.01:-0.61:-0.89:-0.80:0.662:-0.08:-1.85:-0.44:-0.31:-2.24:-0.40:0.957:-0.67:-0.42	-0.42154	0.00430386	0.494:0.496:0.485:-0.29:-1.69:0.206:0.213:-0.75:0.493:-5.04:-1.71:-0.11:-1.58:-1.01:-0.66:-0.54:0.600:-0.30:-1.34:0.456:1.744:-0.97:0.122:0.238:-0.82:-0.41:-7.01:-0.61:-0.89:-0.80:0.662:-0.08:-1.85:-0.44:-0.31:-2.24:-0.40:0.957:-0.67:-0.42	N
CAMKK1	-0.297698	0.0410864	-0.68:-1.22:-0.74:0.609:0.945:2.847:-0.61:-0.55:-1.77:-1.21:0.040:-0.21:0.049:0.328:-0.29:-2.04:0.038:-0.00:-0.70:-1.24:-0.23:0.024:0.534:0.497:0.885:-0.53:0.255:1.651:-1.41:-0.15:-1.02:-0.40:-1.34:-1.37:0.711:-1.26:1.118:0.072:-0.48:-1.96:-0.85:-0.89:1.2	-0.275905	0.0461571	-0.67:-0.56:-0.11:-0.90:0.149:-0.15:0.358:-3.19:-0.09:-0.37:-0.28:-0.78:1.282:0.549:0.062:-0.02:-0.38:1.600:-0.95:-1.04:0.580:-0.63:-0.67:1.124:-0.74:0.249:-6.53:-0.57:-0.57:1.208:-0.91:-0.27:-0.26:0.186:-0.54:-0.30:-0.26:0.525:-1.09:-0.03:-1.58:0.293	-0.280449	0.00431161	-0.68:-1.22:-0.74:0.609:0.945:2.847:-0.61:-0.55:-1.77:-1.21:0.040:-0.21:0.049:0.328:-0.29:-2.04:0.038:-0.00:-0.70:-1.24:-0.23:0.024:0.534:0.497:0.885:-0.53:0.255:1.651:-1.41:-0.15:-1.02:-0.40:-1.34:-1.37:0.711:-1.26:1.118:0.072:-0.48:-1.96:-0.85:-0.89:1.2	N
SLC7A5	-0.495814	0.027873	-0.49:1.114:-3.62:-0.77:-0.33:-1.57:-0.12:1.232:2.866:-3.52:-0.37:-2.40:-1.58:-1.01:-0.38	-0.328947	0.0735617	0.083:-2.12:-0.32:0.851:-2.69:0.224:-0.21:-0.82:-0.84:1.485:-2.48:0.114:0.382:-1.55:-1.12	-0.438889	0.00433855	-0.49:1.114:-3.62:-0.77:-0.33:-1.57:-0.12:1.232:2.866:-3.52:-0.37:-2.40:-1.58:-1.01:-0.38:0.083:-2.12:-0.32:0.851:-2.69:0.224:-0.21:-0.82:-0.84:1.485:-2.48:0.114:0.382:-1.55:-1.12	N
PTTG1	-0.423239	0.0041434	-0.04:0.078:-2.54:-0.59:-1.48:-0.73:-0.10:-1.14:-1.03:0.433:-0.80:-3.20:0.005:0.182:-1.49:-2.24:-1.15:-0.53:0.845:0.340:0.314:-0.08:-0.31:-0.27	-0.292585	0.241095	-0.46:-1.94:-0.95:-0.48:-0.35:-0.29:-0.50:-0.16:-0.04:-0.80:1.024:-4.48:0.215:-0.35:1.809:0.077:0.180:-1.67:0.123:3.588:0.453:0.787:0.163:-0.36:-2.61	-0.312621	0.00447402	-0.04:0.078:-2.54:-0.59:-1.48:-0.73:-0.10:-1.14:-1.03:0.433:-0.80:-3.20:0.005:0.182:-1.49:-2.24:-1.15:-0.53:0.845:0.340:0.314:-0.08:-0.31:-0.27:-0.46:-1.94:-0.95:-0.48:-0.35:-0.29:-0.50:-0.16:-0.04:-0.80:1.024:-4.48:0.215:-0.35:1.809:0.077:0.180:-1.67:0.1	N
WNT10B	-0.421618	0.0518675	-1.25:-0.25:-0.64:-0.42:-1.26:0.681:-1.11:-0.93:2.342:-1.47:0.332:0.130:-0.09:-1.39:-0.34	-0.704774	0.0362698	-0.89:-0.54:0.382:-1.26:-1.08:-0.77:-0.63:-0.72:-1.08:0.465:1.946:0.303:-0.68:-1.09	-0.640535	0.00450627	-1.25:-0.25:-0.64:-0.42:-1.26:0.681:-1.11:-0.93:2.342:-1.47:0.332:0.130:-0.09:-1.39:-0.34:-0.89:-0.54:0.382:-1.26:-1.08:-0.77:-0.63:-0.72:-1.08:0.465:1.946:0.303:-0.68:-1.09	N
ACVR1C	0.469409	0.00198043	1.894:0.702:0.626:-0.06:-0.49:0.474:-1.53:-0.73:-0.75:1.029:0.649:0.587:0.071:1.494:0.464:-1.29:2.228:-0.00:0.350:0.397:0.136:1.299:0.779:0.377:0.828:0.379:-0.08:0.688:0.565:0.580:0.512:0.814:0.514:-0.64:0.880:0.956:0.257:0.489:-0.00:0.521:0.216:-0.48:-0.32:1.846:0.394:0.341:-0.32:1.212	0.0634205	0.407876	0.946:-0.19:-0.25:0.048:0.449:0.187:-1.06:0.332:3.356:0.083:0.124:-0.50:-0.12:-0.50:0.639:0.415:-0.05:1.096:-0.58:-0.41:-0.41:-0.04:-0.48:-1.34:1.122:0.248:-0.08:-0.48:-0.55:0.122:-0.20:-0.03:0.207:0.637:-0.29:0.478:0.018:-0.56:0.334:0.776:-1.02:0.077:-0.54:1.022:0.811:0.926:0.572:0.497	0.295169	0.00453741	1.894:0.702:0.626:-0.06:-0.49:0.474:-1.53:-0.73:-0.75:1.029:0.649:0.587:0.071:1.494:0.464:-1.29:2.228:-0.00:0.350:0.397:0.136:1.299:0.779:0.377:0.828:0.379:-0.08:0.688:0.565:0.580:0.512:0.814:0.514:-0.64:0.880:0.956:0.257:0.489:-0.00:0.521:0.216:-0.48:-0.32:1.846:0.394:0.341:-0.32:1.212:0.946:-0.19:-0.25:0.048:0.449:0.187:-1.06:0.332:3.356:0.083:0.124:-0.50:-0.12:-0.50:0.639:0.415:-0.05:1.096:-0.…	P
MTMR6	0.495765	0.000588111	1.538:0.957:-0.08:0.518:1.339:1.898:0.747:0.765:0.276:0.405:-0.06:-0.18:-0.13:-0.90:0.980:-0.34:1.119:-0.14:0.502:0.320:2.934:-1.47:0.722:0.818:0.303:1.322:0.885:0.367:1.056:0.489:0.398:-0.44:-0.46:0.630:0.502:0.121:0.011:0.844:-0.06:0.695:0.604:0.203:1.053:0.934:0.287:-1.45	0.0264	0.660179	1.211:-0.89:-0.44:0.845:-0.73:0.199:-2.16:-0.38:-0.33:-0.36:-0.44:0.068:-1.34:-0.08:0.076:0.193:-0.17:1.241:-1.05:1.894:-0.32:-0.01:0.574:1.589:0.388:1.150:0.011:-1.10:0.041:2.573:-0.32:0.550:1.172:0.324:0.353:0.428:-1.18:-0.48:0.202:-0.11:-0.42:-0.89:0.176:0.688:0.517:-0.00	0.282396	0.00454021	1.538:0.957:-0.08:0.518:1.339:1.898:0.747:0.765:0.276:0.405:-0.06:-0.18:-0.13:-0.90:0.980:-0.34:1.119:-0.14:0.502:0.320:2.934:-1.47:0.722:0.818:0.303:1.322:0.885:0.367:1.056:0.489:0.398:-0.44:-0.46:0.630:0.502:0.121:0.011:0.844:-0.06:0.695:0.604:0.203:1.053:0.934:0.287:-1.45:1.211:-0.89:-0.44:0.845:-0.73:0.199:-2.16:-0.38:-0.33:-0.36:-0.44:0.068:-1.34:-0.08:0.076:0.193:-0.17:1.241:-1.05:1.894:-0.…	P
ZPR1	-0.543762	0.00462238	-1.10:-0.04:-0.08:-3.41:-1.26:-0.19:0.177:-0.31:-1.09:-2.03:-0.68:-3.07:-0.11:-0.57:1.100:-0.63:-0.18:-0.51:-1.16:0.851	-0.0300937	0.244338	0.480:0.372:-0.38:-1.07:-2.71:0.494:0.113:-1.33:1.789:-1.13:-0.70:-1.40:-0.03:-1.04:0.549:0.288:-0.54:0.123:-1.24:0.027:1.321	-0.384499	0.00454758	-1.10:-0.04:-0.08:-3.41:-1.26:-0.19:0.177:-0.31:-1.09:-2.03:-0.68:-3.07:-0.11:-0.57:1.100:-0.63:-0.18:-0.51:-1.16:0.851:0.480:0.372:-0.38:-1.07:-2.71:0.494:0.113:-1.33:1.789:-1.13:-0.70:-1.40:-0.03:-1.04:0.549:0.288:-0.54:0.123:-1.24:0.027:1.321	N
ABCB10	-0.259181	0.195404	0.838:-1.29:0.563:-0.61:-2.11:-1.42:0.362:-1.79:-0.17:-0.34:-0.06:0.760:0.556:-0.48:-3.91:0.155:1.476:-0.76:0.735:-1.45:1.577:-3.00	-0.53571	0.00531872	-0.33:0.181:-0.53:-0.67:-0.75:-2.82:0.838:-0.39:0.470:-1.10:-0.70:-0.53:-0.56:-1.71:-1.95:-0.64:7.614:-1.31:0.874:-0.51:-0.50:-1.35:-0.20	-0.511203	0.00457821	0.838:-1.29:0.563:-0.61:-2.11:-1.42:0.362:-1.79:-0.17:-0.34:-0.06:0.760:0.556:-0.48:-3.91:0.155:1.476:-0.76:0.735:-1.45:1.577:-3.00:-0.33:0.181:-0.53:-0.67:-0.75:-2.82:0.838:-0.39:0.470:-1.10:-0.70:-0.53:-0.56:-1.71:-1.95:-0.64:7.614:-1.31:0.874:-0.51:-0.50:-1.35:-0.20	N
RPS3	-0.821021	0.0458985	-1.13:0.260:-1.41:-1.24:-2.04:-1.29:-0.37:-0.32:-0.82:0.099:-1.27:2.058:-0.94:1.100:-1.41:0.823:0.364	-0.710013	0.0481727	-1.01:-1.24:-0.56:-0.84:-0.76:0.567:-0.71:0.055:0.300:-1.81:-2.14:1.195:-0.04:-2.80:0.412:-0.91:0.768	-0.738326	0.0045802	-1.13:0.260:-1.41:-1.24:-2.04:-1.29:-0.37:-0.32:-0.82:0.099:-1.27:2.058:-0.94:1.100:-1.41:0.823:0.364:-1.01:-1.24:-0.56:-0.84:-0.76:0.567:-0.71:0.055:0.300:-1.81:-2.14:1.195:-0.04:-2.80:0.412:-0.91:0.768	N
PDE4DIP	-0.420664	0.00468743	-1.17:-0.88:-0.13:-0.95:-0.65:-0.74:-0.43:0.098:-0.36:-0.35:-1.91:-0.28:0.463:0.387:-0.92:-2.37:-0.18:-0.40	-0.340774	0.245577	1.002:-1.26:0.030:-1.56:0.132:1.531:-0.99:-0.36:-2.10:-0.80:1.096:-1.06:-1.14:-0.31:-0.01:1.740:-3.64:0.981	-0.385973	0.00460517	-1.17:-0.88:-0.13:-0.95:-0.65:-0.74:-0.43:0.098:-0.36:-0.35:-1.91:-0.28:0.463:0.387:-0.92:-2.37:-0.18:-0.40:1.002:-1.26:0.030:-1.56:0.132:1.531:-0.99:-0.36:-2.10:-0.80:1.096:-1.06:-1.14:-0.31:-0.01:1.740:-3.64:0.981	N
CXCR4	-0.424937	0.0578312	2.041:-0.28:-2.18:-0.42:0.083:-1.01:-1.27:-0.40:2.662:-0.72:0.808:0.469:-1.50:-0.20:-0.63:-1.44:-1.24:-0.23:-0.70:0.064:0.930:-0.52:-0.77	-0.457052	0.0357462	-0.21:-0.68:-1.09:-0.97:0.297:-0.31:1.563:-1.17:-1.00:0.707:-0.55:-1.24:-1.04:-0.17:0.655:-1.24:-1.76:0.045:-3.10:0.270:-0.35:1.610	-0.424937	0.00464052	2.041:-0.28:-2.18:-0.42:0.083:-1.01:-1.27:-0.40:2.662:-0.72:0.808:0.469:-1.50:-0.20:-0.63:-1.44:-1.24:-0.23:-0.70:0.064:0.930:-0.52:-0.77:-0.21:-0.68:-1.09:-0.97:0.297:-0.31:1.563:-1.17:-1.00:0.707:-0.55:-1.24:-1.04:-0.17:0.655:-1.24:-1.76:0.045:-3.10:0.270:-0.35:1.610	N
PSMA3	-0.179045	0.0652469	-0.80:-0.21:-0.62:-0.07:0.161:0.534:0.615:0.031:-0.62:-0.02:-0.42:0.019:-0.03:-1.08:0.203:-1.76:-1.33:-0.32:-0.07:-0.95:-0.17	-0.398723	0.0278116	-0.36:-0.07:-0.04:-0.57:-0.27:-0.26:-0.63:-0.73:-1.52:-1.34:1.166:-1.18:0.999:0.048:-0.59:-1.48:-0.39:0.999:0.337:-1.36:-1.41	-0.300777	0.00465111	-0.80:-0.21:-0.62:-0.07:0.161:0.534:0.615:0.031:-0.62:-0.02:-0.42:0.019:-0.03:-1.08:0.203:-1.76:-1.33:-0.32:-0.07:-0.95:-0.17:-0.36:-0.07:-0.04:-0.57:-0.27:-0.26:-0.63:-0.73:-1.52:-1.34:1.166:-1.18:0.999:0.048:-0.59:-1.48:-0.39:0.999:0.337:-1.36:-1.41	N
PKN1	0.389277	0.130585	-1.87:0.820:1.003:-0.94:1.207:-0.24:-0.86:0.622:1.213:1.489:-0.36:1.296:-0.01:-0.65:1.136:1.352:2.086:-0.84:-0.13:0.404:-0.27:-0.90:0.521:0.871:0.389:-0.21:-1.30:0.013:-0.10:0.854:1.396	0.319246	0.0110119	1.940:2.315:-2.21:-0.24:0.729:1.889:0.834:0.677:-5.67:-0.78:0.296:0.039:0.010:0.602:0.928:0.341:2.260:5.137:0.035:0.121:-1.06:0.845:1.267:0.283:0.319:-0.45:0.675:-0.14:0.822:0.315:-0.35	0.330582	0.00465586	-1.87:0.820:1.003:-0.94:1.207:-0.24:-0.86:0.622:1.213:1.489:-0.36:1.296:-0.01:-0.65:1.136:1.352:2.086:-0.84:-0.13:0.404:-0.27:-0.90:0.521:0.871:0.389:-0.21:-1.30:0.013:-0.10:0.854:1.396:1.940:2.315:-2.21:-0.24:0.729:1.889:0.834:0.677:-5.67:-0.78:0.296:0.0	P
CARD11	-0.58439	0.054368	-1.64:0.345:-0.80:-2.81:-0.19:-0.03:-0.22:0.308:-0.58:-0.64:-0.82:0.685:-0.62	-0.575061	0.0408841	-0.14:0.023:0.730:-1.53:0.256:-0.97:-4.15:-2.00:-2.40:-0.57:-0.77:-1.02:0.730:0.746:-0.30	-0.579726	0.00467614	-1.64:0.345:-0.80:-2.81:-0.19:-0.03:-0.22:0.308:-0.58:-0.64:-0.82:0.685:-0.62:-0.14:0.023:0.730:-1.53:0.256:-0.97:-4.15:-2.00:-2.40:-0.57:-0.77:-1.02:0.730:0.746:-0.30	N
UGP2	0.379475	0.0156272	0.976:1.112:0.968:0.965:-0.12:-1.13:1.216:0.605:2.989:2.175:0.379:-0.94:0.791:0.847:0.742:-0.01:-0.33:1.212:1.780:0.696:1.209:0.323:0.706:-0.59:-1.13:0.335:0.445:0.323:-1.13:-0.35:-0.04:0.445:-0.33:0.709:0.604:0.810:-0.39:0.432:0.142:0.156:-1.24:-0.43:-0.70:0.347:0.169:-0.51:0.006:0.445:0.795	0.0558677	0.125549	-0.44:-0.07:-0.24:2.097:0.362:0.642:0.548:-0.75:-0.15:-0.16:0.006:-0.01:3.063:0.417:1.096:-0.46:-0.03:-0.16:-0.49:-0.37:-0.30:0.549:-0.46:-0.37:-1.69:-0.97:0.870:0.388:0.099:0.839:0.217:0.300:0.501:1.803:0.549:0.421:0.519:-0.06:-0.29:0.768:-0.64:-0.02:0.0	0.323254	0.00473082	0.976:1.112:0.968:0.965:-0.12:-1.13:1.216:0.605:2.989:2.175:0.379:-0.94:0.791:0.847:0.742:-0.01:-0.33:1.212:1.780:0.696:1.209:0.323:0.706:-0.59:-1.13:0.335:0.445:0.323:-1.13:-0.35:-0.04:0.445:-0.33:0.709:0.604:0.810:-0.39:0.432:0.142:0.156:-1.24:-0.43:-0.70:0.347:0.169:-0.51:0.006:0.445:0.795:-0.44:-0.07:-0.24:2.097:0.362:0.642:0.548:-0.75:-0.15:-0.16:0.006:-0.01:3.063:0.417:1.096:-0.46:-0.03:-0.…	P
SDCCAG8	-0.580278	0.00880699	0.040:0.619:-0.58:-0.90:-1.91:0.047:-1.86:-0.01:-1.58:-0.04:-1.24:0.045:-3.83:0.470:-0.61:0.413:-0.87:-0.47:-0.76	-0.445066	0.17337	-0.44:-0.46:0.534:0.214:-0.65:0.191:-0.40:0.780:-2.18:-0.82:-0.51:-1.15:0.602:-2.17:-0.08:-1.04:-1.03:0.881:1.243	-0.467487	0.00476701	0.040:0.619:-0.58:-0.90:-1.91:0.047:-1.86:-0.01:-1.58:-0.04:-1.24:0.045:-3.83:0.470:-0.61:0.413:-0.87:-0.47:-0.76:-0.44:-0.46:0.534:0.214:-0.65:0.191:-0.40:0.780:-2.18:-0.82:-0.51:-1.15:0.602:-2.17:-0.08:-1.04:-1.03:0.881:1.243	N
DMC1	-0.376061	0.0712249	-1.26:1.053:-0.54:-1.23:0.656:-1.96:-0.93:-1.00:-1.14:0.391:0.241:-0.37:-1.24:0.521:-1.01:0.400:0.201:-0.03:0.748:-2.33:-0.50:0.232:-0.03	-0.354734	0.0290765	-1.08:-0.40:-0.35:-0.03:-0.09:-1.98:-5.05:-0.90:-1.83:0.741:-0.07:-1.90:-1.02:0.959:-1.46:0.442:-0.44:-0.30:0.443:0.392:0.137:0.050:-0.49	-0.365397	0.00482223	-1.26:1.053:-0.54:-1.23:0.656:-1.96:-0.93:-1.00:-1.14:0.391:0.241:-0.37:-1.24:0.521:-1.01:0.400:0.201:-0.03:0.748:-2.33:-0.50:0.232:-0.03:-1.08:-0.40:-0.35:-0.03:-0.09:-1.98:-5.05:-0.90:-1.83:0.741:-0.07:-1.90:-1.02:0.959:-1.46:0.442:-0.44:-0.30:0.443:0.3	N
ECHS1	-0.786096	0.00306526	-1.87:1.154:-0.01:-0.84:-0.67:-0.11:-2.18:-1.46:-2.25:-0.91:-0.93:-0.72:-0.25:-0.01:-1.38:-0.95:-0.41:1.753	-0.455356	0.29771	-0.70:-0.71:0.336:-0.42:0.409:-0.14:1.170:-2.30:-0.85:-0.60:-0.90:-0.48:-0.15:-0.62:-4.44:3.744:0.048:2.839:-0.82:2.288	-0.615563	0.00485295	-1.87:1.154:-0.01:-0.84:-0.67:-0.11:-2.18:-1.46:-2.25:-0.91:-0.93:-0.72:-0.25:-0.01:-1.38:-0.95:-0.41:1.753:-0.70:-0.71:0.336:-0.42:0.409:-0.14:1.170:-2.30:-0.85:-0.60:-0.90:-0.48:-0.15:-0.62:-4.44:3.744:0.048:2.839:-0.82:2.288	N
SPARC	-0.196762	0.258021	-0.22:1.385:-0.19:0.609:-0.01:0.269:-0.98:-0.95:0.608:-0.70:-0.81:0.316:-0.03:-0.23:-0.66:-0.24:-0.09:-2.24:-0.04	-0.696457	0.00370815	-0.93:-3.66:0.079:-0.60:0.352:-0.69:-0.62:-1.70:-1.28:-1.21:-1.62:-1.13:-0.00:-0.63:-1.53:0.446:-0.92:1.796:0.599	-0.426375	0.0048611	-0.22:1.385:-0.19:0.609:-0.01:0.269:-0.98:-0.95:0.608:-0.70:-0.81:0.316:-0.03:-0.23:-0.66:-0.24:-0.09:-2.24:-0.04:-0.93:-3.66:0.079:-0.60:0.352:-0.69:-0.62:-1.70:-1.28:-1.21:-1.62:-1.13:-0.00:-0.63:-1.53:0.446:-0.92:1.796:0.599	N
CSNK1A1L	0.417074	0.00426233	0.994:0.537:-1.76:-0.64:-1.76:-0.13:0.635:0.160:4.105:0.533:2.072:1.296:0.133:-0.12:0.588:-0.95:0.368:1.529:0.798:-0.22:1.267:0.290:0.156:-0.86:1.097:1.418:0.480:2.406:0.241:-1.61:1.105:0.803:-0.23:0.531:0.710:0.205:0.515:2.004:-2.48:-0.18:0.409:-0.40:5.186:0.848:0.363:0.417:0.025	-0.00413504	0.303745	0.045:-0.24:-0.30:-0.42:0.257:-0.15:-0.06:0.251:0.497:-0.05:-0.31:0.332:-0.08:-0.00:0.244:1.290:-0.25:-0.60:-0.02:2.915:2.082:0.404:-0.15:0.675:-0.45:0.026:0.788:1.679:-0.21:-0.39:0.709:0.114:-0.62:0.288:1.017:0.332:-0.78:0.942:0.173:-0.86:-0.10:0.620:-1.01:-0.21:-0.26	0.243001	0.00486563	0.994:0.537:-1.76:-0.64:-1.76:-0.13:0.635:0.160:4.105:0.533:2.072:1.296:0.133:-0.12:0.588:-0.95:0.368:1.529:0.798:-0.22:1.267:0.290:0.156:-0.86:1.097:1.418:0.480:2.406:0.241:-1.61:1.105:0.803:-0.23:0.531:0.710:0.205:0.515:2.004:-2.48:-0.18:0.409:-0.40:5.186:0.848:0.363:0.417:0.025:0.045:-0.24:-0.30:-0.42:0.257:-0.15:-0.06:0.251:0.497:-0.05:-0.31:0.332:-0.08:-0.00:0.244:1.290:-0.25:-0.60:-0.02:2.9…	P
MARS	-0.754074	0.0070512	-0.16:0.185:-2.48:-0.75:-2.67:-0.68:0.435:-1.19:-0.89:0.923:0.593:-1.91:-0.84:-0.11:-1.37:0.090:-2.19	-0.231658	0.20317	1.181:-0.23:-0.33:1.227:-1.81:0.135:0.415:-0.09:-0.36:0.499:-2.45:-0.16:0.055:-0.93:-0.59:-4.87:-0.68	-0.353512	0.00487614	-0.16:0.185:-2.48:-0.75:-2.67:-0.68:0.435:-1.19:-0.89:0.923:0.593:-1.91:-0.84:-0.11:-1.37:0.090:-2.19:1.181:-0.23:-0.33:1.227:-1.81:0.135:0.415:-0.09:-0.36:0.499:-2.45:-0.16:0.055:-0.93:-0.59:-4.87:-0.68	N
MNT	-0.26471	0.0803082	-0.22:-0.14:-0.30:1.142:-0.86:-0.85:1.230:0.209:-0.20:-0.09:-0.50:-1.80:-0.74:-0.37:-1.05:0.746:-0.21:-0.84:0.078:-1.66	-0.535457	0.0236091	-0.52:-0.55:-0.34:-0.37:-0.75:0.326:-0.67:-2.91:0.123:-0.84:1.044:0.211:-1.67:-0.70:-0.54:-0.55:-0.26:-0.48:1.257:-0.67	-0.431485	0.00490888	-0.22:-0.14:-0.30:1.142:-0.86:-0.85:1.230:0.209:-0.20:-0.09:-0.50:-1.80:-0.74:-0.37:-1.05:0.746:-0.21:-0.84:0.078:-1.66:-0.52:-0.55:-0.34:-0.37:-0.75:0.326:-0.67:-2.91:0.123:-0.84:1.044:0.211:-1.67:-0.70:-0.54:-0.55:-0.26:-0.48:1.257:-0.67	N
LPP	-0.208445	0.140978	-0.51:-0.85:-0.13:-0.87:-0.81:-0.86:0.368:1.142:-1.69:0.865:-0.00:-0.55:-0.23:-0.89:0.052:0.123:-0.74:0.650:-0.18:-0.09:-1.13:0.404:-0.56:0.766	-0.367109	0.0124796	-0.59:-1.62:0.409:0.045:-0.33:-0.87:-0.43:-1.62:-1.60:0.446:-1.31:-0.36:-0.74:0.604:-0.18:-0.07:-0.63:-0.11:-1.49:0.000:-1.39:-0.05:2.418:0.146:-1.14	-0.330565	0.00504643	-0.51:-0.85:-0.13:-0.87:-0.81:-0.86:0.368:1.142:-1.69:0.865:-0.00:-0.55:-0.23:-0.89:0.052:0.123:-0.74:0.650:-0.18:-0.09:-1.13:0.404:-0.56:0.766:-0.59:-1.62:0.409:0.045:-0.33:-0.87:-0.43:-1.62:-1.60:0.446:-1.31:-0.36:-0.74:0.604:-0.18:-0.07:-0.63:-0.11:-1.	N
STAG1	-0.48357	0.00562678	0.315:-0.48:-4.20:-1.45:-0.63:-1.29:-2.61:-2.15:0.778:-0.34:-0.77:0.598:-0.42:-0.31:-0.02:-0.33:-1.39:-1.95:1.172:-0.23:-0.48:1.053:-1.16	-0.389015	0.233757	-0.28:-0.89:-0.93:-0.85:-0.38:3.625:-0.22:0.564:-1.02:0.683:0.491:-0.65:0.058:-0.92:-0.64:-0.78:0.722:-2.13:1.431:-0.58:-0.65:-0.32:1.252	-0.454253	0.00508741	0.315:-0.48:-4.20:-1.45:-0.63:-1.29:-2.61:-2.15:0.778:-0.34:-0.77:0.598:-0.42:-0.31:-0.02:-0.33:-1.39:-1.95:1.172:-0.23:-0.48:1.053:-1.16:-0.28:-0.89:-0.93:-0.85:-0.38:3.625:-0.22:0.564:-1.02:0.683:0.491:-0.65:0.058:-0.92:-0.64:-0.78:0.722:-2.13:1.431:-0.58:-0.65:-0.32:1.252	N
ADAMTS20	0.554467	0.0221052	-0.10:0.712:0.666:1.701:1.453:-0.73:0.665:1.195:0.498:-3.25:0.610:-0.28:1.629:0.108:-0.40:1.887:1.071:1.042:0.346:0.074:0.105:-0.57	0.166619	0.100063	1.472:-0.79:0.100:1.351:0.270:-0.01:-0.61:-0.50:9.123:-0.20:-0.43:0.713:0.057:-0.71:0.251:1.195:-0.69:1.052:0.006:0.527:0.166:0.671:2.603	0.270973	0.00511077	-0.10:0.712:0.666:1.701:1.453:-0.73:0.665:1.195:0.498:-3.25:0.610:-0.28:1.629:0.108:-0.40:1.887:1.071:1.042:0.346:0.074:0.105:-0.57:1.472:-0.79:0.100:1.351:0.270:-0.01:-0.61:-0.50:9.123:-0.20:-0.43:0.713:0.057:-0.71:0.251:1.195:-0.69:1.052:0.006:0.527:0.1	P
CCNC	-0.211663	0.37637	0.092:-0.25:-1.67:0.904:-0.21:0.077:0.210:-0.78:0.411:-2.11:-1.23:1.446:1.948:-0.14:0.552:-1.03:-0.79:-0.94:0.818:-0.60:-0.24	-0.759686	0.00180643	-1.40:-0.07:-1.67:-2.24:-1.55:-0.96:0.671:3.635:-2.97:-0.75:-0.75:-0.28:-0.01:-0.78:-0.70:-0.20:0.031:-1.55:-0.77:0.814:-1.30	-0.447361	0.0051316	0.092:-0.25:-1.67:0.904:-0.21:0.077:0.210:-0.78:0.411:-2.11:-1.23:1.446:1.948:-0.14:0.552:-1.03:-0.79:-0.94:0.818:-0.60:-0.24:-1.40:-0.07:-1.67:-2.24:-1.55:-0.96:0.671:3.635:-2.97:-0.75:-0.75:-0.28:-0.01:-0.78:-0.70:-0.20:0.031:-1.55:-0.77:0.814:-1.30	N
NEK5	0.286574	0.07872	0.481:0.503:0.585:-0.21:1.118:0.540:1.301:0.746:-0.37:0.366:0.039:0.794:-0.33:0.711:0.137:0.716:0.716:-0.38:0.286:-0.89:1.065:0.068:0.219:0.079:-0.62:1.461:1.300:0.345:-0.12:0.562:1.230:-0.29:-0.09:0.578:-0.49:-1.19:-0.63:0.089:-0.41:0.370:-0.40	0.202189	0.0296889	0.064:1.754:-0.12:0.683:1.565:-0.23:1.115:0.056:-0.66:0.758:0.390:-0.24:0.368:-0.43:-0.31:-1.57:-0.45:0.202:-0.19:0.644:1.492:0.619:0.886:-0.60:1.698:0.730:1.527:0.612:-0.33:-0.07:0.569:-0.16:0.064:0.600:2.473:0.579:-0.01:0.738:-1.78:-0.15:-0.69	0.252807	0.00513428	0.481:0.503:0.585:-0.21:1.118:0.540:1.301:0.746:-0.37:0.366:0.039:0.794:-0.33:0.711:0.137:0.716:0.716:-0.38:0.286:-0.89:1.065:0.068:0.219:0.079:-0.62:1.461:1.300:0.345:-0.12:0.562:1.230:-0.29:-0.09:0.578:-0.49:-1.19:-0.63:0.089:-0.41:0.370:-0.40:0.064:1.754:-0.12:0.683:1.565:-0.23:1.115:0.056:-0.66:0.758:0.390:-0.24:0.368:-0.43:-0.31:-1.57:-0.45:0.202:-0.19:0.644:1.492:0.619:0.886:-0.60:1.698:0.7…	P
IMPA1	0.39905	0.00520507	0.077:0.751:1.550:0.217:1.048:-0.54:0.602:-0.36:0.374:-0.11:0.605:0.080:-0.32:1.743:0.217:1.910:1.448:1.887:0.411:-0.81:1.119:0.354:0.042:-0.73:-2.16:1.482:-0.34:0.130:-0.16:0.522:-0.83:1.000:0.387:0.430:1.394:0.204:0.860:-0.06:-0.66:0.994:-1.42:0.425:0.875:0.441:0.551:0.959:-0.19:0.813	-0.00653972	0.256533	1.297:0.898:-0.05:0.437:-0.33:-0.11:-0.13:0.192:-0.58:0.089:-0.19:-0.03:-0.02:0.778:-0.38:0.408:-0.32:0.915:4.164:-0.37:0.013:0.089:0.702:0.561:2.339:0.143:0.561:0.453:2.573:-0.00:-0.31:1.049:-0.07:0.813:0.371:-3.42:-0.11:-1.39:-2.76:-0.21:0.374:-0.92:-0.37:-0.32:0.263:-0.74:-0.37:1.949:-0.09	0.204841	0.00520292	0.077:0.751:1.550:0.217:1.048:-0.54:0.602:-0.36:0.374:-0.11:0.605:0.080:-0.32:1.743:0.217:1.910:1.448:1.887:0.411:-0.81:1.119:0.354:0.042:-0.73:-2.16:1.482:-0.34:0.130:-0.16:0.522:-0.83:1.000:0.387:0.430:1.394:0.204:0.860:-0.06:-0.66:0.994:-1.42:0.425:0.875:0.441:0.551:0.959:-0.19:0.813:1.297:0.898:-0.05:0.437:-0.33:-0.11:-0.13:0.192:-0.58:0.089:-0.19:-0.03:-0.02:0.778:-0.38:0.408:-0.32:0.915:4.1…	P
PGF	-1.08594	0.00318272	-1.08:-0.72:-0.69:-0.77:1.352:-4.83:-1.77:-1.56:-1.21	-0.00560794	0.352175	0.332:-0.00:-1.24:-1.41:-2.15:0.160:-0.46:1.321:0.107	-0.750332	0.00525914	-1.08:-0.72:-0.69:-0.77:1.352:-4.83:-1.77:-1.56:-1.21:0.332:-0.00:-1.24:-1.41:-2.15:0.160:-0.46:1.321:0.107	N
GSTM5	-0.197209	0.0379181	-2.04:2.016:-1.39:-0.16:0.836:-0.17:-1.49:-0.45:-0.17:-2.31:2.633:0.019:-0.00:-1.50:-0.21:-1.84:-0.09:-0.88:-1.20:0.144	-0.487845	0.0580424	0.781:0.082:-0.52:-1.94:-0.87:-0.45:-1.01:1.179:-0.87:-1.00:0.307:2.573:-1.38:-0.30:0.856:-0.95:-0.16:-1.28:-0.80:-0.38	-0.420276	0.00530313	-2.04:2.016:-1.39:-0.16:0.836:-0.17:-1.49:-0.45:-0.17:-2.31:2.633:0.019:-0.00:-1.50:-0.21:-1.84:-0.09:-0.88:-1.20:0.144:0.781:0.082:-0.52:-1.94:-0.87:-0.45:-1.01:1.179:-0.87:-1.00:0.307:2.573:-1.38:-0.30:0.856:-0.95:-0.16:-1.28:-0.80:-0.38	N
BRCA2	-0.259764	0.211039	-1.86:0.869:-0.44:-0.17:-0.47:-0.13:0.797:-1.27:-1.69:-0.15:-0.82:0.263:-1.06:-0.25:-0.65:1.321:0.980:0.460:0.942:-0.92:-0.79:-0.48:0.110	-0.523489	0.00678672	-2.10:0.752:0.136:-0.47:-1.75:-0.52:1.275:-2.19:-2.01:1.363:-1.78:-2.53:-1.81:-0.36:0.201:-1.38:-0.68:-0.51:-1.02:-0.80:0.429:-0.36:0.925	-0.473471	0.00532606	-1.86:0.869:-0.44:-0.17:-0.47:-0.13:0.797:-1.27:-1.69:-0.15:-0.82:0.263:-1.06:-0.25:-0.65:1.321:0.980:0.460:0.942:-0.92:-0.79:-0.48:0.110:-2.10:0.752:0.136:-0.47:-1.75:-0.52:1.275:-2.19:-2.01:1.363:-1.78:-2.53:-1.81:-0.36:0.201:-1.38:-0.68:-0.51:-1.02:-0.	N
RAD9B	-0.545671	0.0129894	0.927:-1.16:0.628:-0.57:-1.00:0.952:0.665:-1.53:-0.08:0.084:-1.25:-0.54:-0.54:-0.95:-0.70:-1.52:1.040:-2.18:-0.82:-0.06:-0.50:-0.54:-1.88:0.072:-0.33	-0.144393	0.168262	-0.14:0.527:-1.83:-0.70:0.410:-0.26:-0.97:0.380:-0.06:-0.80:-0.52:-1.14:-0.26:-0.04:-1.13:0.870:-1.97:0.284:0.560:-0.66:-1.89:0.054:0.060:0.540:0.825	-0.422918	0.00533761	0.927:-1.16:0.628:-0.57:-1.00:0.952:0.665:-1.53:-0.08:0.084:-1.25:-0.54:-0.54:-0.95:-0.70:-1.52:1.040:-2.18:-0.82:-0.06:-0.50:-0.54:-1.88:0.072:-0.33:-0.14:0.527:-1.83:-0.70:0.410:-0.26:-0.97:0.380:-0.06:-0.80:-0.52:-1.14:-0.26:-0.04:-1.13:0.870:-1.97:0.284:0.560:-0.66:-1.89:0.054:0.060:0.540:0.825	N
ATG5	-0.669529	0.0220169	-1.77:0.053:1.187:-0.70:0.424:-1.58:-0.93:-0.72:-0.90:-1.50:-0.17:-0.11:-1.66:1.339:-1.13:-0.55:0.359:0.744:-1.61:-2.88:-0.68:1.126:-0.65:0.332	-0.297896	0.104574	-0.70:-0.54:-1.05:-0.59:-0.21:0.655:-0.16:0.646:-1.85:-1.57:0.256:-0.24:-1.75:-0.52:-1.24:-0.34:0.115:0.144:0.441:-0.70:0.680:-1.38:0.465:2.000	-0.535744	0.00542745	-1.77:0.053:1.187:-0.70:0.424:-1.58:-0.93:-0.72:-0.90:-1.50:-0.17:-0.11:-1.66:1.339:-1.13:-0.55:0.359:0.744:-1.61:-2.88:-0.68:1.126:-0.65:0.332:-0.70:-0.54:-1.05:-0.59:-0.21:0.655:-0.16:0.646:-1.85:-1.57:0.256:-0.24:-1.75:-0.52:-1.24:-0.34:0.115:0.144:0.4	N
DES	-0.625608	0.0103621	0.688:-0.15:-0.83:-1.26:-1.80:0.407:1.593:-0.22:0.044:-0.13:-0.67:-0.43:-0.74:-2.18:-1.12:-1.28:-0.62:-0.94:0.334:-1.79:0.080	-0.303455	0.180068	-0.78:0.319:-0.32:0.919:-3.03:-1.24:-0.58:0.310:-0.36:-0.30:-2.81:-0.25:1.333:-0.21:-0.88:0.069:0.169:1.218:-0.88:0.142:-0.36	-0.344501	0.00550947	0.688:-0.15:-0.83:-1.26:-1.80:0.407:1.593:-0.22:0.044:-0.13:-0.67:-0.43:-0.74:-2.18:-1.12:-1.28:-0.62:-0.94:0.334:-1.79:0.080:-0.78:0.319:-0.32:0.919:-3.03:-1.24:-0.58:0.310:-0.36:-0.30:-2.81:-0.25:1.333:-0.21:-0.88:0.069:0.169:1.218:-0.88:0.142:-0.36	N
NCAPG2	-0.281268	0.0326185	0.816:0.164:-0.83:-0.50:-2.48:0.636:-2.43:-0.32:-0.81:0.660:-2.18:0.490:-3.04:0.254:-1.61:-1.61:1.049:0.749:-0.04:-1.61:-0.07:-0.23:0.012:-1.30	-0.227186	0.0641676	2.733:-0.08:-1.45:-1.68:-1.05:0.402:-1.87:-0.19:-0.48:-1.80:1.333:-0.99:-0.11:0.992:-1.32:-0.26:-0.02:-1.83:0.089:1.709:-0.94:-0.15:-0.76:0.118	-0.249228	0.00554512	0.816:0.164:-0.83:-0.50:-2.48:0.636:-2.43:-0.32:-0.81:0.660:-2.18:0.490:-3.04:0.254:-1.61:-1.61:1.049:0.749:-0.04:-1.61:-0.07:-0.23:0.012:-1.30:2.733:-0.08:-1.45:-1.68:-1.05:0.402:-1.87:-0.19:-0.48:-1.80:1.333:-0.99:-0.11:0.992:-1.32:-0.26:-0.02:-1.83:0.089:1.709:-0.94:-0.15:-0.76:0.118	N
ENTPD6	-0.538698	0.0763713	-0.66:-0.48:0.864:0.742:0.209:-0.58:0.460:-0.83:-0.75:0.713:-0.39:-1.04:-0.87:-0.90:0.106:-1.34:1.172:-1.36:-1.27:-0.40	-0.564846	0.033761	-0.63:-0.32:-1.86:-0.98:0.845:-0.39:-0.66:-0.70:0.402:0.054:-0.56:-0.83:-1.71:-1.75:-2.65:0.426:0.845:0.233:0.089	-0.564846	0.00557513	-0.66:-0.48:0.864:0.742:0.209:-0.58:0.460:-0.83:-0.75:0.713:-0.39:-1.04:-0.87:-0.90:0.106:-1.34:1.172:-1.36:-1.27:-0.40:-0.63:-0.32:-1.86:-0.98:0.845:-0.39:-0.66:-0.70:0.402:0.054:-0.56:-0.83:-1.71:-1.75:-2.65:0.426:0.845:0.233:0.089	N
ABCB8	-0.576641	0.218612	0.195:-0.13:-0.69:-1.41:-0.45:-0.85:0.329:0.882:-0.98:-1.15:1.234:-1.36:-0.94:1.599	-0.984933	0.00785199	-0.95:-0.44:-0.11:0.876:-1.01:-1.24:0.691:0.316:-1.06:-2.78:-0.01:-1.69:-2.30:-5.92	-0.777616	0.00557987	0.195:-0.13:-0.69:-1.41:-0.45:-0.85:0.329:0.882:-0.98:-1.15:1.234:-1.36:-0.94:1.599:-0.95:-0.44:-0.11:0.876:-1.01:-1.24:0.691:0.316:-1.06:-2.78:-0.01:-1.69:-2.30:-5.92	N
AFAP1L2	-0.442321	0.0122187	1.557:-1.53:0.019:-0.70:0.109:0.191:-0.44:-0.41:0.136:-0.18:-1.61:-1.87:-2.65:0.441:-2.11:-0.19:-0.49:-1.05:-0.80:-0.49:0.259	-0.215283	0.162033	-0.51:-1.80:-0.20:-0.20:0.167:-1.57:-0.21:-0.03:-0.75:-1.00:1.425:0.440:-1.82:-0.63:0.805:0.157:1.590:-0.69:-2.36:1.135:-0.65	-0.428723	0.00560497	1.557:-1.53:0.019:-0.70:0.109:0.191:-0.44:-0.41:0.136:-0.18:-1.61:-1.87:-2.65:0.441:-2.11:-0.19:-0.49:-1.05:-0.80:-0.49:0.259:-0.51:-1.80:-0.20:-0.20:0.167:-1.57:-0.21:-0.03:-0.75:-1.00:1.425:0.440:-1.82:-0.63:0.805:0.157:1.590:-0.69:-2.36:1.135:-0.65	N
DCX	-0.218777	0.0129303	-0.09:-0.94:-2.04:0.591:-1.34:1.294:0.754:-0.04:2.104:-1.63:-3.25:-0.89:-0.14:-4.83:0.074:-0.28:0.088:0.100:-0.10:-1.81:-1.55:-1.23:0.042:-1.36	-0.183718	0.15461	0.981:0.861:-0.81:-0.07:-1.03:-1.36:-0.47:-1.51:-0.43:0.767:-1.46:-0.31:1.016:-0.63:0.368:-1.53:-6.70:0.166:-0.18:0.241:-0.02:0.128:0.410:0.007:-0.60	-0.183718	0.00563708	-0.09:-0.94:-2.04:0.591:-1.34:1.294:0.754:-0.04:2.104:-1.63:-3.25:-0.89:-0.14:-4.83:0.074:-0.28:0.088:0.100:-0.10:-1.81:-1.55:-1.23:0.042:-1.36:0.981:0.861:-0.81:-0.07:-1.03:-1.36:-0.47:-1.51:-0.43:0.767:-1.46:-0.31:1.016:-0.63:0.368:-1.53:-6.70:0.166:-0.	N
GPS1	-0.326901	0.375661	-1.11:0.134:0.177:-0.56:-1.55:-1.59:-0.74:-0.32:-0.07:-1.26:-0.61:1.621:1.444:-0.00:1.109:-0.44:0.870	-0.639584	0.00232934	-1.67:-1.66:-1.37:-1.48:2.374:-0.12:-1.04:-0.63:-0.26:-0.18:-1.33:-0.22:-1.15:-0.27:-2.27:0.911:-0.62	-0.505962	0.00567368	-1.11:0.134:0.177:-0.56:-1.55:-1.59:-0.74:-0.32:-0.07:-1.26:-0.61:1.621:1.444:-0.00:1.109:-0.44:0.870:-1.67:-1.66:-1.37:-1.48:2.374:-0.12:-1.04:-0.63:-0.26:-0.18:-1.33:-0.22:-1.15:-0.27:-2.27:0.911:-0.62	N
NPM1	-0.182047	0.0879232	0.643:0.688:0.107:-2.99:0.798:0.055:0.129:-1.70:0.338:-0.19:-0.18:-1.24:2.019:-1.50:0.481:-1.06:0.633:-2.80:-2.33:-1.77:-1.93	-0.408706	0.0220817	-0.47:-0.97:0.189:-0.24:-0.86:-0.12:-0.98:-1.20:0.380:-0.43:0.407:-0.19:0.102:-0.94:0.271:-1.04:-0.94:-0.37:0.579:-2.27	-0.246372	0.00577037	0.643:0.688:0.107:-2.99:0.798:0.055:0.129:-1.70:0.338:-0.19:-0.18:-1.24:2.019:-1.50:0.481:-1.06:0.633:-2.80:-2.33:-1.77:-1.93:-0.47:-0.97:0.189:-0.24:-0.86:-0.12:-0.98:-1.20:0.380:-0.43:0.407:-0.19:0.102:-0.94:0.271:-1.04:-0.94:-0.37:0.579:-2.27	N
AK5	0.47166	0.00105912	-0.09:1.135:1.325:0.603:-0.64:0.682:-0.05:-1.26:0.019:-0.07:0.471:-0.94:-0.17:0.442:0.487:1.514:4.757:0.696:0.658:0.920:1.015:0.698:0.193:0.831:0.891:-0.27:-0.56:0.814:0.499:-0.31:-0.11:1.096:-0.12:2.086:0.885:0.466:0.156:0.898:1.052:0.095:-0.08:1.230:0.3	-0.040247	0.596345	-0.50:0.146:0.896:0.109:0.157:-0.32:-0.08:0.123:0.537:0.657:-0.55:-0.07:1.599:-0.24:-0.79:0.673:-0.64:-0.60:-0.46:-0.50:0.011:-0.04:-0.09:0.085:0.123:6.911:-0.17:0.357:-0.44:-0.14:1.061:-0.04:-0.31:0.105:1.068:0.317:2.766:0.281:-0.69:0.696:-1.09:-0.08:0.5	0.135439	0.00577392	-0.09:1.135:1.325:0.603:-0.64:0.682:-0.05:-1.26:0.019:-0.07:0.471:-0.94:-0.17:0.442:0.487:1.514:4.757:0.696:0.658:0.920:1.015:0.698:0.193:0.831:0.891:-0.27:-0.56:0.814:0.499:-0.31:-0.11:1.096:-0.12:2.086:0.885:0.466:0.156:0.898:1.052:0.095:-0.08:1.230:0.3	P
TGFBI	-0.174706	0.122159	-0.04:-0.14:-1.77:-0.75:-1.34:-1.90:-1.35:-0.36:0.375:0.336:0.746:0.395:2.159:0.686:-0.17:-1.94:-1.82:0.094:-0.27	-0.391595	0.0152942	3.388:-3.19:-0.39:-1.94:-0.64:0.287:0.801:-0.67:-0.14:-1.67:-0.23:-0.63:-1.04:-1.24:-0.95:-0.09:-0.34:-0.33:0.095	-0.33766	0.00577798	-0.04:-0.14:-1.77:-0.75:-1.34:-1.90:-1.35:-0.36:0.375:0.336:0.746:0.395:2.159:0.686:-0.17:-1.94:-1.82:0.094:-0.27:3.388:-3.19:-0.39:-1.94:-0.64:0.287:0.801:-0.67:-0.14:-1.67:-0.23:-0.63:-1.04:-1.24:-0.95:-0.09:-0.34:-0.33:0.095	N
EID1	-0.16329	0.151547	0.004:-0.56:0.028:-0.16:0.672:-0.37:0.686:-0.48:-0.71:-0.12:-0.75:0.426:-2.46:1.364:-0.03:-0.16:-0.15:-0.85:-1.07:-0.42:-0.38	-0.434851	0.0125861	-0.35:-0.23:-0.54:0.345:-1.78:-0.77:0.075:-2.97:0.196:0.233:-0.61:-0.88:0.154:1.576:-0.43:0.200:-1.51:-2.01:-1.54:-0.26:-0.68	-0.365828	0.00580295	0.004:-0.56:0.028:-0.16:0.672:-0.37:0.686:-0.48:-0.71:-0.12:-0.75:0.426:-2.46:1.364:-0.03:-0.16:-0.15:-0.85:-1.07:-0.42:-0.38:-0.35:-0.23:-0.54:0.345:-1.78:-0.77:0.075:-2.97:0.196:0.233:-0.61:-0.88:0.154:1.576:-0.43:0.200:-1.51:-2.01:-1.54:-0.26:-0.68	N
CASP1	-0.0804662	0.0670348	-1.40:-0.94:-1.05:0.686:0.092:-0.56:-0.16:-0.84:-2.29:0.213:0.188:-0.53:0.356:0.100:-0.01:-1.00:0.445:-0.08:0.028:0.159:0.161:-0.88:-0.40:-0.93:0.302	-0.31953	0.0361479	-1.26:-0.76:-0.27:0.352:-0.31:-0.58:-1.02:-0.19:-0.40:-0.14:0.362:-0.89:-0.33:-0.27:-0.71:-0.24:-0.38:-0.76:0.277:-1.04:-0.47:-0.12:0.440:0.139:0.770	-0.273129	0.00581177	-1.40:-0.94:-1.05:0.686:0.092:-0.56:-0.16:-0.84:-2.29:0.213:0.188:-0.53:0.356:0.100:-0.01:-1.00:0.445:-0.08:0.028:0.159:0.161:-0.88:-0.40:-0.93:0.302:-1.26:-0.76:-0.27:0.352:-0.31:-0.58:-1.02:-0.19:-0.40:-0.14:0.362:-0.89:-0.33:-0.27:-0.71:-0.24:-0.38:-0.	N
MKNK1	-0.126865	0.143952	-0.48:-1.55:0.250:0.180:-0.04:0.461:-0.25:0.254:-0.69:0.345:-1.56:0.189:-0.06:0.115:-1.19:1.203:-0.12:-0.54:-1.22:-0.29:-0.51:1.163:-1.17:-0.51:-1.98:0.554:0.379:-0.95:-0.31:0.506:0.627:0.379:1.019:-4.94:1.507:-0.36:-0.12:0.154:-1.26:-0.26:3.660:-1.07:-4.	-0.405986	0.0146483	0.243:-1.56:-0.20:0.423:-0.68:-0.55:-0.31:-2.03:0.776:-0.73:-1.40:0.804:-0.49:-1.09:0.233:-0.55:-0.77:-0.04:-6.44:-0.40:0.208:-0.49:0.293:0.885:0.188:0.727:-0.45:0.510:-0.10:-0.85:-0.03:-1.32:0.459:0.815:-1.61:-1.99:6.329:0.164:-1.05:-1.74:0.021:-1.24:-2.02	-0.25693	0.00582484	-0.48:-1.55:0.250:0.180:-0.04:0.461:-0.25:0.254:-0.69:0.345:-1.56:0.189:-0.06:0.115:-1.19:1.203:-0.12:-0.54:-1.22:-0.29:-0.51:1.163:-1.17:-0.51:-1.98:0.554:0.379:-0.95:-0.31:0.506:0.627:0.379:1.019:-4.94:1.507:-0.36:-0.12:0.154:-1.26:-0.26:3.660:-1.07:-4.	N
HNF1A	-0.704577	0.00282157	1.014:-0.87:-0.33:-0.70:0.248:-0.58:-1.89:-0.14:-2.19:-2.52:-0.35:-1.01:-0.77:-0.07:-2.04	-0.275069	0.366097	-2.20:-1.43:-0.80:2.636:-0.95:-1.71:0.552:1.172:-0.26:0.670:-1.17:0.657:0.066:-0.28:-0.36:0.080	-0.361402	0.0058491	1.014:-0.87:-0.33:-0.70:0.248:-0.58:-1.89:-0.14:-2.19:-2.52:-0.35:-1.01:-0.77:-0.07:-2.04:-2.20:-1.43:-0.80:2.636:-0.95:-1.71:0.552:1.172:-0.26:0.670:-1.17:0.657:0.066:-0.28:-0.36:0.080	N
AKAP14	0.232196	0.0898118	0.686:0.284:1.173:-0.03:-1.07:1.074:0.143:0.428:-0.48:-0.73:-0.79:-0.34:0.812:0.448:-1.96:0.542:-0.67:0.988:0.183:0.087:0.643:1.220:0.186:-0.45:-0.54:0.178:-0.39:0.208:0.810:1.210:0.613:-0.11:0.075:0.255:0.565:0.785:-0.46:-0.16:-0.20:0.858:0.355:0.697:1.009:0.772:0.472:-0.25	0.265744	0.0297625	0.268:-0.42:-0.43:0.949:0.180:-0.40:-0.22:0.107:-0.37:0.287:-0.11:0.754:-0.82:0.458:0.850:-0.78:-0.21:0.883:-0.08:-0.21:0.401:-0.74:-0.56:0.669:-0.00:0.883:0.391:0.973:0.450:-0.51:0.840:0.088:0.262:1.118:0.457:0.871:0.935:0.413:-0.15:1.559:-0.51:0.718:0.951:0.132:-0.43:1.135	0.259099	0.00593305	0.686:0.284:1.173:-0.03:-1.07:1.074:0.143:0.428:-0.48:-0.73:-0.79:-0.34:0.812:0.448:-1.96:0.542:-0.67:0.988:0.183:0.087:0.643:1.220:0.186:-0.45:-0.54:0.178:-0.39:0.208:0.810:1.210:0.613:-0.11:0.075:0.255:0.565:0.785:-0.46:-0.16:-0.20:0.858:0.355:0.697:1.009:0.772:0.472:-0.25:0.268:-0.42:-0.43:0.949:0.180:-0.40:-0.22:0.107:-0.37:0.287:-0.11:0.754:-0.82:0.458:0.850:-0.78:-0.21:0.883:-0.08:-0.21:0.4…	P
RUNX1	-0.46359	0.0530647	-0.54:0.189:0.982:0.187:-1.86:-0.43:0.320:1.015:-0.98:-0.14:-0.91:-4.44:-0.46:-3.02:-0.98	-0.470573	0.0493809	3.095:0.233:-1.05:-0.21:-2.67:1.867:-0.40:-0.09:0.467:-1.39:-0.64:-0.56:-3.37:-0.47:-1.31:-6.63:0.233	-0.467082	0.00601719	-0.54:0.189:0.982:0.187:-1.86:-0.43:0.320:1.015:-0.98:-0.14:-0.91:-4.44:-0.46:-3.02:-0.98:3.095:0.233:-1.05:-0.21:-2.67:1.867:-0.40:-0.09:0.467:-1.39:-0.64:-0.56:-3.37:-0.47:-1.31:-6.63:0.233	N
STAT3	-0.783433	0.0172016	-2.77:-0.78:-0.20:-1.33:0.041:-0.32:-1.79:1.842:1.297:-1.39:-1.03:-1.51:-0.45:1.005:-1.11:0.707:-1.10:-0.31:-1.10	-0.393137	0.14471	-4.14:1.096:-0.06:-0.69:-0.75:0.708:0.314:-0.39:-0.30:-0.08:0.280:-0.88:-0.55:-1.16:1.853:-0.64:-2.22:0.691:-1.27	-0.501018	0.00605786	-2.77:-0.78:-0.20:-1.33:0.041:-0.32:-1.79:1.842:1.297:-1.39:-1.03:-1.51:-0.45:1.005:-1.11:0.707:-1.10:-0.31:-1.10:-4.14:1.096:-0.06:-0.69:-0.75:0.708:0.314:-0.39:-0.30:-0.08:0.280:-0.88:-0.55:-1.16:1.853:-0.64:-2.22:0.691:-1.27	N
TP73	-0.227131	0.0788404	-0.92:-2.12:-1.36:1.711:-1.01:0.302:-1.92:-2.09:0.116:-0.14:0.166:0.928:-0.10:-0.01:-0.30:-0.68	-0.666392	0.0309712	-0.21:-0.53:-1.50:-0.83:-0.79:0.015:-0.40:2.037:-5.05:1.023:-1.47:0.470:-1.97:-1.03:0.307:-0.93	-0.472863	0.00610204	-0.92:-2.12:-1.36:1.711:-1.01:0.302:-1.92:-2.09:0.116:-0.14:0.166:0.928:-0.10:-0.01:-0.30:-0.68:-0.21:-0.53:-1.50:-0.83:-0.79:0.015:-0.40:2.037:-5.05:1.023:-1.47:0.470:-1.97:-1.03:0.307:-0.93	N
PRR5	-0.953377	0.0118156	-0.30:-2.39:-1.04:1.520:0.978:-0.93:2.832:-1.16:-2.81:0.643:-2.40:-0.27:-2.10:-0.42:-1.47:-0.97:0.178:-2.65	-0.358123	0.178772	-0.20:-1.68:-0.48:1.493:-2.66:0.670:3.131:-0.62:0.043:-0.13:0.621:-0.35:-0.06:-1.65:-1.71:-1.12:-0.37:1.321:-1.59	-0.421618	0.00617485	-0.30:-2.39:-1.04:1.520:0.978:-0.93:2.832:-1.16:-2.81:0.643:-2.40:-0.27:-2.10:-0.42:-1.47:-0.97:0.178:-2.65:-0.20:-1.68:-0.48:1.493:-2.66:0.670:3.131:-0.62:0.043:-0.13:0.621:-0.35:-0.06:-1.65:-1.71:-1.12:-0.37:1.321:-1.59	N
CDC42BPA	0.385378	0.0322456	0.319:0.638:-0.52:-0.02:-0.64:1.198:1.240:-0.14:-1.75:0.536:0.562:-0.07:0.012:-0.07:3.638:1.317:-0.29:-1.81:-0.17:0.960:-0.67:0.065:-0.19:0.495:-0.16:0.753:0.569:1.183:0.883:-0.42:1.111:0.562:0.786:0.948:0.972:0.411:0.385:-0.63:-0.53:0.601:1.330:0.376:-0.44:-0.49:1.061	0.233181	0.0762101	-0.05:-2.01:0.158:0.293:0.517:-0.74:0.014:0.133:1.709:-0.53:0.543:-0.15:0.755:0.915:-1.46:-0.46:0.265:1.685:0.851:-0.24:0.030:0.207:0.395:-0.13:-0.03:0.286:-0.12:0.177:-1.19:-0.15:-0.28:0.210:0.511:0.445:0.458:0.277:0.325:-0.12:0.251:0.786:0.795:0.342:0.4	0.271522	0.00619243	0.319:0.638:-0.52:-0.02:-0.64:1.198:1.240:-0.14:-1.75:0.536:0.562:-0.07:0.012:-0.07:3.638:1.317:-0.29:-1.81:-0.17:0.960:-0.67:0.065:-0.19:0.495:-0.16:0.753:0.569:1.183:0.883:-0.42:1.111:0.562:0.786:0.948:0.972:0.411:0.385:-0.63:-0.53:0.601:1.330:0.376:-0.44:-0.49:1.061:-0.05:-2.01:0.158:0.293:0.517:-0.74:0.014:0.133:1.709:-0.53:0.543:-0.15:0.755:0.915:-1.46:-0.46:0.265:1.685:0.851:-0.24:0.030:0.2…	P
HSD17B1	-0.516624	0.035709	0.638:-3.41:0.332:-3.32:0.339:-0.51:-1.05:-0.45:-0.92:2.925:0.362:-2.13:-1.11:-0.28:-1.51	-0.286208	0.0793838	0.545:0.057:-1.46:0.418:-0.30:-1.16:-1.76:-0.34:0.042:-0.26:-0.06:-0.50:0.752:-1.98:-0.20:-0.77	-0.347975	0.00624523	0.638:-3.41:0.332:-3.32:0.339:-0.51:-1.05:-0.45:-0.92:2.925:0.362:-2.13:-1.11:-0.28:-1.51:0.545:0.057:-1.46:0.418:-0.30:-1.16:-1.76:-0.34:0.042:-0.26:-0.06:-0.50:0.752:-1.98:-0.20:-0.77	N
VLDLR	-0.460341	0.027756	-1.44:-0.50:0.470:0.857:-0.29:-0.29:-0.85:0.344:0.067:-0.82:-0.79:1.053:-1.04:-1.22:-1.98:0.122:-0.12:-0.82:-0.93:-0.41	-0.546348	0.0922601	-1.17:0.063:1.657:0.195:0.261:-0.59:-0.84:-0.61:-0.03:0.026:-0.49:-0.28:2.154:-0.81:-0.64:-1.15:-1.24:-0.94:-1.32:1.048	-0.498632	0.00625524	-1.44:-0.50:0.470:0.857:-0.29:-0.29:-0.85:0.344:0.067:-0.82:-0.79:1.053:-1.04:-1.22:-1.98:0.122:-0.12:-0.82:-0.93:-0.41:-1.17:0.063:1.657:0.195:0.261:-0.59:-0.84:-0.61:-0.03:0.026:-0.49:-0.28:2.154:-0.81:-0.64:-1.15:-1.24:-0.94:-1.32:1.048	N
LASP1	-0.492414	0.00968857	-0.60:-2.14:-1.84:-0.37:-1.36:-0.09:-2.08:0.167:1.159:0.031:-0.00:0.537:-1.22:-0.27:-1.46:-1.44	-0.736897	0.203587	-1.59:-1.11:-1.75:1.478:-0.99:0.455:0.317:0.967:2.502:-0.73:-1.13:0.388:0.392:-3.31:-0.08:-1.13:-0.83	-0.604951	0.0063622	-0.60:-2.14:-1.84:-0.37:-1.36:-0.09:-2.08:0.167:1.159:0.031:-0.00:0.537:-1.22:-0.27:-1.46:-1.44:-1.59:-1.11:-1.75:1.478:-0.99:0.455:0.317:0.967:2.502:-0.73:-1.13:0.388:0.392:-3.31:-0.08:-1.13:-0.83	N
PSMC2	-0.402153	0.0847849	-1.61:-1.37:0.624:1.979:-1.07:0.540:-0.40:-0.29:-0.98:-0.14:2.200:-1.40:0.105:-0.78:4.693:1.134:-1.97:-1.42:-1.77:-2.17:0.646:-0.16:-1.47	-0.414463	0.0318612	-0.05:-0.53:-1.58:0.574:0.037:-0.04:0.252:-0.52:8.768:-0.30:-3.29:-1.26:-4.01:-0.53:-1.18:-0.70:1.889:-0.67:0.026:-2.24:-0.06:-0.19	-0.402153	0.00638694	-1.61:-1.37:0.624:1.979:-1.07:0.540:-0.40:-0.29:-0.98:-0.14:2.200:-1.40:0.105:-0.78:4.693:1.134:-1.97:-1.42:-1.77:-2.17:0.646:-0.16:-1.47:-0.05:-0.53:-1.58:0.574:0.037:-0.04:0.252:-0.52:8.768:-0.30:-3.29:-1.26:-4.01:-0.53:-1.18:-0.70:1.889:-0.67:0.026:-2.	N
FOXN3	-0.37396	0.0100011	-2.10:-0.16:-0.09:-1.35:-0.33:-0.61:0.724:-0.05:0.799:-2.45:-0.28:-0.85:-0.77:0.077:-0.86:-0.41:-0.18:-1.03:0.166:-1.07	-0.440559	0.192715	0.845:-0.66:0.076:-1.52:-0.69:-0.90:0.017:-1.89:-0.02:-0.09:-0.25:1.645:0.550:-0.53:-0.68:0.503:-0.44:-0.95:-0.63:1.796:-0.49	-0.412401	0.00642866	-2.10:-0.16:-0.09:-1.35:-0.33:-0.61:0.724:-0.05:0.799:-2.45:-0.28:-0.85:-0.77:0.077:-0.86:-0.41:-0.18:-1.03:0.166:-1.07:0.845:-0.66:0.076:-1.52:-0.69:-0.90:0.017:-1.89:-0.02:-0.09:-0.25:1.645:0.550:-0.53:-0.68:0.503:-0.44:-0.95:-0.63:1.796:-0.49	N
2016-09-02	-0.575648	0.0158754	-4.20:0.034:1.053:-1.55:-1.83:0.118:0.085:-0.84:-3.28:0.838:0.172:0.084:-0.57:-0.16:0.509:-1.22:-1.23:-0.68:-0.90:0.889:-1.73:-1.10:0.029	0.014279	0.164068	-0.61:0.136:-0.13:0.130:-0.16:0.106:-0.04:0.173:-0.32:-4.32:0.050:0.227:-2.10:0.287:0.014:-0.54:-1.67:0.078:0.377:-1.24:0.152:-1.71:0.787	-0.0908152	0.00647259	-4.20:0.034:1.053:-1.55:-1.83:0.118:0.085:-0.84:-3.28:0.838:0.172:0.084:-0.57:-0.16:0.509:-1.22:-1.23:-0.68:-0.90:0.889:-1.73:-1.10:0.029:-0.61:0.136:-0.13:0.130:-0.16:0.106:-0.04:0.173:-0.32:-4.32:0.050:0.227:-2.10:0.287:0.014:-0.54:-1.67:0.078:0.377:-1.	N
SMUG1	-0.66473	0.0179243	-0.53:0.202:-0.20:-0.71:-0.86:-2.37:0.738:-0.89:-2.34:-0.80:-0.93:0.195:-0.61:0.269	-0.379528	0.144901	0.446:-1.97:-1.54:-0.34:-0.25:-2.15:0.680:-0.90:0.549:-0.71:-1.90:-0.44:0.800:1.135:-0.37	-0.531407	0.00647905	-0.53:0.202:-0.20:-0.71:-0.86:-2.37:0.738:-0.89:-2.34:-0.80:-0.93:0.195:-0.61:0.269:0.446:-1.97:-1.54:-0.34:-0.25:-2.15:0.680:-0.90:0.549:-0.71:-1.90:-0.44:0.800:1.135:-0.37	N
PPP1R14A	0.540148	0.000180201	3.881:0.092:0.540:-0.57:1.161:0.696:0.162:0.174:-0.46:0.668:0.266:-0.17:0.531:1.541:1.461:-0.92:0.714:-0.13:0.722:3.881:1.119:1.657:-0.45:1.997:0.582:1.722:1.698:-0.44:0.281:0.203:1.222:-0.54:0.494:0.259:1.719	-0.300925	0.976587	-0.27:-1.29:-0.67:-0.40:-0.79:2.573:0.974:-0.70:-0.20:-0.38:-1.31:0.739:2.223:1.172:-0.31:-0.37:0.873:0.208:-0.47:4.832:0.394:-0.26:-0.37:-0.48:0.780:2.631:-0.79:4.912:-1.15:-0.74:0.729:-0.31:-0.69:-0.28	0.259005	0.00649698	3.881:0.092:0.540:-0.57:1.161:0.696:0.162:0.174:-0.46:0.668:0.266:-0.17:0.531:1.541:1.461:-0.92:0.714:-0.13:0.722:3.881:1.119:1.657:-0.45:1.997:0.582:1.722:1.698:-0.44:0.281:0.203:1.222:-0.54:0.494:0.259:1.719:-0.27:-1.29:-0.67:-0.40:-0.79:2.573:0.974:-0.70:-0.20:-0.38:-1.31:0.739:2.223:1.172:-0.31:-0.37:0.873:0.208:-0.47:4.832:0.394:-0.26:-0.37:-0.48:0.780:2.631:-0.79:4.912:-1.15:-0.74:0.729:-0.…	P
IGF1	-0.365577	0.049175	-0.36:-0.82:0.535:-0.36:-0.36:-2.80:-0.04:-1.57:0.614:-1.48:-0.29:-2.80:-0.58:1.682	-0.470172	0.0550378	-1.67:-0.47:-1.24:-0.44:1.838:0.463:-0.68:-0.78:0.462:-0.98:-0.60:-0.29:-0.82:-0.36:0.152	-0.445066	0.00655987	-0.36:-0.82:0.535:-0.36:-0.36:-2.80:-0.04:-1.57:0.614:-1.48:-0.29:-2.80:-0.58:1.682:-1.67:-0.47:-1.24:-0.44:1.838:0.463:-0.68:-0.78:0.462:-0.98:-0.60:-0.29:-0.82:-0.36:0.152	N
SUFU	-0.716894	0.143208	-0.65:0.296:-1.04:1.053:2.212:1.451:-0.55:0.439:-0.86:-1.73:-1.01:-0.98:-1.05:-1.77:-0.12:-0.77:3.056:-1.14:0.501:-0.91	-0.542414	0.0162515	-6.25:0.233:-0.28:-0.66:-0.65:0.768:-1.66:-0.49:-1.20:-0.68:-0.56:-1.24:0.159:-1.80:1.541:-0.48:0.389:-0.51	-0.609609	0.00656062	-0.65:0.296:-1.04:1.053:2.212:1.451:-0.55:0.439:-0.86:-1.73:-1.01:-0.98:-1.05:-1.77:-0.12:-0.77:3.056:-1.14:0.501:-0.91:-6.25:0.233:-0.28:-0.66:-0.65:0.768:-1.66:-0.49:-1.20:-0.68:-0.56:-1.24:0.159:-1.80:1.541:-0.48:0.389:-0.51	N
RFC4	-0.450059	0.042632	0.745:-0.09:0.886:-1.09:-0.43:-0.28:0.304:-3.72:-1.34:0.109:1.156:0.720:-0.75:-1.15:-4.01:0.752:-0.87:-1.07:-0.00:-0.54:-0.86:0.224:-1.48:-0.46	-0.362472	0.0666341	1.397:0.203:0.086:0.961:-0.83:-0.46:-0.39:-1.73:-0.79:0.047:-1.55:0.720:-5.53:-0.32:-0.45:0.289:-1.29:-1.56:-1.99:-1.24:2.391:0.106:-0.16:0.073	-0.416748	0.00656651	0.745:-0.09:0.886:-1.09:-0.43:-0.28:0.304:-3.72:-1.34:0.109:1.156:0.720:-0.75:-1.15:-4.01:0.752:-0.87:-1.07:-0.00:-0.54:-0.86:0.224:-1.48:-0.46:1.397:0.203:0.086:0.961:-0.83:-0.46:-0.39:-1.73:-0.79:0.047:-1.55:0.720:-5.53:-0.32:-0.45:0.289:-1.29:-1.56:-1.99:-1.24:2.391:0.106:-0.16:0.073	N
ELL	-0.554272	0.0646361	-0.12:-1.96:-0.24:1.361:-1.64:-1.34:1.228:-0.41:0.532:-1.95:-0.01:-0.76:-0.88:-0.69	-0.507652	0.0475267	-0.68:-0.33:-0.63:-0.08:-0.39:-0.85:0.633:-0.14:-0.85:-0.61:-1.14:-3.50:0.154:0.683	-0.514223	0.00661315	-0.12:-1.96:-0.24:1.361:-1.64:-1.34:1.228:-0.41:0.532:-1.95:-0.01:-0.76:-0.88:-0.69:-0.68:-0.33:-0.63:-0.08:-0.39:-0.85:0.633:-0.14:-0.85:-0.61:-1.14:-3.50:0.154:0.683	N
AMER1	-1.13252	0.0506031	1.432:-1.35:0.275:-1.54:0.997:-1.14:-1.13:-2.14:-2.33:0.356:-1.60:0.425:-1.82:0.503:-3.62:-3.00:1.031:-1.15:-0.46:1.604:0.452	-0.352944	0.0491151	1.739:-1.39:-0.35:0.113:-0.58:-0.49:-0.46:-0.32:-1.00:-0.48:-0.26:1.059:-0.26:-3.01:-0.32:0.092:-0.10:1.627:-3.69:-1.00:-0.47	-0.465253	0.00667819	1.432:-1.35:0.275:-1.54:0.997:-1.14:-1.13:-2.14:-2.33:0.356:-1.60:0.425:-1.82:0.503:-3.62:-3.00:1.031:-1.15:-0.46:1.604:0.452:1.739:-1.39:-0.35:0.113:-0.58:-0.49:-0.46:-0.32:-1.00:-0.48:-0.26:1.059:-0.26:-3.01:-0.32:0.092:-0.10:1.627:-3.69:-1.00:-0.47	N
COL1A1	-0.320147	0.0326739	-0.60:0.019:-0.48:-0.15:-0.14:-0.94:0.085:-1.89:0.286:-3.72:0.834:0.451:0.712:-1.47:-1.25:0.019:-0.94:-1.85	-0.230529	0.0929394	-3.75:-0.23:0.399:2.901:-0.71:0.798:0.233:0.679:-1.55:-1.65:-0.87:-1.52:-0.00:-2.10:0.761:-2.03:0.084:-1.73:0.123	-0.230529	0.00669447	-0.60:0.019:-0.48:-0.15:-0.14:-0.94:0.085:-1.89:0.286:-3.72:0.834:0.451:0.712:-1.47:-1.25:0.019:-0.94:-1.85:-3.75:-0.23:0.399:2.901:-0.71:0.798:0.233:0.679:-1.55:-1.65:-0.87:-1.52:-0.00:-2.10:0.761:-2.03:0.084:-1.73:0.123	N
DLC1	-0.122404	0.118949	0.055:0.945:-0.62:-2.91:-0.59:0.563:-2.09:0.411:0.511:0.273:-0.18:-0.21:0.141:-3.39:0.210:-1.61:0.239:-0.52:-0.06:-1.50	-0.541546	0.018671	-1.00:-0.39:-0.44:-4.92:-0.22:1.122:-0.64:0.770:-0.06:-1.39:0.008:-1.44:-0.90:-2.64:0.358:-0.79:-1.09:0.009:-0.66:0.888	-0.311367	0.00672309	0.055:0.945:-0.62:-2.91:-0.59:0.563:-2.09:0.411:0.511:0.273:-0.18:-0.21:0.141:-3.39:0.210:-1.61:0.239:-0.52:-0.06:-1.50:-1.00:-0.39:-0.44:-4.92:-0.22:1.122:-0.64:0.770:-0.06:-1.39:0.008:-1.44:-0.90:-2.64:0.358:-0.79:-1.09:0.009:-0.66:0.888	N
ALPK2	0.293944	0.372387	-0.50:0.116:-1.77:1.303:-0.32:0.334:0.952:-0.52:-0.92:-0.41:0.300:-0.29:-0.70:2.098:-0.48:0.923:-0.80:1.883:0.429:0.499:0.488:0.107:0.691:1.287:0.842:-1.51:1.956:-1.03:1.197:-0.15:0.624:-0.91:-0.89:0.391:0.489:0.293:-1.12:-1.76:0.329:0.113:1.246:0.248:0.6	0.264279	0.0026909	0.323:0.027:-0.04:0.360:0.599:1.007:0.308:0.017:-0.47:0.597:0.233:2.069:0.291:0.604:0.788:-0.35:-0.24:0.951:1.059:0.578:0.932:-0.32:-0.88:-0.05:0.022:-0.32:0.237:0.064:1.185:0.561:-0.22:0.989:1.792:0.663:-0.41:3.125:0.613:0.140:0.059:-0.02:1.373:0.050:-0.22:-0.28	0.291536	0.00673751	-0.50:0.116:-1.77:1.303:-0.32:0.334:0.952:-0.52:-0.92:-0.41:0.300:-0.29:-0.70:2.098:-0.48:0.923:-0.80:1.883:0.429:0.499:0.488:0.107:0.691:1.287:0.842:-1.51:1.956:-1.03:1.197:-0.15:0.624:-0.91:-0.89:0.391:0.489:0.293:-1.12:-1.76:0.329:0.113:1.246:0.248:0.6	P
TUBGCP5	-0.431726	0.117567	-1.13:1.077:0.073:-2.65:0.323:-0.69:-1.04:-0.62:-0.97:1.053:-0.24:-2.77:-0.18:-1.44:1.177:0.521:-1.55:-3.33:2.381:0.368:-2.11:0.950	-0.673631	0.0184548	-1.64:2.451:-2.51:-1.63:-1.26:0.019:-0.78:-0.85:-0.81:-0.67:-1.00:-0.05:0.936:0.905:-0.17:-0.66:-0.83:2.797:-0.41:-0.98:-0.40	-0.662412	0.00674334	-1.13:1.077:0.073:-2.65:0.323:-0.69:-1.04:-0.62:-0.97:1.053:-0.24:-2.77:-0.18:-1.44:1.177:0.521:-1.55:-3.33:2.381:0.368:-2.11:0.950:-1.64:2.451:-2.51:-1.63:-1.26:0.019:-0.78:-0.85:-0.81:-0.67:-1.00:-0.05:0.936:0.905:-0.17:-0.66:-0.83:2.797:-0.41:-0.98:-0.	N
CKAP2	-0.513732	0.017252	-1.61:-0.37:-4.51:-0.91:-1.26:-1.01:-0.10:0.696:0.795:0.545:-3.07:-0.29:-2.40:-1.01:-0.10:0.227:-0.89:-0.51:0.912:-0.79:-0.03:-0.51:0.890	-0.242073	0.15238	-0.02:0.484:-0.66:-0.32:-0.29:-0.33:-0.52:-0.24:-0.12:0.028:-2.82:-3.56:-1.16:0.749:-0.50:0.166:0.138:-0.67:-0.16:0.399:-0.14:1.202:-0.28	-0.295851	0.00684561	-1.61:-0.37:-4.51:-0.91:-1.26:-1.01:-0.10:0.696:0.795:0.545:-3.07:-0.29:-2.40:-1.01:-0.10:0.227:-0.89:-0.51:0.912:-0.79:-0.03:-0.51:0.890:-0.02:0.484:-0.66:-0.32:-0.29:-0.33:-0.52:-0.24:-0.12:0.028:-2.82:-3.56:-1.16:0.749:-0.50:0.166:0.138:-0.67:-0.16:0.3	N
COQ6	-0.58439	0.00580693	-0.99:-0.58:0.238:-2.07:-0.77:0.271:0.796:-0.94:-1.07:-0.75:-0.47:-0.16:-0.35:-0.42:0.599:-0.85:-0.88:-1.58:-1.52:-0.27:0.534	-0.11492	0.320892	-1.51:-1.19:0.126:-0.26:0.630:-1.05:-0.16:-0.08:-3.79:-1.55:0.959:0.135:0.332:0.146:1.197:0.603:-0.72:1.131:-0.45:-0.11:-2.51	-0.392888	0.0068819	-0.99:-0.58:0.238:-2.07:-0.77:0.271:0.796:-0.94:-1.07:-0.75:-0.47:-0.16:-0.35:-0.42:0.599:-0.85:-0.88:-1.58:-1.52:-0.27:0.534:-1.51:-1.19:0.126:-0.26:0.630:-1.05:-0.16:-0.08:-3.79:-1.55:0.959:0.135:0.332:0.146:1.197:0.603:-0.72:1.131:-0.45:-0.11:-2.51	N
MAML1	-0.481549	0.0515101	0.344:-2.24:0.299:-0.37:0.740:-1.09:-1.91:-1.27:-3.12:1.765:0.366:-1.57:-0.48:1.210:-0.03:-2.75:-0.99	-0.555646	0.054122	0.074:-1.30:-0.24:0.233:-0.85:-2.56:0.260:1.906:-1.09:0.157:-0.92:-0.36:-0.88:-0.67:-2.58:2.037:-0.55	-0.518598	0.00690209	0.344:-2.24:0.299:-0.37:0.740:-1.09:-1.91:-1.27:-3.12:1.765:0.366:-1.57:-0.48:1.210:-0.03:-2.75:-0.99:0.074:-1.30:-0.24:0.233:-0.85:-2.56:0.260:1.906:-1.09:0.157:-0.92:-0.36:-0.88:-0.67:-2.58:2.037:-0.55	N
RRM2	-0.352317	0.0434586	0.748:0.580:-0.36:0.086:-0.35:-1.67:-1.17:-0.35:0.100:-1.28:-0.90:-0.36:-0.49:1.309:-0.27:-1.06:-0.32:-1.53:-0.24:0.349:-5.19:0.586	-0.542544	0.0759986	0.203:-1.07:0.805:-3.78:-0.22:0.399:-0.75:0.847:0.382:-1.53:0.233:-2.10:-1.47:-0.54:1.709:-1.14:0.838:-1.13:-1.16:-0.26:-0.64	-0.352373	0.00699944	0.748:0.580:-0.36:0.086:-0.35:-1.67:-1.17:-0.35:0.100:-1.28:-0.90:-0.36:-0.49:1.309:-0.27:-1.06:-0.32:-1.53:-0.24:0.349:-5.19:0.586:0.203:-1.07:0.805:-3.78:-0.22:0.399:-0.75:0.847:0.382:-1.53:0.233:-2.10:-1.47:-0.54:1.709:-1.14:0.838:-1.13:-1.16:-0.26:-0.64	N
TNFRSF1A	-0.840551	0.00134938	-1.44:-2.11:-4.11:-0.52:-0.07:0.131:-0.25:-1.07:0.376:-1.13:-0.11:-3.84:-1.28:-0.29:-0.84:-1.17:0.812	0.00535033	0.557376	0.621:-1.43:-2.71:0.005:-0.97:0.166:-1.59:0.323:0.399:1.254:-1.12:-0.44:1.472:0.168:-0.45:-0.83:2.166	-0.449919	0.00706737	-1.44:-2.11:-4.11:-0.52:-0.07:0.131:-0.25:-1.07:0.376:-1.13:-0.11:-3.84:-1.28:-0.29:-0.84:-1.17:0.812:0.621:-1.43:-2.71:0.005:-0.97:0.166:-1.59:0.323:0.399:1.254:-1.12:-0.44:1.472:0.168:-0.45:-0.83:2.166	N
PGM1	-0.660362	0.0158168	0.045:0.864:-0.83:-1.49:-0.69:-0.75:-1.07:-1.68:-0.50:0.419:-0.81:-0.39:-0.62:-1.41:0.672:0.045:-1.08:1.076:-1.53:0.019	-0.321006	0.162175	0.827:-1.62:-0.37:-0.33:-1.06:1.367:-1.28:-0.24:1.900:-0.93:0.988:-1.07:-0.22:-0.48:-3.91:-1.34:-0.30:-0.18:-0.05:1.544	-0.440865	0.0071053	0.045:0.864:-0.83:-1.49:-0.69:-0.75:-1.07:-1.68:-0.50:0.419:-0.81:-0.39:-0.62:-1.41:0.672:0.045:-1.08:1.076:-1.53:0.019:0.827:-1.62:-0.37:-0.33:-1.06:1.367:-1.28:-0.24:1.900:-0.93:0.988:-1.07:-0.22:-0.48:-3.91:-1.34:-0.30:-0.18:-0.05:1.544	N
MNAT1	-0.170662	0.127738	-1.95:0.146:0.356:0.492:2.005:-0.80:-0.23:-0.86:0.438:-0.38:0.407:0.266:0.004:-0.83:-1.15:-2.65:-1.80:-1.62:0.477:-0.66:0.564:-0.10	-0.342232	0.0199026	0.698:-0.79:-0.11:-0.48:-0.10:0.403:-0.37:1.160:-1.07:0.116:-0.26:-0.30:0.012:-1.45:-1.42:0.221:-1.20:-0.13:-2.35:-2.12:-0.65:-0.53	-0.285728	0.00712299	-1.95:0.146:0.356:0.492:2.005:-0.80:-0.23:-0.86:0.438:-0.38:0.407:0.266:0.004:-0.83:-1.15:-2.65:-1.80:-1.62:0.477:-0.66:0.564:-0.10:0.698:-0.79:-0.11:-0.48:-0.10:0.403:-0.37:1.160:-1.07:0.116:-0.26:-0.30:0.012:-1.45:-1.42:0.221:-1.20:-0.13:-2.35:-2.12:-0.	N
KIAA1804	0.204037	0.156206	-0.43:0.832:0.611:-0.14:-0.59:0.537:1.571:0.514:-2.32:-0.40:0.379:-0.42:-0.42:1.325:0.942:-0.13:1.104:0.235:-1.11:-0.27:0.307:-0.03:0.014:0.785:0.401:-0.23:-0.45:-0.08:-0.87:-1.58:1.606:0.197:-0.22:0.772:0.617:0.741:-0.08:-0.84:0.210:0.468:1.399:-0.07:1.1	0.227762	0.016537	0.739:-1.83:0.768:-1.00:-0.49:0.267:1.665:1.218:1.497:0.222:0.202:-0.67:0.582:-1.40:0.153:0.642:-0.09:-0.68:-0.17:2.162:0.806:0.172:0.233:-0.38:0.105:-2.24:0.944:0.188:0.385:0.848:0.513:0.029:-0.10:-0.34:-0.06:0.331:0.685:-0.72:1.087:0.291:-0.14:-0.04:1.635:0.845:1.251:1.449:1.964:-0.44	0.216444	0.00714276	-0.43:0.832:0.611:-0.14:-0.59:0.537:1.571:0.514:-2.32:-0.40:0.379:-0.42:-0.42:1.325:0.942:-0.13:1.104:0.235:-1.11:-0.27:0.307:-0.03:0.014:0.785:0.401:-0.23:-0.45:-0.08:-0.87:-1.58:1.606:0.197:-0.22:0.772:0.617:0.741:-0.08:-0.84:0.210:0.468:1.399:-0.07:1.1	P
CDCA2	-0.848124	0.0170117	-1.50:-2.33:-0.84:0.140:-2.17:-1.18:-0.96:0.415:-0.98:-2.29:-0.46:0.841:-0.67:-1.58:-2.04:0.068:-0.91:1.941:0.535:0.734:0.736	-0.201578	0.151517	-1.80:-0.69:-0.87:-0.02:-1.18:-0.08:-1.03:0.640:-0.17:-0.32:1.381:0.233:-0.20:1.041:-0.62:0.457:0.074:-2.10:0.662:-0.46:-0.46:0.233:-3.47	-0.46532	0.00717174	-1.50:-2.33:-0.84:0.140:-2.17:-1.18:-0.96:0.415:-0.98:-2.29:-0.46:0.841:-0.67:-1.58:-2.04:0.068:-0.91:1.941:0.535:0.734:0.736:-1.80:-0.69:-0.87:-0.02:-1.18:-0.08:-1.03:0.640:-0.17:-0.32:1.381:0.233:-0.20:1.041:-0.62:0.457:0.074:-2.10:0.662:-0.46:-0.46:0.2	N
NR5A1	-0.656591	0.0036536	0.052:-0.79:-1.04:-0.65:-1.81:-0.09:-0.65:-0.44:-1.05:-0.70:-0.38:-0.07:0.653:-0.73:-0.37:-2.00	-0.0823145	0.400802	-0.49:0.028:-0.69:-0.00:0.399:-0.04:0.005:-1.12:0.293:-0.43:-0.43:-0.22:1.295:0.015:-0.12:-0.72	-0.4101	0.00720646	0.052:-0.79:-1.04:-0.65:-1.81:-0.09:-0.65:-0.44:-1.05:-0.70:-0.38:-0.07:0.653:-0.73:-0.37:-2.00:-0.49:0.028:-0.69:-0.00:0.399:-0.04:0.005:-1.12:0.293:-0.43:-0.43:-0.22:1.295:0.015:-0.12:-0.72	N
IRAK1BP1	0.451479	0.00935209	0.255:0.313:-2.74:0.866:0.093:-0.27:0.693:0.582:-0.13:-0.64:0.746:-1.26:0.411:-0.90:3.647:5.506:-0.09:0.758:2.082:1.719:0.910:-0.05:2.710:0.809:0.509:-0.00:0.567:0.048:-0.76:-0.54:1.271:-0.86:0.240:0.491:1.237:1.071:-1.37:-0.34:0.034:0.948:-0.43:1.634:1.084:0.884	0.0199486	0.256071	-0.85:0.383:0.126:-0.21:0.390:0.446:-0.02:1.401:3.037:5.281:-0.92:-0.35:-1.54:-0.87:1.408:0.100:-0.05:-0.35:0.233:1.222:0.511:-0.67:0.482:1.658:-1.54:0.533:-0.06:1.273:0.065:-0.15:-0.62:1.090:-0.07:-0.61:1.128:-1.75:1.343:-0.25:0.361:-0.48:-0.07:-0.03:-0.	0.236623	0.00724271	0.255:0.313:-2.74:0.866:0.093:-0.27:0.693:0.582:-0.13:-0.64:0.746:-1.26:0.411:-0.90:3.647:5.506:-0.09:0.758:2.082:1.719:0.910:-0.05:2.710:0.809:0.509:-0.00:0.567:0.048:-0.76:-0.54:1.271:-0.86:0.240:0.491:1.237:1.071:-1.37:-0.34:0.034:0.948:-0.43:1.634:1.084:0.884:-0.85:0.383:0.126:-0.21:0.390:0.446:-0.02:1.401:3.037:5.281:-0.92:-0.35:-1.54:-0.87:1.408:0.100:-0.05:-0.35:0.233:1.222:0.511:-0.67:0.4…	P
ERBB3	0.406826	0.083063	0.300:-1.39:0.707:1.758:-0.33:0.406:-1.82:0.490:0.313:1.988:-0.39:0.536:0.187:0.905:0.511:0.759:1.335:-0.94:5.993:0.857:0.395:0.507:-1.12:-0.09:0.728:-0.26:0.436:-1.53:0.448:0.111:0.139:-0.50:-0.36:0.815:-0.29:0.830:0.590	0.318801	0.0435069	0.805:-1.02:0.012:0.272:0.040:1.446:1.027:0.657:0.514:0.027:0.181:-0.41:0.374:0.533:-0.50:1.215:0.379:-0.52:0.030:-0.66:-0.30:0.526:0.722:0.676:0.502:-0.82:1.624:-0.15:1.174:-0.35:-0.36:0.364:-0.58:0.426:1.524:0.162	0.374436	0.00730669	0.300:-1.39:0.707:1.758:-0.33:0.406:-1.82:0.490:0.313:1.988:-0.39:0.536:0.187:0.905:0.511:0.759:1.335:-0.94:5.993:0.857:0.395:0.507:-1.12:-0.09:0.728:-0.26:0.436:-1.53:0.448:0.111:0.139:-0.50:-0.36:0.815:-0.29:0.830:0.590:0.805:-1.02:0.012:0.272:0.040:1.446:1.027:0.657:0.514:0.027:0.181:-0.41:0.374:0.533:-0.50:1.215:0.379:-0.52:0.030:-0.66:-0.30:0.526:0.722:0.676:0.502:-0.82:1.624:-0.15:1.174:-0.…	P
STARD13	-0.19853	0.102304	-3.55:-1.51:-0.11:-2.88:-0.39:-0.42:0.706:0.315:-0.02:-1.02:1.657:-0.20:0.205:0.335:-1.13:-0.49:-0.19:0.159:-1.88:-0.12:0.066:-0.70:1.111	-0.582521	0.0269211	-0.58:-0.35:-0.62:-3.91:-0.60:-0.76:-0.75:1.618:-0.88:-0.47:0.093:0.465:-0.74:0.135:-0.30:-1.97:-0.59:-1.62:2.268:0.653:-1.27:0.045:-0.13	-0.375239	0.00731242	-3.55:-1.51:-0.11:-2.88:-0.39:-0.42:0.706:0.315:-0.02:-1.02:1.657:-0.20:0.205:0.335:-1.13:-0.49:-0.19:0.159:-1.88:-0.12:0.066:-0.70:1.111:-0.58:-0.35:-0.62:-3.91:-0.60:-0.76:-0.75:1.618:-0.88:-0.47:0.093:0.465:-0.74:0.135:-0.30:-1.97:-0.59:-1.62:2.268:0.6	N
BCL6	-0.799084	0.0083698	-0.82:1.063:-1.59:-0.14:-1.25:-0.97:-1.32:-2.52:-0.25:0.487:-1.32:-0.26:-1.45:-0.77:-1.57:-0.09:0.964:1.216:0.365:0.401:-1.33:-2.27	-0.293587	0.224594	-0.29:-1.56:-1.38:-1.08:1.512:-0.23:-0.05:-0.37:-1.92:-2.87:-0.23:1.764:-0.01:-0.65:-0.18:0.017:-0.48:-0.34:2.251:1.002:2.322:-0.44:-0.63	-0.342487	0.00734825	-0.82:1.063:-1.59:-0.14:-1.25:-0.97:-1.32:-2.52:-0.25:0.487:-1.32:-0.26:-1.45:-0.77:-1.57:-0.09:0.964:1.216:0.365:0.401:-1.33:-2.27:-0.29:-1.56:-1.38:-1.08:1.512:-0.23:-0.05:-0.37:-1.92:-2.87:-0.23:1.764:-0.01:-0.65:-0.18:0.017:-0.48:-0.34:2.251:1.002:2.3	N
MPHOSPH6	-0.0993145	0.0732618	0.184:-0.09:0.273:-0.04:-1.81:-0.80:-2.04:-0.33:-0.42:0.475:-0.03:0.390:-0.43:-1.31:-0.45:0.645:-1.93:-0.92:0.122:-0.25:0.061:0.113:0.084	-0.34953	0.0415943	0.530:-1.24:-1.32:-0.13:-0.58:-0.35:-0.34:-0.23:-0.92:0.092:-0.61:1.696:-0.40:-0.01:-0.56:0.341:-0.24:-1.04:-0.12:-1.65:-0.98:0.043:0.410	-0.250028	0.00740343	0.184:-0.09:0.273:-0.04:-1.81:-0.80:-2.04:-0.33:-0.42:0.475:-0.03:0.390:-0.43:-1.31:-0.45:0.645:-1.93:-0.92:0.122:-0.25:0.061:0.113:0.084:0.530:-1.24:-1.32:-0.13:-0.58:-0.35:-0.34:-0.23:-0.92:0.092:-0.61:1.696:-0.40:-0.01:-0.56:0.341:-0.24:-1.04:-0.12:-1.65:-0.98:0.043:0.410	N
PRKCB	0.127614	0.630822	0.141:-0.28:1.402:0.169:-0.19:0.237:0.448:0.348:0.019:1.745:0.334:-0.07:0.127:0.199:-0.18:0.213:0.612:0.158:0.727:-3.50:0.019:1.585:0.431:0.671:0.114:-0.44:-0.38:1.027:-0.71:-0.31:-0.13:0.442:-0.19:-0.73:-0.45:-1.65:-0.54:-0.87:0.764:-1.16:0.845:-0.04:0.436:-0.47:-1.27:0.650:1.175	0.453358	0.000778643	0.638:-1.22:-0.35:0.817:0.834:0.072:0.357:0.558:-0.77:2.154:-0.05:-0.79:0.595:0.453:1.192:0.484:-0.26:0.998:1.063:0.999:0.708:0.880:0.418:0.051:0.525:-0.54:0.538:1.851:1.114:0.296:0.286:0.429:1.566:-0.54:-0.33:-0.89:0.906:-0.05:0.876:0.267:0.492:-0.78:1.247:0.432:0.528:-0.23:0.129	0.276679	0.00749345	0.141:-0.28:1.402:0.169:-0.19:0.237:0.448:0.348:0.019:1.745:0.334:-0.07:0.127:0.199:-0.18:0.213:0.612:0.158:0.727:-3.50:0.019:1.585:0.431:0.671:0.114:-0.44:-0.38:1.027:-0.71:-0.31:-0.13:0.442:-0.19:-0.73:-0.45:-1.65:-0.54:-0.87:0.764:-1.16:0.845:-0.04:0.436:-0.47:-1.27:0.650:1.175:0.638:-1.22:-0.35:0.817:0.834:0.072:0.357:0.558:-0.77:2.154:-0.05:-0.79:0.595:0.453:1.192:0.484:-0.26:0.998:1.063:0.9…	P
NME5	0.406485	0.00689787	0.406:4.973:1.098:1.075:-2.56:0.552:0.471:0.185:1.793:2.739:-0.45:0.795:-1.19:0.476:-0.72:-0.35:-1.43:0.312:0.304:-0.39:0.490:-0.92:-0.31:0.302:0.711:1.625:0.488:1.607:0.748:0.295:0.421:0.223:1.140:0.341:1.148:0.537:0.281:0.486:0.229:0.486:1.374:-0.25:0.003:0.728:-0.22:-0.94:0.338	0.179259	0.317694	0.318:0.332:3.660:-1.46:-0.60:1.709:0.519:0.387:-0.56:-0.41:-0.33:-0.65:-0.77:0.266:0.230:-0.62:-0.47:0.486:0.178:0.316:-0.28:-0.19:0.413:1.201:0.097:0.736:0.179:0.184:-0.41:0.031:-0.13:0.317:1.290:0.996:-0.85:-0.04:0.737:-0.29:-0.68:0.548:0.360:0.406:-0.53:-0.27:1.144	0.308666	0.00749493	0.406:4.973:1.098:1.075:-2.56:0.552:0.471:0.185:1.793:2.739:-0.45:0.795:-1.19:0.476:-0.72:-0.35:-1.43:0.312:0.304:-0.39:0.490:-0.92:-0.31:0.302:0.711:1.625:0.488:1.607:0.748:0.295:0.421:0.223:1.140:0.341:1.148:0.537:0.281:0.486:0.229:0.486:1.374:-0.25:0.003:0.728:-0.22:-0.94:0.338:0.318:0.332:3.660:-1.46:-0.60:1.709:0.519:0.387:-0.56:-0.41:-0.33:-0.65:-0.77:0.266:0.230:-0.62:-0.47:0.486:0.178:0.3…	P
PRKAG2	0.210736	0.0674168	-0.34:-0.00:0.989:1.296:-0.09:0.856:0.656:0.249:-0.19:-0.16:0.254:0.665:0.544:-0.65:0.210:2.275:0.170:1.974:-1.54:-1.42:-0.15:1.933:-0.05:-0.12:-0.44:0.630:0.607:-0.14:0.260:-0.17:1.128:-0.72:1.246:-0.37:1.414:-1.14:0.863:-1.11:1.234:-0.40:-1.03:1.453:0.9	0.10948	0.0475083	-0.02:0.861:0.578:0.381:-0.11:0.248:0.963:-0.07:0.109:-0.16:0.021:-0.53:0.014:-0.07:0.927:-0.54:-0.48:0.179:-0.05:-0.21:0.266:-0.06:0.956:1.450:-0.03:-1.45:-0.42:1.808:0.735:0.721:-0.00:0.705:0.295:-0.61:0.973:0.405:3.405:0.178:0.397:-0.20:-0.09:2.217:0.1	0.161154	0.00751436	-0.34:-0.00:0.989:1.296:-0.09:0.856:0.656:0.249:-0.19:-0.16:0.254:0.665:0.544:-0.65:0.210:2.275:0.170:1.974:-1.54:-1.42:-0.15:1.933:-0.05:-0.12:-0.44:0.630:0.607:-0.14:0.260:-0.17:1.128:-0.72:1.246:-0.37:1.414:-1.14:0.863:-1.11:1.234:-0.40:-1.03:1.453:0.9	P
MAGI3	0.487537	0.107074	0.494:0.157:0.826:0.183:-1.26:0.944:1.117:0.615:1.019:-1.17:-0.66:0.333:-0.84:0.487:0.600:0.493:1.315:0.736:0.727:0.673:-0.35:-2.14:1.148:0.896:0.551:0.066:0.500:-0.92:-0.22:0.862:0.762:0.827:-0.45:0.512:-0.13:0.467:-0.43:0.369:-1.39:-1.35:0.287	0.163516	0.03423	0.143:0.153:0.619:0.613:-0.46:0.219:0.633:1.225:0.647:-0.22:0.134:0.052:-0.19:0.155:-0.36:-0.70:2.001:2.097:0.988:1.082:0.640:-0.34:0.454:-1.53:0.140:-0.57:-0.27:1.524:-0.76:-1.06:0.647:0.157:1.109:1.077:0.233:-0.18:0.503:0.169:0.306:0.755:-0.11:-0.33	0.30663	0.00752256	0.494:0.157:0.826:0.183:-1.26:0.944:1.117:0.615:1.019:-1.17:-0.66:0.333:-0.84:0.487:0.600:0.493:1.315:0.736:0.727:0.673:-0.35:-2.14:1.148:0.896:0.551:0.066:0.500:-0.92:-0.22:0.862:0.762:0.827:-0.45:0.512:-0.13:0.467:-0.43:0.369:-1.39:-1.35:0.287:0.143:0.153:0.619:0.613:-0.46:0.219:0.633:1.225:0.647:-0.22:0.134:0.052:-0.19:0.155:-0.36:-0.70:2.001:2.097:0.988:1.082:0.640:-0.34:0.454:-1.53:0.140:-0.…	P
TNFSF10	-0.206197	0.176184	-3.62:-0.75:-1.01:-0.15:-0.25:1.294:1.194:0.932:-0.79:0.002:1.148:-0.10:-1.37:-2.54:-0.46:-0.12:1.593:-0.62:-1.20:-0.11:-0.08:-0.27:-0.57:0.087	-0.542915	0.0144055	-0.44:-1.68:-1.30:0.602:0.055:0.465:-0.62:-0.81:0.405:0.607:-1.49:-0.68:-2.18:-0.40:-0.35:1.144:-1.19:-1.45:-0.27:-0.70:-0.45:-0.99:-0.75:1.623	-0.421373	0.00760576	-3.62:-0.75:-1.01:-0.15:-0.25:1.294:1.194:0.932:-0.79:0.002:1.148:-0.10:-1.37:-2.54:-0.46:-0.12:1.593:-0.62:-1.20:-0.11:-0.08:-0.27:-0.57:0.087:-0.44:-1.68:-1.30:0.602:0.055:0.465:-0.62:-0.81:0.405:0.607:-1.49:-0.68:-2.18:-0.40:-0.35:1.144:-1.19:-1.45:-0.	N
PTPN20B	0.463538	0.00860578	1.183:1.201:1.121:-0.15:1.185:0.835:0.869:0.448:-1.66:0.055:-0.70:1.301:1.393:-0.58:-0.55:-0.27:-1.01:0.324:-1.55:0.126:0.934:-0.31:0.579:-0.37:-0.71:1.016:1.097:0.106:1.559:0.543:-2.30:-0.03:1.643:1.209:1.030:1.047:0.910:0.105:-0.18:1.440:1.263:0.098:-0.28:0.478:-0.37:-0.28:0.534:0.781	0.128497	0.235257	0.349:-0.16:-0.04:0.226:0.621:-1.27:1.223:-0.11:0.581:-0.29:0.051:-0.16:-1.07:0.961:-0.57:-0.73:0.871:-0.27:-0.04:0.955:0.114:-0.19:0.375:0.605:-0.41:0.250:0.443:0.152:0.291:-0.46:0.255:-0.05:-0.41:-1.11:0.731:-1.55:2.094:-0.02:0.541:-0.07:0.390:0.142:0.203:0.566:0.017:-0.01:0.358:1.128	0.178277	0.00762087	1.183:1.201:1.121:-0.15:1.185:0.835:0.869:0.448:-1.66:0.055:-0.70:1.301:1.393:-0.58:-0.55:-0.27:-1.01:0.324:-1.55:0.126:0.934:-0.31:0.579:-0.37:-0.71:1.016:1.097:0.106:1.559:0.543:-2.30:-0.03:1.643:1.209:1.030:1.047:0.910:0.105:-0.18:1.440:1.263:0.098:-0.28:0.478:-0.37:-0.28:0.534:0.781:0.349:-0.16:-0.04:0.226:0.621:-1.27:1.223:-0.11:0.581:-0.29:0.051:-0.16:-1.07:0.961:-0.57:-0.73:0.871:-0.27:-0.…	P
PSMB3	-0.617152	0.0602072	-1.17:0.815:-1.01:-0.74:-0.61:-0.36:-0.18:1.292:-1.28:-1.42:-0.31:0.008:1.115:-1.28:-0.95	-0.486108	0.0621337	-1.52:-1.54:-0.21:-0.43:0.621:-2.01:-0.53:-2.14:2.693:0.158:-0.63:0.093:-0.00:3.289:-1.39:-2.29	-0.537364	0.00763674	-1.17:0.815:-1.01:-0.74:-0.61:-0.36:-0.18:1.292:-1.28:-1.42:-0.31:0.008:1.115:-1.28:-0.95:-1.52:-1.54:-0.21:-0.43:0.621:-2.01:-0.53:-2.14:2.693:0.158:-0.63:0.093:-0.00:3.289:-1.39:-2.29	N
2016-09-06	-0.832439	0.00492807	-0.37:-0.35:0.585:-1.05:-0.84:-0.81:0.940:1.587:-0.96:-0.73:-1.21:-1.95:-1.67:-0.34:-1.86:-2.65:-2.09:-1.44:1.081:0.427	-0.253873	0.351948	1.110:0.804:-0.53:-0.00:0.672:-0.93:2.513:0.484:-1.47:-1.92:-1.24:0.023:-0.25:-1.04:-0.42:-0.02:0.415:-0.68:-0.60:0.385:-0.58	-0.53571	0.00770048	-0.37:-0.35:0.585:-1.05:-0.84:-0.81:0.940:1.587:-0.96:-0.73:-1.21:-1.95:-1.67:-0.34:-1.86:-2.65:-2.09:-1.44:1.081:0.427:1.110:0.804:-0.53:-0.00:0.672:-0.93:2.513:0.484:-1.47:-1.92:-1.24:0.023:-0.25:-1.04:-0.42:-0.02:0.415:-0.68:-0.60:0.385:-0.58	N
RARB	-0.40243	0.130663	-0.37:-0.69:-0.51:0.080:-1.37:-0.28:-0.59:-0.42:-2.16:0.497:-1.04:1.076:-1.87:-1.44:0.742:0.322:-0.86:0.800:0.373:-1.02:0.410:0.910	-0.410568	0.0210726	-0.67:0.942:-0.39:-0.42:0.135:-0.24:-0.28:-1.57:-0.25:1.838:-0.42:-0.00:-2.47:-0.66:-0.77:-1.12:0.310:-0.59:-0.74:-0.35:0.273:-2.22	-0.410568	0.00781747	-0.37:-0.69:-0.51:0.080:-1.37:-0.28:-0.59:-0.42:-2.16:0.497:-1.04:1.076:-1.87:-1.44:0.742:0.322:-0.86:0.800:0.373:-1.02:0.410:0.910:-0.67:0.942:-0.39:-0.42:0.135:-0.24:-0.28:-1.57:-0.25:1.838:-0.42:-0.00:-2.47:-0.66:-0.77:-1.12:0.310:-0.59:-0.74:-0.35:0.2	N
2016-09-01	-0.669591	0.0113218	-2.04:-0.79:0.216:-0.26:1.436:-0.95:0.258:-0.40:-2.04:-0.66:-1.46:-0.29:0.031:-0.82:-1.78	-0.272048	0.245942	-0.27:-0.47:-0.40:-1.51:-0.18:0.640:-0.97:-2.71:-0.85:0.893:-0.11:-0.63:0.068:0.693:0.576	-0.407404	0.0078603	-2.04:-0.79:0.216:-0.26:1.436:-0.95:0.258:-0.40:-2.04:-0.66:-1.46:-0.29:0.031:-0.82:-1.78:-0.27:-0.47:-0.40:-1.51:-0.18:0.640:-0.97:-2.71:-0.85:0.893:-0.11:-0.63:0.068:0.693:0.576	N
AGAP2	-0.781964	0.00737492	-3.63:-0.02:-2.52:-0.38:-1.10:-0.24:-0.37:-0.42:-1.19:-0.75:-0.80:-1.41:-3.07:-1.66:-2.04:1.501:0.979:2.742:2.887:-1.66	-0.119505	0.347514	-1.67:-2.59:-0.40:1.234:-2.13:-0.17:0.650:-0.11:0.889:0.110:-1.73:0.294:-0.78:0.708:0.636:0.112:0.298:-0.60:-3.13	-0.402135	0.00792194	-3.63:-0.02:-2.52:-0.38:-1.10:-0.24:-0.37:-0.42:-1.19:-0.75:-0.80:-1.41:-3.07:-1.66:-2.04:1.501:0.979:2.742:2.887:-1.66:-1.67:-2.59:-0.40:1.234:-2.13:-0.17:0.650:-0.11:0.889:0.110:-1.73:0.294:-0.78:0.708:0.636:0.112:0.298:-0.60:-3.13	N
SNW1	-0.62368	0.00514902	-0.62:-0.75:-0.20:-1.01:-1.61:-3.19:0.295:-0.70:-0.29:-1.01:0.542:0.019:1.178:-0.58:-1.44:-4.44:-0.13:-0.62	-0.242073	0.349724	-4.85:1.582:2.672:-3.32:0.149:-0.97:1.498:-0.24:-1.74:-0.20:0.640:0.300:-0.72:1.275:-0.53:-4.19:-2.94:-0.40:0.399	-0.53571	0.00805217	-0.62:-0.75:-0.20:-1.01:-1.61:-3.19:0.295:-0.70:-0.29:-1.01:0.542:0.019:1.178:-0.58:-1.44:-4.44:-0.13:-0.62:-4.85:1.582:2.672:-3.32:0.149:-0.97:1.498:-0.24:-1.74:-0.20:0.640:0.300:-0.72:1.275:-0.53:-4.19:-2.94:-0.40:0.399	N
NEK3	0.400034	0.0192689	-0.94:0.571:0.182:0.459:-0.44:0.494:1.397:0.507:1.125:1.458:0.391:0.688:-1.17:0.854:0.353:-0.71:1.371:-0.66:0.175:0.092:0.083:0.244:-2.43:-0.84:0.735:-0.25:1.181:0.905:-0.45:0.177:-0.77:0.363:0.957:-0.15:0.563:1.326:0.131:0.727:0.409:-0.68:0.491:0.852:0.7	0.139331	0.168875	-0.14:2.500:0.083:0.563:0.206:1.631:-0.29:-1.53:0.583:0.666:1.016:0.424:0.860:-0.00:-1.24:-0.00:-1.28:0.758:0.410:0.322:-0.20:0.317:0.084:-0.56:-1.70:1.131:-0.02:0.936:0.173:0.022:-0.51:-1.63:-0.37:0.372:0.425:-0.53:0.941:1.204:1.709:-0.16:-0.92:0.105:0.6	0.319799	0.0081017	-0.94:0.571:0.182:0.459:-0.44:0.494:1.397:0.507:1.125:1.458:0.391:0.688:-1.17:0.854:0.353:-0.71:1.371:-0.66:0.175:0.092:0.083:0.244:-2.43:-0.84:0.735:-0.25:1.181:0.905:-0.45:0.177:-0.77:0.363:0.957:-0.15:0.563:1.326:0.131:0.727:0.409:-0.68:0.491:0.852:0.7	P
CADM4	-0.505024	0.101174	0.550:0.427:-0.50:-0.87:0.882:-1.19:-0.91:0.395:-1.59:-1.21:1.574:0.078:1.453:-0.92:-2.16:-0.50:-0.74:-0.26:0.024:-1.55	-0.280449	0.0373779	-1.48:0.507:-2.17:0.278:-0.58:-0.04:-0.96:-3.75:-0.91:0.145:-1.45:-0.02:0.123:-0.99:0.427:-0.28:-1.18:-0.07:1.338	-0.505024	0.00813816	0.550:0.427:-0.50:-0.87:0.882:-1.19:-0.91:0.395:-1.59:-1.21:1.574:0.078:1.453:-0.92:-2.16:-0.50:-0.74:-0.26:0.024:-1.55:-1.48:0.507:-2.17:0.278:-0.58:-0.04:-0.96:-3.75:-0.91:0.145:-1.45:-0.02:0.123:-0.99:0.427:-0.28:-1.18:-0.07:1.338	N
CCL5	-0.668601	0.00389841	-0.57:-0.20:-0.06:-1.74:-0.20:-1.07:0.162:-0.96:0.217:-1.80:-0.98:-0.16:-0.76:-1.65	-0.262688	0.413522	1.252:-0.54:0.305:-0.67:-0.55:-1.09:-0.44:0.220:0.397:0.300:-0.65:0.334:-1.19:-0.08	-0.495319	0.00814503	-0.57:-0.20:-0.06:-1.74:-0.20:-1.07:0.162:-0.96:0.217:-1.80:-0.98:-0.16:-0.76:-1.65:1.252:-0.54:0.305:-0.67:-0.55:-1.09:-0.44:0.220:0.397:0.300:-0.65:0.334:-1.19:-0.08	N
WNT4	0.525634	0.0754936	-0.12:1.408:-0.03:1.502:-1.82:-0.75:1.192:0.262:-0.94:0.042:0.525:3.065:1.187:-2.41:0.886:-1.35:1.539:3.159:4.847	0.704317	0.0420749	1.926:-0.10:-0.99:-0.13:0.530:0.853:0.876:-1.40:0.739:0.718:-0.01:1.739:-0.63:0.845:-0.75:1.195:0.790:0.689	0.689834	0.00822549	-0.12:1.408:-0.03:1.502:-1.82:-0.75:1.192:0.262:-0.94:0.042:0.525:3.065:1.187:-2.41:0.886:-1.35:1.539:3.159:4.847:1.926:-0.10:-0.99:-0.13:0.530:0.853:0.876:-1.40:0.739:0.718:-0.01:1.739:-0.63:0.845:-0.75:1.195:0.790:0.689	P
PPP6C	0.497657	0.00309266	0.585:-1.89:0.141:-0.36:-0.57:-2.93:0.594:-0.44:0.784:0.891:0.626:0.376:0.308:1.008:1.073:1.112:-1.29:0.409:0.478:0.048:1.268:0.516:6.710:-0.46:0.225:1.080:0.587:-0.10:-0.12:0.000:0.521:-0.30:-0.45:-0.23:-0.35:0.919:0.860:1.926:0.455:1.205:0.859:0.473:0.549:1.081:0.692:1.334	0.114485	0.476886	-0.60:-0.56:-0.63:0.194:-0.75:0.528:0.220:0.168:0.901:0.080:2.288:-1.64:-0.20:0.099:0.431:0.495:-0.29:0.716:0.151:1.997:0.235:0.064:-0.31:-0.45:0.239:-0.27:0.835:0.233:-0.32:0.087:0.462:-0.28:-0.39:0.129:-0.36:-0.55:0.269:-0.03:0.133:-0.22:0.872:0.484:-1.	0.22912	0.00826852	0.585:-1.89:0.141:-0.36:-0.57:-2.93:0.594:-0.44:0.784:0.891:0.626:0.376:0.308:1.008:1.073:1.112:-1.29:0.409:0.478:0.048:1.268:0.516:6.710:-0.46:0.225:1.080:0.587:-0.10:-0.12:0.000:0.521:-0.30:-0.45:-0.23:-0.35:0.919:0.860:1.926:0.455:1.205:0.859:0.473:0.549:1.081:0.692:1.334:-0.60:-0.56:-0.63:0.194:-0.75:0.528:0.220:0.168:0.901:0.080:2.288:-1.64:-0.20:0.099:0.431:0.495:-0.29:0.716:0.151:1.997:0.2…	P
SULT1E1	-0.401657	0.0946795	-1.23:-1.69:1.016:-0.88:-1.34:-0.48:-0.84:0.424:-0.10:-0.20:-0.17:1.340:0.025:-1.06:-1.03:0.610:-2.00:-2.33:-0.61:-0.32:0.541:1.513:-0.69:1.326	-0.461466	0.0412869	-1.12:0.478:-1.03:0.359:-0.97:0.657:-0.66:-1.09:0.042:0.233:-0.16:0.479:-0.82:0.203:-0.66:0.459:0.349:-0.21:-1.10:-0.73:-0.48:-0.43:-2.34:-0.73	-0.458152	0.00827297	-1.23:-1.69:1.016:-0.88:-1.34:-0.48:-0.84:0.424:-0.10:-0.20:-0.17:1.340:0.025:-1.06:-1.03:0.610:-2.00:-2.33:-0.61:-0.32:0.541:1.513:-0.69:1.326:-1.12:0.478:-1.03:0.359:-0.97:0.657:-0.66:-1.09:0.042:0.233:-0.16:0.479:-0.82:0.203:-0.66:0.459:0.349:-0.21:-1.	N
PSMD14	-0.416441	0.434039	-1.22:0.898:-0.96:-0.73:0.529:1.704:0.806:-0.44:-1.61:0.253:0.484:1.206:-1.74:-0.07:-0.63:1.416:0.515:1.145:-1.47:-0.84:-1.39:-0.46:-0.65:-0.38	-0.83837	0.00317834	-1.04:0.302:-1.70:0.334:-0.03:-1.72:-2.66:-1.53:-1.19:0.030:0.355:-1.46:-0.20:1.454:-0.34:0.455:-3.19:-3.66:-1.65:1.557:0.105:-1.15:-0.63:-1.40	-0.458138	0.00831135	-1.22:0.898:-0.96:-0.73:0.529:1.704:0.806:-0.44:-1.61:0.253:0.484:1.206:-1.74:-0.07:-0.63:1.416:0.515:1.145:-1.47:-0.84:-1.39:-0.46:-0.65:-0.38:-1.04:0.302:-1.70:0.334:-0.03:-1.72:-2.66:-1.53:-1.19:0.030:0.355:-1.46:-0.20:1.454:-0.34:0.455:-3.19:-3.66:-1.	N
2016-09-03	-0.628829	0.00760425	-1.10:-1.35:-1.06:-0.01:-1.50:0.090:0.045:-0.10:-0.62:-2.44:-0.02:-0.67:-0.68:-0.63:-0.77:0.019:-0.76:0.353:0.685:-0.25	-0.404282	0.290131	-0.51:-1.76:-3.26:-0.37:-0.61:-0.43:-0.70:1.263:-0.53:0.967:-0.12:-0.24:0.059:-0.47:0.157:1.130:0.494:-0.84:-0.85:1.485	-0.45319	0.00839649	-1.10:-1.35:-1.06:-0.01:-1.50:0.090:0.045:-0.10:-0.62:-2.44:-0.02:-0.67:-0.68:-0.63:-0.77:0.019:-0.76:0.353:0.685:-0.25:-0.51:-1.76:-3.26:-0.37:-0.61:-0.43:-0.70:1.263:-0.53:0.967:-0.12:-0.24:0.059:-0.47:0.157:1.130:0.494:-0.84:-0.85:1.485	N
WNT11	-0.547004	0.0214317	0.037:0.109:-0.23:-0.22:-2.40:1.158:-0.43:-1.03:-1.22:-0.97:-2.04:-0.65:-0.79:0.378:-1.44:0.444	-0.190926	0.15939	0.431:-0.14:0.279:0.252:-1.04:-1.68:-0.19:-0.98:-0.13:-0.58:-1.41:1.373:0.008:-0.37:-1.41:-0.54:0.812	-0.379528	0.00840591	0.037:0.109:-0.23:-0.22:-2.40:1.158:-0.43:-1.03:-1.22:-0.97:-2.04:-0.65:-0.79:0.378:-1.44:0.444:0.431:-0.14:0.279:0.252:-1.04:-1.68:-0.19:-0.98:-0.13:-0.58:-1.41:1.373:0.008:-0.37:-1.41:-0.54:0.812	N
CHIC2	-0.420423	0.604675	-1.93:0.701:-0.54:-1.21:0.888:0.629:-0.93:-1.20:0.872:-1.71:-0.57:-1.50:-1.53:0.393:-1.12:1.388:0.544:1.204:-1.48:1.326:0.843:-0.42:1.963	-0.666668	0.000993036	-1.57:-0.92:-0.29:-1.02:-0.85:-0.65:-0.93:-0.32:-0.88:-0.52:-0.17:-0.50:-0.78:-0.66:0.342:0.396:-1.68:-0.85:-0.38:-1.81:-1.62:0.826:2.184	-0.55674	0.0085238	-1.93:0.701:-0.54:-1.21:0.888:0.629:-0.93:-1.20:0.872:-1.71:-0.57:-1.50:-1.53:0.393:-1.12:1.388:0.544:1.204:-1.48:1.326:0.843:-0.42:1.963:-1.57:-0.92:-0.29:-1.02:-0.85:-0.65:-0.93:-0.32:-0.88:-0.52:-0.17:-0.50:-0.78:-0.66:0.342:0.396:-1.68:-0.85:-0.38:-1.	N
THPO	-0.21642	0.170799	-1.87:-1.43:0.103:-0.21:0.168:1.105:-0.33:1.738:-0.90:-1.87:-1.63:0.458:-0.03:-1.57:0.216:1.661:-2.43	-0.750016	0.0152982	-1.10:-0.75:-1.21:1.254:0.391:-1.00:-0.54:-0.85:-0.75:1.155:-0.74:-0.45:-1.80:-0.85:1.506:-0.70:-1.69	-0.728407	0.00854374	-1.87:-1.43:0.103:-0.21:0.168:1.105:-0.33:1.738:-0.90:-1.87:-1.63:0.458:-0.03:-1.57:0.216:1.661:-2.43:-1.10:-0.75:-1.21:1.254:0.391:-1.00:-0.54:-0.85:-0.75:1.155:-0.74:-0.45:-1.80:-0.85:1.506:-0.70:-1.69	N
SASS6	-0.835892	0.00861441	-0.86:0.095:-1.07:-1.02:-1.50:0.933:-1.15:-0.23:0.484:-1.05:-0.05:-0.98:-0.86:-1.45:2.017:-0.99:-0.81:0.401:-0.55:-1.28:0.534:-0.70	-0.431404	0.285177	-2.54:-0.83:-0.91:-0.08:2.402:-0.45:0.932:-0.41:-0.76:-1.13:-0.50:-0.91:-0.61:-1.60:-0.26:1.448:0.577:-0.30:-0.44:0.782:0.449:1.603	-0.527009	0.00856399	-0.86:0.095:-1.07:-1.02:-1.50:0.933:-1.15:-0.23:0.484:-1.05:-0.05:-0.98:-0.86:-1.45:2.017:-0.99:-0.81:0.401:-0.55:-1.28:0.534:-0.70:-2.54:-0.83:-0.91:-0.08:2.402:-0.45:0.932:-0.41:-0.76:-1.13:-0.50:-0.91:-0.61:-1.60:-0.26:1.448:0.577:-0.30:-0.44:0.782:0.4	N
POLI	-0.191791	0.0618064	0.072:0.019:-0.06:1.277:-0.76:-0.86:-0.29:0.176:-0.08:-0.86:0.049:-1.99:0.713:0.060:0.674:-0.40:0.140:-0.87:-0.88:-1.72:-1.07:-0.67:-4.06:0.660	-0.209261	0.0688207	-0.21:-2.68:-1.99:1.174:0.002:-1.03:0.072:0.369:0.554:-0.19:-0.76:-2.47:0.693:-1.01:0.158:-0.29:0.499:0.216:-4.12:-0.94:-0.05:-1.14:0.805:-1.48	-0.209261	0.00856473	0.072:0.019:-0.06:1.277:-0.76:-0.86:-0.29:0.176:-0.08:-0.86:0.049:-1.99:0.713:0.060:0.674:-0.40:0.140:-0.87:-0.88:-1.72:-1.07:-0.67:-4.06:0.660:-0.21:-2.68:-1.99:1.174:0.002:-1.03:0.072:0.369:0.554:-0.19:-0.76:-2.47:0.693:-1.01:0.158:-0.29:0.499:0.216:-4.12:-0.94:-0.05:-1.14:0.805:-1.48	N
MAPK8	0.392241	0.0183346	1.090:-0.21:0.516:0.741:1.104:1.844:1.099:0.295:1.571:-0.01:-0.59:0.541:-0.76:0.410:-0.54:-0.29:1.144:-0.25:-0.49:-1.02:-0.11:-1.36:0.998:1.338:1.105:-0.67:0.433:-0.36:0.025:0.374:-0.72:0.503:0.724:0.091:-0.40:0.557:0.588:-0.00:-0.33:0.929:0.210:-0.39:1.184:1.134:1.268:1.394:-0.40:0.831	0.0716511	0.172958	1.762:0.753:0.168:1.578:-0.04:-0.35:0.273:1.408:-2.75:0.532:0.172:0.505:0.159:1.096:0.435:0.142:0.262:-0.90:-1.01:1.359:-0.15:0.775:1.425:0.458:-0.48:-0.05:-0.19:-0.95:2.573:0.043:0.352:0.052:0.088:-0.06:1.709:-0.00:0.654:-0.00:-0.16:-1.06:-0.56:0.069:0.074:0.053:-0.01:0.221:-0.20:-0.94:-0.09:-0.99	0.151134	0.0086899	1.090:-0.21:0.516:0.741:1.104:1.844:1.099:0.295:1.571:-0.01:-0.59:0.541:-0.76:0.410:-0.54:-0.29:1.144:-0.25:-0.49:-1.02:-0.11:-1.36:0.998:1.338:1.105:-0.67:0.433:-0.36:0.025:0.374:-0.72:0.503:0.724:0.091:-0.40:0.557:0.588:-0.00:-0.33:0.929:0.210:-0.39:1.184:1.134:1.268:1.394:-0.40:0.831:1.762:0.753:0.168:1.578:-0.04:-0.35:0.273:1.408:-2.75:0.532:0.172:0.505:0.159:1.096:0.435:0.142:0.262:-0.90:-1.…	P
TOP1	-0.252086	0.0240361	0.253:-0.14:0.560:-0.21:-0.40:0.781:-0.01:0.558:-0.71:-0.37:0.173:0.009:-0.11:-1.30:0.582:-0.01:-1.39:-1.50:-0.28:-1.54:-0.94:-1.11:-1.67:-1.65	-0.164635	0.142856	0.105:0.246:1.183:0.075:-0.63:0.945:-1.99:-0.70:1.614:0.177:0.053:-2.03:0.216:0.652:-1.36:-0.38:0.667:-1.92:-0.99:-1.01:-1.04:-1.66:-0.73:0.175	-0.252086	0.0087118	0.253:-0.14:0.560:-0.21:-0.40:0.781:-0.01:0.558:-0.71:-0.37:0.173:0.009:-0.11:-1.30:0.582:-0.01:-1.39:-1.50:-0.28:-1.54:-0.94:-1.11:-1.67:-1.65:0.105:0.246:1.183:0.075:-0.63:0.945:-1.99:-0.70:1.614:0.177:0.053:-2.03:0.216:0.652:-1.36:-0.38:0.667:-1.92:-0.99:-1.01:-1.04:-1.66:-0.73:0.175	N
CNOT6L	-0.695697	0.0258506	0.753:0.415:2.167:0.155:-0.67:-1.33:-3.96:-0.16:-0.32:-1.21:0.900:-0.86:-0.87:-0.71:0.749:-0.97:-2.11:-2.34:-1.27:-0.87:0.729:0.516:-0.43:-0.97	-0.274699	0.144782	-0.89:2.773:-0.24:-1.03:-1.86:-0.03:-1.87:0.005:0.254:-4.27:0.922:-0.58:-0.05:-0.51:-0.30:-1.20:0.577:0.517:0.517:-0.71:-0.88:0.590:0.568:-1.11	-0.472571	0.0087196	0.753:0.415:2.167:0.155:-0.67:-1.33:-3.96:-0.16:-0.32:-1.21:0.900:-0.86:-0.87:-0.71:0.749:-0.97:-2.11:-2.34:-1.27:-0.87:0.729:0.516:-0.43:-0.97:-0.89:2.773:-0.24:-1.03:-1.86:-0.03:-1.87:0.005:0.254:-4.27:0.922:-0.58:-0.05:-0.51:-0.30:-1.20:0.577:0.517:0.517:-0.71:-0.88:0.590:0.568:-1.11	N
TFDP2	-0.370555	0.00403871	-0.27:-1.96:-0.36:-0.21:-0.32:-1.66:0.099:-0.15:-1.75:2.151:-0.31:-1.08:-0.37:-0.87:-1.11:-0.95:1.053:-1.16:-1.50	-0.133062	0.43269	-2.09:-0.12:0.671:-0.19:-0.03:-0.85:-0.03:-1.18:0.630:0.088:-1.11:-0.18:-0.98:-0.04:-0.21:-0.13:2.573:1.438:-0.50:0.073	-0.27782	0.00880634	-0.27:-1.96:-0.36:-0.21:-0.32:-1.66:0.099:-0.15:-1.75:2.151:-0.31:-1.08:-0.37:-0.87:-1.11:-0.95:1.053:-1.16:-1.50:-2.09:-0.12:0.671:-0.19:-0.03:-0.85:-0.03:-1.18:0.630:0.088:-1.11:-0.18:-0.98:-0.04:-0.21:-0.13:2.573:1.438:-0.50:0.073	N
IL1RAPL1	-0.334568	0.0639494	-0.14:-0.53:0.640:0.925:-0.02:-0.33:-1.95:-0.32:-0.52:-0.78:0.897:-0.21:0.033:-0.78:-1.33:0.081:-0.12:-0.45:-1.22:-0.80	-0.460446	0.0648416	0.100:-0.68:-0.70:0.386:0.761:-0.78:-1.84:-1.38:-1.20:-0.54:-0.09:-0.72:0.918:1.213:-0.01:-0.25:-0.37:0.304:-1.00:-2.01	-0.359504	0.00881689	-0.14:-0.53:0.640:0.925:-0.02:-0.33:-1.95:-0.32:-0.52:-0.78:0.897:-0.21:0.033:-0.78:-1.33:0.081:-0.12:-0.45:-1.22:-0.80:0.100:-0.68:-0.70:0.386:0.761:-0.78:-1.84:-1.38:-1.20:-0.54:-0.09:-0.72:0.918:1.213:-0.01:-0.25:-0.37:0.304:-1.00:-2.01	N
PPP1R11	-0.136079	0.0358046	-0.65:-1.39:-1.20:-1.93:-0.65:0.310:-1.73:-2.37:0.573:-1.31:-1.42:0.625:-0.13:-1.40:0.188:1.110:-1.47:-0.71:-0.02:1.079:-0.14:0.535:-0.02:0.137:-1.09:-0.53:0.953:0.740:0.520:-0.02:-0.14:0.492:-0.55:-0.09:-2.45:-1.27:-1.17:-0.22:0.130:1.228:0.145:0.130	-0.18279	0.0997526	1.282:0.146:-0.32:-1.24:0.949:0.030:-0.23:-0.81:-0.18:0.636:-0.44:-0.01:0.474:-0.71:0.299:0.233:0.176:-1.02:0.036:-0.10:1.425:0.206:-0.63:-0.10:-0.74:0.187:-0.70:-0.49:-1.14:-0.68:0.583:-0.72:0.397:-0.66:-0.40:-1.99:-0.44:-0.12:0.003:-0.51:0.401:-0.66:-1.31	-0.140437	0.00887497	-0.65:-1.39:-1.20:-1.93:-0.65:0.310:-1.73:-2.37:0.573:-1.31:-1.42:0.625:-0.13:-1.40:0.188:1.110:-1.47:-0.71:-0.02:1.079:-0.14:0.535:-0.02:0.137:-1.09:-0.53:0.953:0.740:0.520:-0.02:-0.14:0.492:-0.55:-0.09:-2.45:-1.27:-1.17:-0.22:0.130:1.228:0.145:0.130:1.2	N
PRKCDBP	-0.33726	0.0287685	0.954:1.258:-0.95:-0.00:0.170:0.937:-1.07:-0.63:-1.42:-4.42:-0.89:-1.84:-1.42:-0.37:-1.54:-0.26:-3.61:-0.76:-0.30:-0.05:-0.51:1.033:-0.07:-0.33:0.665:-0.16:1.517:0.170:-0.86:-0.90:-1.55:1.167:-0.90:-0.03:-0.89:-0.44:1.146:0.100:0.249	-0.401875	0.136556	1.050:0.027:-0.46:-0.70:-0.55:1.035:1.610:1.078:-2.94:-1.05:-1.10:-0.52:0.640:0.580:0.783:0.262:-1.91:2.037:-0.76:1.273:-0.95:0.628:2.492:-2.25:-3.30:-0.66:-0.82:-2.25:-1.09:-1.50:0.039:0.048:-0.55:-0.34:0.297:-0.96:0.052:-0.10:-0.67:-0.00	-0.342487	0.00888955	0.954:1.258:-0.95:-0.00:0.170:0.937:-1.07:-0.63:-1.42:-4.42:-0.89:-1.84:-1.42:-0.37:-1.54:-0.26:-3.61:-0.76:-0.30:-0.05:-0.51:1.033:-0.07:-0.33:0.665:-0.16:1.517:0.170:-0.86:-0.90:-1.55:1.167:-0.90:-0.03:-0.89:-0.44:1.146:0.100:0.249:1.050:0.027:-0.46:-0.70:-0.55:1.035:1.610:1.078:-2.94:-1.05:-1.10:-0.52:0.640:0.580:0.783:0.262:-1.91:2.037:-0.76:1.273:-0.95:0.628:2.492:-2.25:-3.30:-0.66:-0.82:-2.…	N
NCAPD3	-0.266505	0.0811017	0.208:1.711:0.356:-1.15:-0.10:-1.10:-1.07:0.858:-0.31:0.266:-0.54:-0.40:0.136:0.583:-0.03:0.147:-1.35:-4.01:-0.22:-0.34:-1.86:-1.50	-0.379448	0.047579	1.292:-0.49:-1.17:-0.37:-1.38:-1.02:0.874:-2.58:-2.24:-1.47:0.098:-0.36:0.466:-0.00:0.182:1.336:0.114:-0.38:-0.68:-0.51:-0.09:-1.50	-0.355592	0.00892964	0.208:1.711:0.356:-1.15:-0.10:-1.10:-1.07:0.858:-0.31:0.266:-0.54:-0.40:0.136:0.583:-0.03:0.147:-1.35:-4.01:-0.22:-0.34:-1.86:-1.50:1.292:-0.49:-1.17:-0.37:-1.38:-1.02:0.874:-2.58:-2.24:-1.47:0.098:-0.36:0.466:-0.00:0.182:1.336:0.114:-0.38:-0.68:-0.51:-0.09:-1.50	N
TUBA1A	-0.435206	0.0248502	-1.17:-0.98:-1.88:-0.25:0.317:1.050:-0.15:-0.98:-0.39:0.452:-1.13:-0.97:-0.43:-2.24:-0.07:-0.08:-0.58:-0.49:0.893	-0.14333	0.160111	-0.14:-1.24:-1.73:0.233:0.730:-2.47:-0.26:-2.43:0.070:-0.10:-1.09:0.001:-0.72:-1.45:0.474:0.961:-0.74:1.528:0.365	-0.334318	0.00895767	-1.17:-0.98:-1.88:-0.25:0.317:1.050:-0.15:-0.98:-0.39:0.452:-1.13:-0.97:-0.43:-2.24:-0.07:-0.08:-0.58:-0.49:0.893:-0.14:-1.24:-1.73:0.233:0.730:-2.47:-0.26:-2.43:0.070:-0.10:-1.09:0.001:-0.72:-1.45:0.474:0.961:-0.74:1.528:0.365	N
[truncated: 2,513 more rows]

## Sheet: Suppl. Table 2
Supplementary Table S2. Combined p values and effects from two shRNA library screens. Each row refers to a human gene, the columns list the gene ID, the official Gene symbol,
gene information, the combined effect on cell growth (Combo casTLE Effect), Combo casTLE Score, casTLE p value calculated for each gene, if the false discovery rate (FDR) is unter 10% (1, positive; 0, negative)
and if the combined shRNA effect on each gene has a positive (P), negative (N) or no effect (-) on cell proliferation.
[truncated: 3,157 more rows]

## Sheet: Suppl. Table 3
Supplementary Table S3. Selection of genes involved in the MTOR signaling pathway and analyzed in the shRNA screen Single p values by Mann-Whitney U (MWU) test and effects (pZ) from two shRNA library screens. Each row refers to a human gene, the columns list the official Gene symbol,
[truncated: 94 more rows]
